# Supplementary material for: Meta-Analysis of Caenorhabditis elegans Transcriptomics Implicates Hedgehog-Like Signaling in Host-Microbe Interactions
Source: Front Microbiol. 2022 May 10;13:853629. doi: 10.3389/fmicb.2022.853629 (PMC9127769; doi:10.3389/fmicb.2022.853629)
Supplement: Supplementary file 7 [file Table_1.XLSX]

## Sheet: Sheet1
Table S1. List of worm and bacterial strains used in this study.
Species	Strain	Genotype	Source	RNAi gene target brief description Wormbase (v. WS282)
Worm strains
Caenorhabditis elegans	NL2009	rrf-3(pk1426)II.	Caenorhabditis Genetics Center
Bacteria strains
Enterococcus faecalis	OG1RF	WT	Gary Dunny lab at Univeristy of Minnesota	https://www.ncbi.nlm.nih.gov/pmc/articles/PMC2530867/
Pseudomonas aeruginosa	PA14	WT	Frederick Ausubel lab at MIT	https://pubmed.ncbi.nlm.nih.gov/17038190/
Staphylococcus aureus	6538	WT	Jackie Parry lab at Lancaster University	https://www.atcc.org/products/6538-mini-pack
Bacillus subtilis subsp. subtilis	168	WT	Jackie Parry lab at Lancaster University	https://www.ncbi.nlm.nih.gov/Taxonomy/Browser/wwwtax.cgi?mode=Info&id=224308
Comamonas sp. B-9	MYb021	WT	Hinrich Schulenburg lab at University of Kiel
Escherichia coli	OP50	wild-type (uracil auxotroph)	Caenorhabditis Genetics Center
Escherichia coli	HT115(DE3)	L4440	Ahringer library (Source Bioscience) Empty Vector
Escherichia coli	HT115(DE3)	L4440[C27B7.7]	Ahringer library (Source Bioscience) position IV-4F15	Is enriched in PLM; body wall musculature; intestine; muscle cell; and somatic gonad precursor based on tiling array; RNA-seq; and microarray studies. Is affected by several genes including daf-16; daf-2; and rrf-3 based on RNA-seq and microarray studies. Is affected by fourteen chemicals including Mercuric Chloride; rotenone; and D-glucose based on microarray and RNA-seq studies. Is predicted to…
Escherichia coli	HT115(DE3)	L4440[che-14]	Ahringer library (Source Bioscience) position I-2L07	che-14 encodes a protein with a sterol-sensing domain that is similar to the Drosophila and mammalian proteins Dispatched; CHE-14 protein is involved in the exocytotic secretion of lipid-modified proteins at the apical surface of certain epithelial cells.
Escherichia coli	HT115(DE3)	L4440[daf-6]	Ahringer library (Source Bioscience) position X-6L22	daf-6 encodes a Patched-related protein; daf-6 is required for amphid channel morphogenesis and thus, also for normal morphology of the outer labial sensilla; specifically, daf-6 is required for restricting the amphid sensory compartment diameter; daf-6 mutants display defects in several neuron-mediated functions including dauer larvae formation, chemotaxis, osmotic avoidance, male mating, negati…
Escherichia coli	HT115(DE3)	L4440[dyf-4]	Ahringer library (Source Bioscience) position V-8K04
Escherichia coli	HT115(DE3)	L4440[gpn-1]	Ahringer library (Source Bioscience) position X-7M17	gpn-1 encodes a glypican, a heparan sulfate proteoglycan anchored to the cell membrane by a GPI linkage, that is orthologous to Drosophila Dally-like (Dlp) and mammalian glypicans (OMIM:312870, mutated in Simpson-Golabi-Behmel overgrowth syndrome); by homology, GPN-1 is predicted to function as a cell surface protein that regulates intercellular signaling, perhaps within the context of cell divis…
Escherichia coli	HT115(DE3)	L4440[grd-1]	Ahringer library (Source Bioscience) position X-5I08	grd-1 encodes a hedgehog-like protein, with (from N- to C-terminus) asignal sequence, a Ground domain, an extended region of low-complexitysequence, and a Hint/Hog domain; GRD-1 is expressed in rectal cells; theHint/Hog domain is predicted to cut GRD-1 into two halves and thencovalently link cholesterol to the C-terminus of the Ground domain; theGround domain is predicted to form a cysteine-cross…
Escherichia coli	HT115(DE3)	L4440[grd-2]	Ahringer library (Source Bioscience) position V-13I17	grd-2 encodes a hedgehog-like protein, with (from N- to C-terminus) asignal sequence, four Ground domains, an short region of low-complexitysequence, and a Hint/Hog domain; the Hint/Hog domain is predicted to cutGRD-2 into two halves and then covalently link cholesterol to theC-terminus of the Ground domain; the four N-terminal Ground domains arepredicted to form one or more cysteine-crosslinked …
Escherichia coli	HT115(DE3)	L4440[gdr-3/grd-13]	Ahringer library (Source Bioscience) position IV-1F14	grd-3 encodes a hedgehog-like protein, with an N-terminal signalsequence and a C-terminal Ground domain; GRD-3 is expressed in adultanterior and posterior seam cells, overlapping GRD-5 expression; GRD-3is also strongly expressed upon infection with the gram-negativebacterium Serratia marcescens, indicating that GRD-3 may be part of C.elegans' innate immunity response; the Ground domain is predict…
Escherichia coli	HT115(DE3)	L4440[grd-4]	Ahringer library (Source Bioscience) position X-4G18	grd-4 encodes a hedgehog-like protein, with an N-terminal signalsequence and a C-terminal Ground domain; the Ground domain is predictedto form a cysteine-crosslinked protein involved in intercellularsignalling, and it has subtle similarity to the N-terminal Hedge domainof HEDGEHOG proteins; GRD-4 is weakly required for normal molting; GRD-4is also required for normal adult alae formation, growth …
Escherichia coli	HT115(DE3)	L4440[grd-5]	Ahringer library (Source Bioscience) position V-6K11	grd-5 encodes a hedgehog-like protein, with an N-terminal signalsequence and a C-terminal Ground domain; GRD-5 is expressed in adultanterior and posterior seam cells, overlapping GRD-3 expression; theGround domain is predicted to form a cysteine-crosslinked proteininvolved in intercellular signalling, and it has subtle similarity tothe N-terminal Hedge domain of HEDGEHOG proteins; GRD-5 is weakly…
Escherichia coli	HT115(DE3)	L4440[grd-6]	Ahringer library (Source Bioscience) position V-6B13	grd-6 encodes a hedgehog-like protein, with an N-terminal signalsequence, a central low-complexity proline-rich domain, and a C-terminalGround domain; GRD-6 is expressed in hypodermis and in various neurons,in both head and tail, and the PVT interneuron; the Ground domain ispredicted to form a cysteine-crosslinked protein involved inintercellular signalling, and it has subtle similarity to the N-…
Escherichia coli	HT115(DE3)	L4440[grd-7]	Ahringer library (Source Bioscience) position X-8A13	grd-7 encodes a hedgehog-like protein, with an N-terminal DUF271 domain,a central low-complexity proline-rich domain, and a C-terminal Ground(Grd) domain; GRD-7 is expressed in three to four posterior DA motorneurons of the ventral nerve cord; the Ground domain is predicted toform a cysteine-crosslinked protein involved in intercellularsignalling, and it has subtle similarity to the N-terminal He…
Escherichia coli	HT115(DE3)	L4440[grd-9]	Ahringer library (Source Bioscience) position V-4B05	grd-9 encodes a hedgehog-like protein, with an N-terminal signalsequence, a central low-complexity proline-rich domain, and a C-terminalGround domain; the Ground domain is predicted to form acysteine-crosslinked protein involved in intercellular signalling, andit has subtle similarity to the N-terminal Hedge domain of HEDGEHOGproteins; GRD-9 is weakly required for normal molting; GRD-9 is alsoreq…
Escherichia coli	HT115(DE3)	L4440[grd-10]	Ahringer library (Source Bioscience) position IV-1F18	grd-10 encodes a hedgehog-like protein, with an N-terminal signalsequence and a C-terminal Ground domain; GRD-10 is expressed in seamcells; the Ground domain is predicted to form a cysteine-crosslinkedprotein involved in intercellular signalling, and it has subtlesimilarity to the N-terminal Hedge domain of HEDGEHOG proteins; GRD-10is weakly required for normal molting; GRD-10 is also required fo…
Escherichia coli	HT115(DE3)	L4440[grd-11]	Ahringer library (Source Bioscience) position V-13A05	grd-11 encodes a hedgehog-like protein, with (from N- to C-terminus) asignal sequence, four Ground domains, an short region of low-complexitysequence, and a Hint/Hog domain; the Hint/Hog domain is predicted to cutGRD-2 into two halves and then covalently link cholesterol to theC-terminus of the Ground domain; the four N-terminal Ground domains arepredicted to form one or more cysteine-crosslinked…
Escherichia coli	HT115(DE3)	L4440[grd-12]	Ahringer library (Source Bioscience) position V-9D06	grd-12 encodes a hedgehog-like protein, with an N-terminal signalsequence, a central low-complexity proline-rich domain, and a C-terminalGround domain; GRD-12 is expressed in intestine, rectal epithelium,undefined head and tail cells, vulva, and hypodermis; the Ground domainis predicted to form a cysteine-crosslinked protein involved inintercellular signalling, and it has subtle similarity to the…
Escherichia coli	HT115(DE3)	L4440[grd-14]	Ahringer library (Source Bioscience) position X-4G20	grd-14 encodes a hedgehog-like protein, with an N-terminal signalsequence and a C-terminal Ground domain; the Ground domain is predictedto form a cysteine-crosslinked protein involved in intercellularsignalling, and it has subtle similarity to the N-terminal Hedge domainof HEDGEHOG proteins; GRD-14 is required for normal growth to full size,locomotion, and vulval morphogenesis; all of these requi…
Escherichia coli	HT115(DE3)	L4440[grd-15]	Ahringer library (Source Bioscience) position I-6L02	grd-15 encodes a hedgehog-like protein, with an N-terminal signalsequence and a C-terminal Ground domain; GRD-15 is expressed in amphidsocket cells; the Ground domain is predicted to form acysteine-crosslinked protein involved in intercellular signalling, andit has subtle similarity to the N-terminal Hedge domain of HEDGEHOGproteins; grd-15 has no obvious function in RNAi assays. RNAi clones over…
Escherichia coli	HT115(DE3)	L4440[grd-16]	Ahringer library (Source Bioscience) position IV-8J02	Is affected by several genes including daf-16; skn-1; and daf-12 based on microarray and RNA-seq studies. Is affected by nine chemicals including methylmercuric chloride; Alovudine; and stavudine based on microarray and RNA-seq studies.
Escherichia coli	HT115(DE3)	L4440[grl-1]	Ahringer library (Source Bioscience) position V-4C24	grl-1 encodes a hedgehog-like protein, with an N-terminal signalsequence, a central proline-rich region, and a C-terminal Ground-like(Grl) domain; GRL-1 is expressed in intestine, neurons, and larvalarcade cells; the Grl domain is predicted to form a cysteine-crosslinkedprotein involved in intercellular signalling, and it has subtlesimilarity to the N-terminal Hedge domain of HEDGEHOG proteins.
Escherichia coli	HT115(DE3)	L4440[grl-2]	Ahringer library (Source Bioscience) position V-8L01	grl-2 encodes a hedgehog-like protein, with an N-terminal signalsequence, a central proline-rich low-complexity region, and a C-terminalGround-like (Grl) domain; GRL-2 is expressed in neurons, amphid socketcells, and other cells; the Grl domain is predicted to form acysteine-crosslinked protein involved in intercellular signalling, andit has subtle similarity to the N-terminal Hedge domain of HED…
Escherichia coli	HT115(DE3)	L4440[grl-3]	Ahringer library (Source Bioscience) position V-7D06	grl-3 encodes a hedgehog-like protein, with an N-terminal signalsequence, a central low-complexity region, and a C-terminal Ground-like(Grl) domain; GRL-3 is expressed in intestine, larval renal gland cells,and larval neurons; the Grl domain is predicted to form acysteine-crosslinked protein involved in intercellular signalling, andit has subtle similarity to the N-terminal Hedge domain of HEDGEH…
Escherichia coli	HT115(DE3)	L4440[grl-4]	Ahringer library (Source Bioscience) position IV-3L19	grl-4 encodes a hedgehog-like protein, with an N-terminal signalsequence, a central proline-rich low-complexity region, and a C-terminalGround-like (Grl) domain; GRL-4 is expressed in pharynx, reproductivesystem, vulva, larval neurons, and larval rectal epithelium; the Grldomain is predicted to form a cysteine-crosslinked protein involved inintercellular signalling, and it has subtle similarity t…
Escherichia coli	HT115(DE3)	L4440[grl-5]	Ahringer library (Source Bioscience) position V-14P01	grl-5 encodes a hedgehog-like protein, with an N-terminal signalsequence, a central proline-rich low-complexity region, and a C-terminalGround-like (Grl) domain; the Grl domain is predicted to form acysteine-crosslinked protein involved in intercellular signalling, andit has subtle similarity to the N-terminal Hedge domain of HEDGEHOGproteins.
Escherichia coli	HT115(DE3)	L4440[grl-6]	Ahringer library (Source Bioscience) position X-3O12	grl-6 encodes a hedgehog-like protein, with an N-terminal signalsequence, a central proline-rich low-complexity region, and a C-terminalGround-like (Grl) domain; GRL-6 is expressed in larval intestine, amphidsocket cells, and neurons; the Grl domain is predicted to form acysteine-crosslinked protein involved in intercellular signalling, andit has subtle similarity to the N-terminal Hedge domain o…
Escherichia coli	HT115(DE3)	L4440[grl-7]	Ahringer library (Source Bioscience) position V-7B06	grl-7 encodes a hedgehog-like protein, with an N-terminal signalsequence, a central low-complexity region, and a C-terminal Ground-like(Grl) domain; GRL-7 is expressed in intestine, hypodermis, and seamcells; the Grl domain is predicted to form a cysteine-crosslinkedprotein involved in intercellular signalling, and it has subtlesimilarity to the N-terminal Hedge domain of HEDGEHOG proteins.
Escherichia coli	HT115(DE3)	L4440[grl-8]	Ahringer library (Source Bioscience) position V-4N04	grl-8 encodes a hedgehog-like protein, with an N-terminal signalsequence and a C-terminal Ground-like (Grl) domain; the Grl domain ispredicted to form a cysteine-crosslinked protein involved inintercellular signalling, and it has subtle similarity to the N-terminalHedge domain of HEDGEHOG proteins.
Escherichia coli	HT115(DE3)	L4440[grl-9]	Ahringer library (Source Bioscience) position V-14E05	grl-9 encodes a hedgehog-like protein, with an N-terminal signalsequence, a central proline-rich low-complexity region, and a C-terminalGround-like (Grl) domain; the Grl domain is predicted to form acysteine-crosslinked protein involved in intercellular signalling, andit has subtle similarity to the N-terminal Hedge domain of HEDGEHOGproteins.
Escherichia coli	HT115(DE3)	L4440[grl-12]	Ahringer library (Source Bioscience) position V-6M15	grl-12 encodes a hedgehog-like protein, with an N-terminal signalsequence and a C-terminal Ground-like (Grl) domain; the Grl domain ispredicted to form a cysteine-crosslinked protein involved inintercellular signalling, and it has subtle similarity to the N-terminalHedge domain of HEDGEHOG proteins. RNAi clone overlaps with F28A12.10
Escherichia coli	HT115(DE3)	L4440[grl-13]	Ahringer library (Source Bioscience) position V-3L19	grl-13 encodes a hedgehog-like protein, with an N-terminal signalsequence, a central low-complexity region, and a C-terminal Ground-like(Grl) domain; GRL-13 is expressed in larval arcade cells; the Grl domainis predicted to form a cysteine-crosslinked protein involved inintercellular signalling, and it has subtle similarity to the N-terminalHedge domain of HEDGEHOG proteins.
Escherichia coli	HT115(DE3)	L4440[grl-14]	Ahringer library (Source Bioscience) position V-14E06	grl-14 encodes a hedgehog-like protein, with an N-terminal signalsequence and a C-terminal Ground-like (Grl) domain; GRL-14 is expressedin intestine, head mesodermal cell, hypodermis, seam cells, and uterinemuscle, larval arcade cells and reproductive system, and the developingvulva; the Grl domain is predicted to form a cysteine-crosslinkedprotein involved in intercellular signalling, and it has…
Escherichia coli	HT115(DE3)	L4440[grl-16]	Ahringer library (Source Bioscience) position I-9K02	grl-16 encodes, by alternative splicing, two hedgehog-like proteins withan N-terminal signal sequence, a central proline-rich low-complexityregion, and a C-terminal Ground-like (Grl) domain; the Grl domain ispredicted to form a cysteine-crosslinked protein involved inintercellular signalling, and it has subtle similarity to the N-terminalHedge domain of HEDGEHOG proteins.
Escherichia coli	HT115(DE3)	L4440[grl-17]	Ahringer library (Source Bioscience) position V-14A09	grl-17 encodes a hedgehog-like protein, with an N-terminal signalsequence, a central proline-rich low-complexity region, and a C-terminalGround-like (Grl) domain; GRL-17 is expressed in pharynx, rectalepithelium, amphid socket cells, larval arcade cells, and larvalhypodermis; the Grl domain is predicted to form a cysteine-crosslinkedprotein involved in intercellular signalling, and it has subtles…
Escherichia coli	HT115(DE3)	L4440[grl-19]	Ahringer library (Source Bioscience) position IV-1E09	grl-19 encodes a hedgehog-like protein, with an N-terminal signalsequence, a central low-complexity region, and a C-terminal Ground-like(Grl) domain; GRL-19 is expressed in intestine; the Grl domain ispredicted to form a cysteine-crosslinked protein involved inintercellular signalling, and it has subtle similarity to the N-terminalHedge domain of HEDGEHOG proteins.
Escherichia coli	HT115(DE3)	L4440[grl-20]	Ahringer library (Source Bioscience) position IV-1L03	grl-20 encodes a hedgehog-like protein, with an N-terminal signalsequence, a central low-complexity region, and a C-terminal Ground-like(Grl) domain; the Grl domain is predicted to form a cysteine-crosslinkedprotein involved in intercellular signalling, and it has subtlesimilarity to the N-terminal Hedge domain of HEDGEHOG proteins.
Escherichia coli	HT115(DE3)	L4440[grl-21]	Ahringer library (Source Bioscience) position IV-10A08	grl-21 encodes a hedgehog-like protein, with an N-terminal signalsequence, a central proline-rich low-complexity region, and a C-terminalGround-like (Grl) domain; GRL-21 is expressed in arcade cells andhypodermis; the Grl domain is predicted to form a cysteine-crosslinkedprotein involved in intercellular signalling, and it has subtlesimilarity to the N-terminal Hedge domain of HEDGEHOG proteins. …
Escherichia coli	HT115(DE3)	L4440[grl-22]	Ahringer library (Source Bioscience) position III-2H14	grl-22 encodes a hedgehog-like protein, with an N-terminal signalsequence, a central proline-rich low-complexity region, and a C-terminalGround-like (Grl) domain; the Grl domain is predicted to form acysteine-crosslinked protein involved in intercellular signalling, andit has subtle similarity to the N-terminal Hedge domain of HEDGEHOGproteins.
Escherichia coli	HT115(DE3)	L4440[grl-23]	Ahringer library (Source Bioscience) position V-16H06	grl-23 encodes a hedgehog-like protein, with (from N- to C-terminus) asignal sequence, a glycine-rich low-complexity region, a Ground-like(Grl) domain, and an acid-rich low-complexity region; the Grl domain ispredicted to form a cysteine-crosslinked protein involved inintercellular signalling, and it has subtle similarity to the N-terminalHedge domain of HEDGEHOG proteins.
Escherichia coli	HT115(DE3)	L4440[grl-27]	Ahringer library (Source Bioscience) position V3O05	grl-27 encodes a hedgehog-like protein, with an N-terminal signalsequence, a central low-complexity region, and a C-terminal Ground-like(Grl) domain; GRL-27 is expressed in arcade cells; the Grl domain ispredicted to form a cysteine-crosslinked protein involved inintercellular signalling, and it has subtle similarity to the N-terminalHedge domain of HEDGEHOG proteins.
Escherichia coli	HT115(DE3)	L4440[grl-31]	Ahringer library (Source Bioscience) position V-3K09	Is expressed in vulF. Is predicted to encode a protein with the following domains: Ground-like domain and Ground-like domain.
Escherichia coli	HT115(DE3)	L4440[grl-32]	Ahringer library (Source Bioscience) position V-3K05	Pseudogene
Escherichia coli	HT115(DE3)	L4440[hhat-1]	Ahringer library (Source Bioscience) position II-10D23	hhat-1 encodes a putative protein-cysteine N-palmitoyltransferase ('hedgehog acyltransferase') orthologous to human HHAT (OMIM: 605743) and GUP1 (OMIM:608116), and paralogous to HHAT-2; since C. elegans has no HEDGEHOG homolog, the substrate and function of HHAT-1 in vivo are unclear.
Escherichia coli	HT115(DE3)	L4440[hhat-2]	Ahringer library (Source Bioscience) position IV-7J15	hhat-2 encodes a putative protein-cysteine N-palmitoyltransferase ('hedgehog acyltransferase') orthologous to human HHAT (OMIM: 605743) and GUP1 (HHATL; OMIM:608116), and paralogous to HHAT-1; HHAT-2 is required for normal larval development and fat accumulation in mass RNAi assays; however, because C. elegans has no HEDGEHOG homolog, the substrate and function of HHAT-2 in vivo are unclear.
Escherichia coli	HT115(DE3)	L4440[hog-1]	Ahringer library (Source Bioscience) position X-3O15	hog-1 encodes a hedgehog-like protein, with a solitary Hint/Hog domain;the function of HOG-1's isolated Hint/Hog domain is unknown; in proteinswhere they coexist with other, N-terminal, domains, the Hint/Hog domainis predicted to cut its host protein into two halves and then covalentlylink cholesterol to the C-terminus of the N-terminal domain; HOG-1 isweakly required for normal molting; HOG-1 is…
Escherichia coli	HT115(DE3)	L4440[kin-2]	Ahringer library (Source Bioscience) position X-3C08	kin-2 encodes a predicted regulatory subunit of a cAMP-dependent protein kinase that may act downstream of, or in parallel to, ric-8.
Escherichia coli	HT115(DE3)	L4440[lin-17]	Ahringer library (Source Bioscience) position I-9A18	lin-17 encodes one of four C. elegans Frizzled homologs, integral membrane proteins that contain an external cysteine rich domain (CRD) and seven transmembrane domains and that function in a wide variety of species as receptors for Wnt glycoprotein signaling molecules; LIN-17 activity is required for specifying the polarity of a number of asymmetric cell divisions that, in C. elegans, are essenti…
Escherichia coli	HT115(DE3)	L4440[lit-1]	Ahringer library (Source Bioscience) position III-6F20	lit-1 encodes a serine threonine protein kinase homolog related to the Drosophila protein Nemo; lit-1 is required for embryonic viability and plays a central role in controlling the asymmetry of cell divisions during embryogenesis; lit-1 acts downstream of mom-2 with respect to polarity defects and mediates larval cell fate decisions that involve POP-1; lit-1 is also required for amphid channel m…
Escherichia coli	HT115(DE3)	L4440[lrp-1]	Ahringer library (Source Bioscience) position I-3D10	lrp-1 encodes a low-density lipoprotein (LDL) receptor-like protein most closely related to the vertebrate gp330/megalin/LRP-2 proteins; during development, lrp-1 activity is required in the hyp7 syncytium for completion of molting and for growth beyond the third larval stage; LRP-1 is expressed on the apical surface of the hyp6 and hyp7 syncytia in hermaphrodites and males from hatching through …
Escherichia coli	HT115(DE3)	L4440[mom-4]	Ahringer library (Source Bioscience) position I-4P02	mom-4 encodes a MAP kinase kinase kinase-related protein orthologous to Drosophila Tak1 and the vertebrate MAPKKK7 proteins; during embryonic development, mom-4 activity is required for positive regulation of the Wnt pathway signaling that governs anterior/posterior (A/P) polarity: MOM-4 stimulates the WRM-1/LIT-1-dependent phosphorylation of POP-1, a TCF/LEF-related transcription factor, leading…
Escherichia coli	HT115(DE3)	L4440[mom-5]	Ahringer library (Source Bioscience) position I-5A13	mom-5 encodes one of four C. elegans members of the Frizzled (Fz) family of seven transmembrane receptors; during development, MOM-5 activity is required for asymmetric cell division in the early embryo and during neuronal development, and for attachment of the pharynx to the buccal cavity; MOM-5 is also required for distal tip cell migration in the gonad and for the engulfment of apoptotic cells…
Escherichia coli	HT115(DE3)	L4440[ncr-1]	Ahringer library (Source Bioscience) position X-2N23	ncr-1 encodes a large transmembrane glycoprotein with a patched-like domain that is orthologous to human NPC1; NCR-1 and NPC1 are eukaryotic members of the resistance-nodulation-division (RND) family of membrane permeases, and have a putative sterol-sensing domain; by homology, NCR-1 is predicted to function in intracellular cholesterol and glycolipid trafficking; in C. elegans, NCR-1 is required…
Escherichia coli	HT115(DE3)	L4440[ncr-2]	Ahringer library (Source Bioscience) position III-4K12	ncr-2 encodes a homolog of human NPC1, which when mutated leads to Niemann-Pick disease, type C (OMIM:257220).
Escherichia coli	HT115(DE3)	L4440[phg-1]	Ahringer library (Source Bioscience) position II-7M07	Is involved in multicellular organism development and negative regulation of cell cycle G1/S phase transition. Is anchored component of plasma membrane. Is expressed in muscle cell and pharynx. Is an ortholog of human GAS1 (growth arrest specific 1).
Escherichia coli	HT115(DE3)	L4440[ptc-1]	Ahringer library (Source Bioscience) position II-5L02	ptc-1 encodes an ortholog of Drosophila PATCHED (PTC) and human PTCH which defines one of seven paralogous families of sterol sensing domain (SSD) proteins; PTC-1 is required for cytokinesis in the germline, but not in somatic cells (the converse of PTR-2's function, and a role conserved in C. briggsae); PTC-1 is also required to isolate meiotic germline nuclei from one another so that their nucl…
Escherichia coli	HT115(DE3)	L4440[ptc-2]	Ahringer library (Source Bioscience) position II-4F21	ptc-2 encodes an ortholog of Drosophila PATCHED (PTC) and human PTCH(OMIM:601309, mutated in basal cell nevus syndrome), which defines oneof seven paralogous families of sterol sensing domain (SSD) proteins;PTC-2 is required for normal fat storage; PTC-2 is also required fornormal egg osmotic integrity, locomotion, egg laying, and viability inmass RNAi assays.
Escherichia coli	HT115(DE3)	L4440[ptc-3]	Ahringer library (Source Bioscience) position II-9D13	ptc-3 encodes an ortholog of Drosophila PATCHED (PTC) and human PTCH(OMIM:601309, mutated in basal cell nevus syndrome), which defines oneof seven paralogous families of sterol sensing domain (SSD) proteins;PTC-3 is strongly required for normal molting from L1 to L3 larvalstages; PTC-3 is also required for normal growth to full size and forviability.
Escherichia coli	HT115(DE3)	L4440[ptd-2]	Ahringer library (Source Bioscience) position V-6D01	Is enriched in several structures, including Z1.p; Z4.a; cephalic sheath cell; male distal tip cell; and somatic gonad precursor based on RNA-seq and microarray studies. Is affected by several genes including daf-16; daf-2; and eat-2 based on tiling array; RNA-seq; and microarray studies. Is affected by seven chemicals including hydrogen sulfide; Rifampin; and allantoin based on microarray and RN…
Escherichia coli	HT115(DE3)	L4440[ptr-1]	Ahringer library (Source Bioscience) position V-6B07	ptr-1 encodes an ortholog of Drosophila and human PTCHD3, which definesone of seven paralogous families of sterol sensing domain (SSD)proteins; individually, PTR-1 is weakly required for normal molting fromL4 to adult stages; however, PTR-1, in conjunction with either PTR-16alone or with PTR-6 and PTR-10, is strongly required for both moltingand viability, with double ptr-1/-16 or triple ptr-1/-6…
Escherichia coli	HT115(DE3)	L4440[prt-2]	Ahringer library (Source Bioscience) position I-1J07	ptr-2 encodes an ortholog of Drosophila and human PTCHD3, which definesone of seven paralogous families of sterol sensing domain (SSD)proteins; PTR-2 is required for cytokinesis in somatic cells, but not inthe germline (the converse of PTC-1's function); PTR-2 is partiallyrequired for normal molting from L4 to adult stages; PTR-2 is alsorequired for normal male tail development, growth to full si…
Escherichia coli	HT115(DE3)	L4440[ptr-3]	Ahringer library (Source Bioscience) position I-2A01	ptr-3 encodes a nematode-specific member of the sterol sensing domain(SSD) proteins, distantly paralogous to Drosophila PATCHED (PTC) andhuman PTCH (OMIM:601309, mutated in basal cell nevus syndrome); PTR-3 isweakly required for normal molting from L4 to adult stages; PTR-3 isalso required for normal adult alae formation, growth to full size, andvulval morphogenesis.
Escherichia coli	HT115(DE3)	L4440[ptr-4]	Ahringer library (Source Bioscience) position X-3E18	ptr-4 encodes a nematode-specific member of the sterol sensing domain(SSD) proteins, distantly paralogous to Drosophila PATCHED (PTC) andhuman PTCH (OMIM:601309, mutated in basal cell nevus syndrome); PTR-4 isstrongly required for normal molting from L4 to adult stages male taildevelopment (a role conserved in C. briggsae); PTR-4 is also requiredfor normal endocytosis of yolk by oocytes, adult al…
Escherichia coli	HT115(DE3)	L4440[ptr-5]	Ahringer library (Source Bioscience) position X-7D22	ptr-5 encodes a nematode-specific member of the sterol sensing domain(SSD) proteins, distantly paralogous to Drosophila PATCHED (PTC) andhuman PTCH (OMIM:601309, mutated in basal cell nevus syndrome); PTR-5 isweakly required for normal molting from L4 to adult stages; PTR-5 isalso required for normal growth to full size and locomotion; PTR-5 isexpressed in head and tail neurons, and in ventral ne…
Escherichia coli	HT115(DE3)	L4440[ptr-6]	Ahringer library (Source Bioscience) position II-4E16	ptr-6 encodes an ortholog of Drosophila and human PTCHD3, which definesone of seven paralogous families of sterol sensing domain (SSD)proteins; PTR-6 is weakly required for normal molting from L4 to adultstages; however, PTR-6 in conjunction with PTR-1 and PTR-10 is stronglyrequired for both molting and viability, with triple ptr-1/-6/-10 RNAianimals showing pronounced molting defects and lethali…
Escherichia coli	HT115(DE3)	L4440[ptr-8]	Ahringer library (Source Bioscience) position II-7F17	ptr-8 encodes a nematode-specific member of the sterol sensing domain(SSD) proteins, distantly paralogous to Drosophila PATCHED (PTC) andhuman PTCH (OMIM:601309, mutated in basal cell nevus syndrome); PTR-8 isweakly required for normal molting from L4 to adult stages; PTR-8 isalso required for normal growth to full size and locomotion; PTR-8 isexpressed in hypodermis.
Escherichia coli	HT115(DE3)	L4440[ptr-9]	Ahringer library (Source Bioscience) position III-4N14	ptr-9 encodes an ortholog of Drosophila and human PTCHD3, which definesone of seven paralogous families of sterol sensing domain (SSD)proteins; PTR-9 is required for normal development in mass RNAiassays.
Escherichia coli	HT115(DE3)	L4440[ptr-10]	Ahringer library (Source Bioscience) position I-2H17	ptr-10 encodes an ortholog of Drosophila and human PTCHD3, which definesone of seven paralogous families of sterol sensing domain (SSD)proteins; PTR-10 is weakly required for normal molting from L4 to adultstages; however, PTR-10 in conjunction with PTR-1 and PTR-6 is stronglyrequired for both molting and viability, with triple ptr-1/-6/-10 RNAianimals showing pronounced molting defects and letha…
Escherichia coli	HT115(DE3)	L4440[ptr-11]	Ahringer library (Source Bioscience) position I-9F08	ptr-11 encodes a nematode-specific member of the sterol sensing domain(SSD) proteins, distantly paralogous to Drosophila PATCHED (PTC) andhuman PTCH (OMIM:601309, mutated in basal cell nevus syndrome); PTR-11is required for normal growth to full size, locomotion, and vulvalmorphogenesis.
Escherichia coli	HT115(DE3)	L4440[ptr-12]	Ahringer library (Source Bioscience) position I-1G04	ptr-12 encodes a nematode-specific member of the sterol sensing domain(SSD) proteins, distantly paralogous to Drosophila PATCHED (PTC) andhuman PTCH (OMIM:601309, mutated in basal cell nevus syndrome); PTR-12is weakly required for normal molting from L4 to adult stages growth tofull size; PTR-12 is also required for normal locomotion.
Escherichia coli	HT115(DE3)	L4440[ptr-13]	Ahringer library (Source Bioscience) position II-7N13	ptr-13 encodes a nematode-specific member of the sterol sensing domain(SSD) proteins, distantly paralogous to Drosophila PATCHED (PTC) andhuman PTCH (OMIM:601309, mutated in basal cell nevus syndrome); PTR-13is weakly required for normal molting from L4 to adult stages; PTR-13 isalso required for normal growth to full size and locomotion.
Escherichia coli	HT115(DE3)	L4440[ptr-14]	Ahringer library (Source Bioscience) position IV-9A16	ptr-14 encodes a nematode-specific member of the sterol sensing domain(SSD) proteins, distantly paralogous to Drosophila PATCHED (PTC) andhuman PTCH (OMIM:601309, mutated in basal cell nevus syndrome); PTR-14is weakly required for normal molting from L4 to adult stages; PTR-14 isalso required for normal growth to full size and locomotion.
Escherichia coli	HT115(DE3)	L4440[ptr-15]	Ahringer library (Source Bioscience) position V-5E03	ptr-15 encodes a nematode-specific member of the sterol sensing domain(SSD) proteins, distantly paralogous to Drosophila PATCHED (PTC) andhuman PTCH (OMIM:601309, mutated in basal cell nevus syndrome); PTR-15has no known function in vivo.
Escherichia coli	HT115(DE3)	L4440[ptr-16]	Ahringer library (Source Bioscience) position V-1J15	ptr-16 encodes a nematode-specific member of the sterol sensing domain(SSD) proteins, distantly paralogous to Drosophila PATCHED (PTC) andhuman PTCH (OMIM:601309, mutated in basal cell nevus syndrome); PTR-16is partially required for normal molting from L2 to L3 larval stages;however, PTR-16 and PTR-1 together are strongly required for bothmolting and viability, with double ptr-1/-16 RNAi animals…
Escherichia coli	HT115(DE3)	L4440[ptr-17]	Ahringer library (Source Bioscience) position I-6D17	ptr-17 encodes a divergent ortholog of Drosophila and human PTCHD3,which defines one of seven paralogous families of sterol sensing domain(SSD) proteins; PTR-17 is required for normal adult alae formation.
Escherichia coli	HT115(DE3)	L4440[ptr-18]	Ahringer library (Source Bioscience) position II-8F05	ptr-18 encodes a nematode-specific member of the sterol sensing domain(SSD) proteins, distantly paralogous to Drosophila PATCHED (PTC) andhuman PTCH (OMIM:601309, mutated in basal cell nevus syndrome); PTR-18is strongly required for normal molting from L3 to adult stage (a roleconserved in C. briggsae); PTR-18 is also required for male taildevelopment and vulval morphogenesis, and (partly) for en…
Escherichia coli	HT115(DE3)	L4440[ptr-19]	Ahringer library (Source Bioscience) position III-5B20	ptr-19 encodes an ortholog of Drosophila and human PTCHD3, which definesone of seven paralogous families of sterol sensing domain (SSD)proteins; PTR-19 is required for normal development in mass RNAi assays;PTR-19 is expressed in pharynx, hypodermis, nervous system (includinghead neurons), and other cells.
Escherichia coli	HT115(DE3)	L4440[ptr-20]	Ahringer library (Source Bioscience) position II-10B12	ptr-20 encodes a nematode-specific member of the sterol sensing domain(SSD) proteins, distantly paralogous to Drosophila PATCHED (PTC) andhuman PTCH (OMIM:601309, mutated in basal cell nevus syndrome); PTR-20is weakly required for normal molting from L3 to adult stages male taildevelopment; PTR-20 is also required for normal adult alae formation,growth to full size, and locomotion.
Escherichia coli	HT115(DE3)	L4440[ptr-22]	Ahringer library (Source Bioscience) position V-16E20	ptr-22 encodes a nematode-specific member of the sterol sensing domain(SSD) proteins, distantly paralogous to Drosophila PATCHED (PTC) andhuman PTCH (OMIM:601309, mutated in basal cell nevus syndrome); PTR-22is weakly required for normal molting from L4 to adult stages; PTR-22 isalso required for normal growth to full size and locomotion.
Escherichia coli	HT115(DE3)	L4440[ptr-23]	Ahringer library (Source Bioscience) position I-7K14	ptr-23 encodes a nematode-specific member of the sterol sensing domain (SSD) proteins, distantly paralogous to Drosophila PATCHED (PTC) and human PTCH (OMIM:601309, mutated in basal cell nevus syndrome); PTR-23 is strongly required for normal molting from L4 to adult stages (a role conserved in C. briggsae); PTR_23 also functions in a pathway with the mucin-like protein OSM-8 to regulate the osmo…
Escherichia coli	HT115(DE3)	L4440[ptr-24]	Ahringer library (Source Bioscience) position X-6C14	ptr-24 encodes a nematode-specific member of the sterol sensing domain(SSD) proteins, distantly paralogous to Drosophila PATCHED (PTC) andhuman PTCH (OMIM:601309, mutated in basal cell nevus syndrome); PTR-24has no known function in vivo.
Escherichia coli	HT115(DE3)	L4440[qua-1]	Ahringer library (Source Bioscience) position II-6C21	qua-1 encodes a hedgehog-like protein, with (from N- to C-terminus) asignal sequence, a Qua domain, a 5W repeat, an extended region oflow-complexity sequence, and a Hint/Hog domain; QUA-1 is conserved amongnematodes from Caenorhabditis to Brugia; QUA-1 is expressed prior tomolting in hyp1 to hyp11 hypodermal cells, but not in seam cells, andceases to be expressed after each molting cycle or in gr…
Escherichia coli	HT115(DE3)	L4440[rga-6]	Ahringer library (Source Bioscience) position I-2K23	Is involved in defense response to fungus. Is an ortholog of human ARHGAP6 (Rho GTPase activating protein 6).
Escherichia coli	HT115(DE3)	L4440[rib-1]	Ahringer library (Source Bioscience) position IV-6K21	The rib-1 gene encodes an ortholog of human EXT1; the family of EXT genes have GlcNAc transferase activities and are involved in the synthesis of heparin sulfate proteoglycans; the RIB-1 protein interacts with RIB-2 and coexpression of RIB-1 and RIB-2 proteins in vitro results in glycosyltransferase and heparin sulphate polymerase activities; rib-1 is also required for proper embryonic developmen…
Escherichia coli	HT115(DE3)	L4440[rib-2]	Ahringer library (Source Bioscience) position III-5B10	The rib-2 gene encodes an ortholog of human EXT2; the family of EXT genes have GlcNAc transferase activities and are involved in the synthesis of heparin sulfate proteoglycans; rib-2 encodes an alpha 1,4-N-acetylglucosaminyltransferase involved in the biosynthetic initiation and elongation of heparan sulfate; the RIB-2 protein interacts with RIB-1 and coexpression of RIB-2 and RIB-1 proteins in v…
Escherichia coli	HT115(DE3)	L4440[scp-1]	Ahringer library (Source Bioscience) position II-6N05	scp-1 encodes PTC-related protein that contains a sterol-sensing domain related to human Sterol regulatory element binding protein (SREBP) cleavage activating protein.
Escherichia coli	HT115(DE3)	L4440[T01D3.1]	Ahringer library (Source Bioscience) position V-14C06
Escherichia coli	HT115(DE3)	L4440[ten-1]	Ahringer library (Source Bioscience) position III-3H09/III3H23	ten-1 encodes a type II transmembrane protein containing EGF-like repeats that is the C. elegans ortholog of Drosophila Ten-m/Odz and vertebrate teneurins (OMIM:300588); in C. elegans, TEN-1 is required for proper development of the gonadal and pharyngeal basement membranes and for proper axonal placement and hypodermal morphogenesis; ten-1 and phy-1 act in parallel influencing the connection bet…
Escherichia coli	HT115(DE3)	L4440[wrt-2]	Ahringer library (Source Bioscience) position X-2G19	wrt-2 encodes a hedgehog-like protein, with an N-terminal signalsequence, a Wart domain, and a C-terminal region of low-complexitysequence; WRT-2 is expressed in seam cells and hypodermal syncytia; theWart domain is predicted to form a cysteine-crosslinked protein involvedin intercellular signalling, and it has subtle similarity to theN-terminal Hedge domain of HEDGEHOG proteins; WRT-2 is weakly …
Escherichia coli	HT115(DE3)	L4440[wrt-3]	Ahringer library (Source Bioscience) position IV-4L08	wrt-3 encodes a hedgehog-like protein, with an N-terminal signalsequence, a Wart domain, and a region of low-complexity sequence; WRT-3is expressed in the trinucleate pharyngeal gland cell g1 beginning atthe three-fold stage of embryogenesis, in seam cells and hypodermis, andin single muscle cells and the distal tip cells of late stage larvae andadults; the Wart domain is predicted to form a cyst…
Escherichia coli	HT115(DE3)	L4440[wrt-4]	Ahringer library (Source Bioscience) position X-7O15	wrt-4 encodes a hedgehog-like protein, with (from N- to C-terminus) asignal sequence, a Wart domain, an short region of low-complexitysequence, and a Hint/Hog domain; WRT-4 is expressed strongly inhypodermal syncytia hyp6-hyp10 from 3-fold embryos to adults; theHint/Hog domain is predicted to cut WRT-4 into two halves and thencovalently link cholesterol to the C-terminus of the Wart domain; theWa…
Escherichia coli	HT115(DE3)	L4440[wrt-5]	Ahringer library (Source Bioscience) position IV-2E05	wrt-5 encodes a secreted protein with an N-terminal signal sequence anda C-terminal Wart domain; WRT-5 is required for hypodermal integrity;wrt-5 mutants have cold-sensitive lethality with abnormally locatedadherens junctions, and with defective cuticle structure, adhesion, andmolting; by alternative splicing, wrt-5 also encodes a shorter protein;WRT-5 is expressed in seam cells and the excretory…
Escherichia coli	HT115(DE3)	L4440[wrt-6]	Ahringer library (Source Bioscience) position X-2C04	wrt-6 encodes a hedgehog-like protein, with (from N- to C-terminus) asignal sequence, a Wart domain, an short region of low-complexitysequence, and a Hint/Hog domain; WRT-6 is expressed in sheath and socketcells of anterior sensilla, seam cells, and hypodermis; the Hint/Hogdomain is predicted to cut WRT-6 into two halves and then covalentlylink cholesterol to the C-terminus of the Wart domain; th…
Escherichia coli	HT115(DE3)	L4440[wrt-7]	Ahringer library (Source Bioscience) position V-10G05	wrt-7 encodes a hedgehog-like protein, with (from N- to C-terminus) asignal sequence, a Wart domain, and a Hint/Hog domain; the Hint/Hogdomain is predicted to cut WRT-7 into two halves and then covalentlylink cholesterol to the C-terminus of the Wart domain; the Wart domainis predicted to form a cysteine-crosslinked protein involved inintercellular signalling, and it has subtle similarity to the …
Escherichia coli	HT115(DE3)	L4440[wrt-8]	Ahringer library (Source Bioscience) position V-10G13	wrt-8 encodes a hedgehog-like protein, with (from N- to C-terminus) asignal sequence, a Wart domain, an short region of low-complexitysequence, and a Hint/Hog domain; WRT-8 is strongly expressed inhypodermal syncytia hyp6-hyp10 throughout life, and in in 12 subventralP cells and their descendants from 3-fold embryo to L2 larva stages; theHint/Hog domain is predicted to cut WRT-8 into two halves a…
Escherichia coli	HT115(DE3)	L4440[wrt-9]	Ahringer library (Source Bioscience) position X-1D03	wrt-9 encodes a hedgehog-like protein, with an N-terminal signalsequence, a Wart domain, and a C-terminal region of proline-rich,low-complexity sequence; the Wart domain is predicted to form acysteine-crosslinked protein involved in intercellular signalling, andit has subtle similarity to the N-terminal Hedge domain of HEDGEHOGproteins; WRT-9 has no obvious function in RNAi assays.
Escherichia coli	HT115(DE3)	L4440[wrt-10]	Ahringer library (Source Bioscience) position II-5N17	wrt-10 encodes a hedgehog-like protein, with an N-terminal signalsequence, a Wart domain, and a C-terminal region of low-complexitysequence; WRT-10 is expressed in both male and hermaphrodite intestine;the Wart domain is predicted to form a cysteine-crosslinked proteininvolved in intercellular signalling, and it has subtle similarity tothe N-terminal Hedge domain of HEDGEHOG proteins; WRT-10 is r…
Escherichia coli	HT115(DE3)	L4440[ztf-14]	Ahringer library (Source Bioscience) position X-8G05	Is predicted to enable DNA binding activity and metal ion binding activity.
