# Supplementary material for: Meta-Analysis of Caenorhabditis elegans Transcriptomics Implicates Hedgehog-Like Signaling in Host-Microbe Interactions
Source: Front Microbiol. 2022 May 10;13:853629. doi: 10.3389/fmicb.2022.853629 (PMC9127769; doi:10.3389/fmicb.2022.853629)
Supplement: Supplementary file 8 [file Table_2.XLSX]

## Sheet: README
The tab "DatasetInfo" contains information about the published C. elegans transcriptomic datasets
The tab "References" contains the list of publications fron which the datasets were obtained
The tab "Convention" contains information about acronyms in the tab "DatasetInfo"

## Sheet: DatasetInfo
Dataset	Location	Worm_strain	Worm_growth	Treatment	Microbe_group	Treatment_growth	Control	Control_growth	Infection_medium	Temperature	Time_point_treatment	Time_point_of_data_collection	Method	Raw data accession	Citation	Cutoff	Notes
Engelmann et al., 2011	Table_S2	N2	Eggs were allowed to hatch in the absence of food at 25ºC. Synchronized L1 larvae were transferred to NGM agar plates spread with E. coli strain OP50 and cultivated at 25ªC.	S. marcescens Db10	Gram-negative	liquid LB at 37uC overnight, put on NGM plates for 24 h at 25uC, then cultured another 20 h at 25uC	E. Coli OP50	liquid LB medium at 37uC overnight, spread on NGM plates, incubated for 24 h at 37uC, then cultured another 20 h at 25uC	NGM agar plates	25ºC	young adult (43-45 h)	24 h	RNAseq		https://doi.org/10.1371/journal.pone.0019055	For log2 fold changes >0.00001 the values >81.25th percentile were defined as up-regulated and for log2 fold changes <−0.00001 the values <18.75th percentile were defined as down-regulated.	No reported FDR, Log2FC reported
Engelmann et al., 2011	Table_S6	N2	Eggs were allowed to hatch in the absence of food at 25ºC. Synchronized L1 larvae were transferred to NGM agar plates spread with E. coli strain OP50 and cultivated at 25ªC.	P. luminescens Hb	Gram-negative	liquid LB medium at 30uC overnight, spread on NGM plates, incubated for 24 h at 30uC, then another 20 h at 25uC	E. Coli OP50	liquid LB medium at 37uC overnight, spread on NGM plates, incubated for 24 h at 37uC, then cultured another 20 h at 25uC	NGM agar plates	25ºC	young adult (43-45 h)	24 h	RNAseq		https://doi.org/10.1371/journal.pone.0019055	For log2 fold changes >0.00001 the values >81.25th percentile were defined as up-regulated and for log2 fold changes <−0.00001 the values <18.75th percentile were defined as down-regulated.	No reported FDR, Log2FC reported
Engelmann et al., 2011	Table_S4	N2	Eggs were allowed to hatch in the absence of food at 25ºC. Synchronized L1 larvae were transferred to NGM agar plates spread with E. coli strain OP50 and cultivated at 25ªC.	E. faecalis OG1RF	Gram-positive	liquid BHI at 37uC overnight, spread on NGM plates, incubated for 24 h at 37uC, then cultured another 20 h at 25uC.	E. Coli OP50	liquid LB medium at 37uC overnight, spread on NGM plates, incubated for 24 h at 37uC, then cultured another 20 h at 25uC	NGM agar plates	25ºC	young adult (43-45 h)	24 h	RNAseq		https://doi.org/10.1371/journal.pone.0019055	For log2 fold changes >0.00001 the values >81.25th percentile were defined as up-regulated and for log2 fold changes <−0.00001 the values <18.75th percentile were defined as down-regulated.	No reported FDR, Log2FC reported
Engelmann et al., 2011	Table_S7	fer-15	Eggs were allowed to hatch in the absence of food at 15ºC. Synchronized L1 larvae were transferred to NGM agar plates spread with E. coli strain OP50. fer-15 worms were cultivated at 25uC until the L4 stage (36 to 38 hours) before being exposed to fungal spores	D. coniospora	Fungus	spores	E. Coli OP50	liquid LB medium at 37uC overnight, spread on NGM plates, incubated for 24 h at 37uC, then cultured another 20 h at 25uC	NGM agar plates	25ºC	L4 stage (36 to 38 hours)	12 h	RNAseq		https://doi.org/10.1371/journal.pone.0019055	For log2 fold changes >0.00001 the values >81.25th percentile were defined as up-regulated and for log2 fold changes <−0.00001 the values <18.75th percentile were defined as down-regulated.	Sterile strain
Engelmann et al., 2011	Table_S8	fer-15	Eggs were allowed to hatch in the absence of food at 15ºC. Synchronized L1 larvae were transferred to NGM agar plates spread with E. coli strain OP50. fer-15 worms were cultivated at 25uC until the L4 stage (36 to 38 hours) before being exposed to fungal spores	Harposporium sp JUf27	Fungus	spores	E. Coli OP50	liquid LB medium at 37uC overnight, spread on NGM plates, incubated for 24 h at 37uC, then cultured another 20 h at 25uC	NGM agar plates	25ºC	L4 stage (36 to 38 hours)	24 h	RNAseq		https://doi.org/10.1371/journal.pone.0019055	For log2 fold changes >0.00001 the values >81.25th percentile were defined as up-regulated and for log2 fold changes <−0.00001 the values <18.75th percentile were defined as down-regulated.	Sterile strain
MacNeil et al., 2013	Table_S1	N2	N2 wild type animals were grown on each diet for one generation prior to egg collection. Eggs were collected and synchronized in L1. All animals were grown on standard NGM plates. Animals fed Comamonas DA1877 developed faster, and thus all samples could not be collected simultaneously, but were instead collected when most animals on the plates reached the young adult stage as judged by the presen…	Comamonas DA1877	Gram-negative	Liquid LB cultures were grown overnight at 37°C in Luria-Bertani (LB) broth.; pelleted by centrifugation and washed five times in PBS. Bacteria were lyophilized for further characterization.	E. coli OP50	For growth assays, eggs were prepared by hypochlorite bleaching of animals grown on E. coli OP50. Eggs were allowed to hatch in M9 to generate a synchronized L1 population.	NGM agar plates	-	L1	Young adult, Gravid adult	Array		https://doi.org/10.1016/j.cell.2013.02.049	Changes in gene expression that were 2-fold (p < 0.001) or greater were considered significant.	no FDR/P value.
MacNeil et al., 2013	Table_S1	N2	N2 wild type animals were grown on each diet for one generation prior to egg collection. Eggs were collected and synchronized in L1. All animals were grown on standard NGM plates. Animals fed Comamonas DA1877 developed faster, and thus all samples could not be collected simultaneously, but were instead collected when most animals on the plates reached the young adult stage as judged by the presen…	E. coli HT115	Gram-negative	Liquid LB cultures were grown overnight at 37°C in Luria-Bertani (LB) broth.; pelleted by centrifugation and washed five times in PBS. Bacteria were lyophilized for further characterization.	E. coli OP50	For growth assays, eggs were prepared by hypochlorite bleaching of animals grown on E. coli OP50. Eggs were allowed to hatch in M9 to generate a synchronized L1 population.	NGM agar plates	-	L1	Young adult, Gravid adult	Array		https://doi.org/10.1016/j.cell.2013.02.049	Changes in gene expression that were 2-fold (p < 0.001) or greater were considered significant.	no FDR/P value.
Wong et al., 2007	supplementary Table 1a in Additional data file 3	N2	Eggs suspended in M9 buffer at 25°C and allowed to hatch in the absence of food. Aliquots of larvae synchronized in this way were transferred after 16-20 h to NGM plates spread with OP50 and cultivated at 25°C until the mid-L4 stage; then transferred to assay plates. After 24 h at 25°C, the worms were collected, washed three times in M9 buffer and total RNA extracted.	E. carotovora CFBP	Gram-negative	Liquid cultures in LB at 30°C overnight, onto NGM agar plates and incubated for 24h	E. coli OP50	Liquid cultures in LB at 37°C overnight, onto NGM agar plates and incubated for 24h	NGM agar plates	25°C	mid-L4 stage (16-20 h)	24 h	Microarray		https://doi.org/10.1186/gb-2007-8-9-r194	Differentially regulated genes for individual datasets (supplementary Table 1a in Additional data file 3) were arbitrarily identified using the uppermost 18.75th percentile of a dataset initially formed from probes having normalized, expression ratios (infected/control) >1.01 or <0.99 in at least 2/3 of microarrays per 'dye-swap' group for a total of 4/6 microarrays per dataset	no FDR/P value.
Wong et al., 2007	supplementary Table 1a in Additional data file 3	N2	Eggs suspended in M9 buffer at 25°C and allowed to hatch in the absence of food. Aliquots of larvae synchronized in this way were transferred after 16-20 h to NGM plates spread with OP50 and cultivated at 25°C until the mid-L4 stage; then transferred to assay plates. After 24 h at 25°C, the worms were collected, washed three times in M9 buffer and total RNA extracted.	P. luminescens Hb	Gram-negative	Liquid cultures in LB at 30°C overnight, onto NGM agar plates and incubated for 24h	E. coli OP50	Liquid cultures in LB at 37°C overnight, onto NGM agar plates and incubated for 24h	NGM agar plates	25°C	mid-L4 stage (16-20 h)	24 h	Microarray		https://doi.org/10.1186/gb-2007-8-9-r194	Differentially regulated genes for individual datasets (supplementary Table 1a in Additional data file 3) were arbitrarily identified using the uppermost 18.75th percentile of a dataset initially formed from probes having normalized, expression ratios (infected/control) >1.01 or <0.99 in at least 2/3 of microarrays per 'dye-swap' group for a total of 4/6 microarrays per dataset	no FDR/P value.
Wong et al., 2007	supplementary Table 1a in Additional data file 3	N2	Eggs suspended in M9 buffer at 25°C and allowed to hatch in the absence of food. Aliquots of larvae synchronized in this way were transferred after 16-20 h to NGM plates spread with OP50 and cultivated at 25°C until the mid-L4 stage; then transferred to assay plates. After 24 h at 25°C, the worms were collected, washed three times in M9 buffer and total RNA extracted.	E. faecalis OG1RF	Gram-positive	Liquid cultures in BHI at 37°C overnight, onto NGM agar plates and incubated for 24h	E. coli OP50	Liquid cultures in LB at 37°C overnight, onto NGM agar plates and incubated for 24h	NGM agar plates	25°C	mid-L4 stage (16-20 h)	24 h	Microarray		https://doi.org/10.1186/gb-2007-8-9-r194	Differentially regulated genes for individual datasets (supplementary Table 1a in Additional data file 3) were arbitrarily identified using the uppermost 18.75th percentile of a dataset initially formed from probes having normalized, expression ratios (infected/control) >1.01 or <0.99 in at least 2/3 of microarrays per 'dye-swap' group for a total of 4/6 microarrays per dataset	no FDR/P value.
Wong et al., 2007	supplementary Table 1a in Additional data file 3	N2	Eggs suspended in M9 buffer at 25°C and allowed to hatch in the absence of food. Aliquots of larvae synchronized in this way were transferred after 16-20 h to NGM plates spread with OP50 and cultivated at 25°C until the mid-L4 stage; then transferred to assay plates. After 24 h at 25°C, the worms were collected, washed three times in M9 buffer and total RNA extracted.	S. marcescens Db11	Gram-negative	Liquid cultures in LB at 37°C overnight, onto NGM agar plates and incubated for 24h	E. coli OP50	Liquid cultures in LB at 37°C overnight, onto NGM agar plates and incubated for 24h	NGM agar plates	25°C	mid-L4 stage (16-20 h)	24 h	Microarray		https://doi.org/10.1186/gb-2007-8-9-r194	Differentially regulated genes for individual datasets (supplementary Table 1a in Additional data file 3) were arbitrarily identified using the uppermost 18.75th percentile of a dataset initially formed from probes having normalized, expression ratios (infected/control) >1.01 or <0.99 in at least 2/3 of microarrays per 'dye-swap' group for a total of 4/6 microarrays per dataset	no FDR/P value.
Visvikis et al., 2014	Table_S2	N2	Worm grew on NGM plates seeded with E. coli OP50 according to standard procedures	S. aureus NCTC8325	Gram-positive	Grown overnight in Columbia medium with 10 μg/ml Nalidixic acid (NAL); cultured the next day to the midexponential phase (OD600 = 0.8 – 1) in tryptic soy broth for 6 h at 37°C, then stored at 4 °C overnight. washed twice in cold PBS and resuspended in DMEM 10% FBS without antibiotic. After 30 min, RAW264.7 infected cells were washed twice in PBS and incubated 30 min (1 hr time point), 210 min (4 …	E. coli OP50	To prepare control plates, 500 μl of heat-killed (HK) E. coli OP50 culture concentrated 10X was plated on TSA + NAL plates.	NGM agar plates	25°C	Young adults	8 h	RNaseq	GSE57739	https://doi.org/10.1016/j.immuni.2014.05.002	p-value<0.05	has P value
Bakowski et al., 2014	Table_S2	CF512(fer-15(b26);fem-1(hc17))	synchronized fer-15(b26);fem-1(hc17) L1s were grown for 24 hours at 25°C on 10-cm NGM plates seeded with OP50-1 E. coli and then infected with N. parisii ERTm1 spores.	Nematocida parisii ERTm1	Microsporidia	N. parisii was cultured by infecting large-scale cultures of C. elegans, followed by mechanical disruption of worms and then filtering to isolate spores away from worm debris. seeded either with OP50-1 E. coli or control L4440 and cul-6 RNAi clone, for 36 hours at 20°C and then infected with 5 million N. parisii spores	E. coli OP50	NGM plates seeded with E. coli OP50 and maintained at 20°C under standard conditions	NGM agar plates	25°C	L1+24 h larvae	8 h, 16 h, 30 h, 40 h and 64 h	RNAseq	PRJNA163569	https://doi.org/10.1371/journal.ppat.1004200	FDR cutoff was set to <0.05, which yielded lists of genes with >4-fold difference in expression.	has P-value, calculated log2FC and FDR
Osman et al., 2018	Data_S2	N2		Myzocytiopsis humicola (fungus-like)	oomycete pathogen	onto plates containing OP50 and 3 infected animals; Animals were exposed to the pathogen for the first 48 hours and transferred every 24 hours to new plates for the remainder of the assay. Plates were scored every 24 hours over a period of 6-7 days for the number of infected; NGM seeded with OP50 together with 10 infected animals. The plates were incubated for 6 hours at 25°C and then the animals…	E. coli OP50	NGM plates seeded with E. coli OP50 and maintained at 20°C under standard conditions	NGM plates	25°C	L4	12 h and 24 h	RNaseq		https://doi.org/10.1016/j.cub.2018.01.029		has P-value and FDR
Osman et al., 2018	Data_S2	JU2519	infection started from a single isolated dauer larva that was carrying the pathogen.	Myzocytiopsis humicola	oomycete pathogen	onto plates containing OP50 and 3 infected animals; Animals were exposed to the pathogen for the first 48 hours and transferred every 24 hours to new plates for the remainder of the assay. Plates were scored every 24 hours over a period of 6-7 days for the number of infected; NGM seeded with OP50 together with 10 infected animals. The plates were incubated for 6 hours at 25°C and then the animals…	E. coli OP50	NGM plates seeded with E. coli OP50 and maintained at 20°C under standard conditions	NGM plates	25°C	L4	12 h and 24 h	RNaseq		https://doi.org/10.1016/j.cub.2018.01.029		has P-value and FDR
Radeke et al., 2020	Additional file 15	N2	NGM) plates seeded with E. coli OP50 at 20 °C; Plates were incubated at 37 °C overnight and kept at 4 °C thereafter. Synchronized larval stage 4 (L4) worms were washed several times in M9 buffer and transferred to treatment bacteria or E. coli OP50.	S. maltophilia K279a (avirulent)	Gram-negative	grown on Luria Broth (LB) agar containing 100 μg/mL Ampicillin to selectively isolate and maintain each strain while avoiding contamination. Liquid cultures were then seeded onto NGM and grown at room temperature overnight before being used for experimentation.	E. coli OP50	OP50 was grown on regular LB agar and shaken overnight at 37 °C	NGM plates	25°C	L4	12 h	RNaseq	PRJNA561173	https://doi.org/10.1186/s12866-020-01771-1	Transcripts were considered significantly differentially expressed between treatments if the fold change > 2 and the false discovery rate (FDR)-adjusted p-value < 0.05	no FDR/P value.
Radeke et al., 2020	Additional file 15	N2	NGM) plates seeded with E. coli OP50 at 20 °C; Plates were incubated at 37 °C overnight and kept at 4 °C thereafter.	S. maltophilia JCMS (virulent)	Gram-negative	grown on Luria Broth (LB) agar containing 100 μg/mL Ampicillin to selectively isolate and maintain each strain while avoiding contamination. Liquid cultures were then seeded onto NGM and grown at room temperature overnight before being used for experimentation.	E. coli OP50	OP50 was grown on regular LB agar and shaken overnight at 37 °C	NGM plates	25°C	L4	12 h	RNaseq	PRJNA561173	https://doi.org/10.1186/s12866-020-01771-1	Transcripts were considered significantly differentially expressed between treatments if the fold change > 2 and the false discovery rate (FDR)-adjusted p-value < 0.05	no FDR/P value.
Radeke et al., 2020	Additional file 15	N2	NGM) plates seeded with E. coli OP50 at 20 °C; Plates were incubated at 37 °C overnight and kept at 4 °C thereafter.	S. maltophilia JV3 (virulent)	Gram-negative	grown on Luria Broth (LB) agar containing 100 μg/mL Ampicillin to selectively isolate and maintain each strain while avoiding contamination. Liquid cultures were then seeded onto NGM and grown at room temperature overnight before being used for experimentation.	E. coli OP50	OP50 was grown on regular LB agar and shaken overnight at 37 °C	NGM plates	25°C	L4	12 h	RNAseq	PRJNA561173	https://doi.org/10.1186/s12866-020-01771-1	Transcripts were considered significantly differentially expressed between treatments if the fold change > 2 and the false discovery rate (FDR)-adjusted p-value < 0.05	no FDR/P value.
Troemel et al 2006	Table_S4	CF512(fer-15(b26);fem-1(hc17))	fer-15(b26)ts;fem-1(hc17) animals were synchronized by hypochlorite treatment and L1 arrest. Arrested L1s were placed onto NGM plates seeded with OP50 and grown at the restrictive temperature (25 °C) in order to obtain sterile adults. After ~52 h of growth at 25 °C (young adulthood), animals were transferred to slow-kill plates seeded either with OP50, wild-type PA14	P. aeruginosa PA14	Gram-negative	cultured in Luria broth, seeded on slow-kill plates, which contain modified NGM (0.35% instead of 0.25% peptone), and incubated first for 24 h at 37 °C and then for 24 h at 25 °C before adding worms.; a total of at least three plates per strain were tested for each experiment. All killing assays were conducted at 25 °C. Worms were scored by gentle prodding with a platinum wire to test for live or…	E. coli OP50	OP50 was grown on regular LB agar and shaken overnight at 37 °C	NGM plates	25°C	YA	4h, 8h	Microarray		https://doi.org/10.1371/journal.pgen.0020183	>2-fold change, p <0.01)	P-value
Sarkies et al., 2013	Supplemental Table1	N2	Animals were cultured at 20°C on HB101 and NGM according to standard methods.	Orsay virus	Virus	As described (Félix et al. 2011).	E. coli HB101	OP50 was grown on regular LB agar and shaken overnight at 37 °C	NGM plates	20°C	mixed-stage animals after 4 d of infection	4d	Microarray	GSE41058	https://genome.cshlp.org/content/23/8/1258	Genes statistically significantly altered upon viral infection. Data shows the mean expression change for each replicate infection, relative to the mean from uninfected animals of the same strain.	no FDR/P value.
Sarkies et al., 2013	Supplemental Table1	JU1580	Animals were cultured at 20°C on HB101 and NGM according to standard methods.	Orsay virus	Virus	As described (Félix et al. 2011).	E. coli HB101	OP50 was grown on regular LB agar and shaken overnight at 37 °C	NGM plates	20°C	mixed-stage animals after 4 d of infection	4d	Microarray	GSE41058	https://genome.cshlp.org/content/23/8/1258	Genes statistically significantly altered upon viral infection. Data shows the expression change for each replicate infection, relative to the mean from uninfected animals of the same strain.	no FDR/P value.
Irazoqui et al., 2010	Table_S1	CF512(fer-15(b26);fem-1(hc17))	NGM) plates seeded with E. coli OP50-1 at 15–20°C according to standard. animals were synchronized by hypochlorite treatment and L1 arrest and incubated on NGM plates seeded with E. coli OP50-1. Late L4 animals were collected and plated on 15 cm TSA plates seeded with live S. aureus NCTC8325 or heat-killed NCTC8325, and parallel NGM plates seeded with OP50-1. After 12, 24, and 36 h incubation at …	S. aureus RN6390	Gram-positive	RN6390 was grown overnight in tryptic soy broth (TSB, BD, Sparks, MD) with 10 µg/ml nalidixic acid. 5–10 µl of overnight cultures diluted 1∶5 in fresh TSB were seeded on 35 mm tryptic soy agar (TSA, BD, Sparks, MD) plates with 10 µg/ml nalidixic acid.	E. coli OP50	OP50 was cultured overnight in LB, mixed at 1∶10 ratio of CBX102:OP50 and plated on NGM; NGM agar containing 0.35% peptone or tryptic soy agar plates (TSA)	NGM plates	25°C	YA	8h	Microarray	GSE21819	https://doi.org/10.1371/journal.ppat.1000982	List of genes whose expression changed more than two-fold, after 8 h of infection with S. aureus RN6390. Threshold p≤0.01 for significance.	has P-value
Goya et al 2020	Table_S2	N2	NGM plates grown at 20°C unless otherwise 2000 young adult worms (approximately 50-55h after plating of the L1s) grown on E. coli OP50, B. subtilis PXN21 or a 1:1 mix of E. coli: B. Subtilis	Bacillus subtilis PXN21	Gram-positive	inoculated from a fresh colony into 1 L of LB and left to grow at 37°C and 220 rpm for 48 h, then onto NGM plates to grow for 3 days at room temperature. OR MSgg medium (5 mM potassium phosphate and 100 mM MOPS at pH 7.0 supplemented with 2 mM MgCl2, 700 μM CaCl2, 50 μM MnCl2, 50 μM FeCl3, 1 μM ZnCl2, 2 μM thiamine, 0.5% glycerol, 0.5% glutamate) (Branda et al., 2001) solidified with 1.5% select …	E. coli OP50	Like treatment	NGM plates	20°C	L4	YA (50-55h after L1)	RNaseq		https://doi.org/10.1016/j.celrep.2019.12.078	Genes with p values lower than 0.05, FDR values lower than 0.05 and a log2 fold change > 0.58 were considered to be differentially expressed.	FDR provided
Yang et al 2019	Table_S1	N2	N2 worms were maintained for a minimum of two generations on PFM plates inoculated with the bacteria used for the experiments in order to allow adjustment to the bacteria. The transcriptome of C. elegans N2 was analyzed for six time points to cover various life stages: 6 h (second larval stage, L2), 24 h (L3), 48 h (L4), 72 h (1-day old adults, Ad1), 120 h (3-day old adults, Ad3) and 216 h (7-day…	Ochrobactrum pituitosum MYb237	Gram-negative	freshly thawed for each experiment and cultured for 2 days at 25°C on tryptic soy agar (TSA). Fresh colonies were used to produce liquid cultures in tryptic soy broth (TSB) at 28°C in a shaking incubator for approximately 42 h.	E. coli OP50	cultured in TSB at 37°C in a shaking incubator overnight	peptone-free medium, PFM	20°C	L1	young adult stage (i.e., after 72 h exposure of worms to the bacteria) /day 1, day 3, and day 7	RNAseq		https://doi.org/10.3389/fmicb.2019.01793	Only gene sets with FDR < 0.05 were considered to be significant.	no FDR/P value.
Yang et al 2019	Table_S1	N2	N2 worms were maintained for a minimum of two generations on PFM plates inoculated with the bacteria used for the experiments in order to allow adjustment to the bacteria. The transcriptome of C. elegans N2 was analyzed for six time points to cover various life stages: 6 h (second larval stage, L2), 24 h (L3), 48 h (L4), 72 h (1-day old adults, Ad1), 120 h (3-day old adults, Ad3) and 216 h (7-day…	Ochrobactrum anthropi MYb71	Gram-negative	freshly thawed for each experiment and cultured for 2 days at 25°C on tryptic soy agar (TSA). Fresh colonies were used to produce liquid cultures in tryptic soy broth (TSB) at 28°C in a shaking incubator for approximately 42 h.	E. coli OP50	cultured in TSB at 37°C in a shaking incubator overnight	peptone-free medium, PFM	20°C	L1	young adult stage (i.e., after 72 h exposure of worms to the bacteria) /day 1, day 3, and day 7	RNAseq		https://doi.org/10.3389/fmicb.2019.01793	Only gene sets with FDR < 0.05 were considered to be significant.	no FDR/P value.
Benedetto_unpublished		NL2099	Synchronised worms grown on NGM+OP50 from at 20ºC and transferred to 25ºC at L4, 24h before treatment	E. faecalis OG1RF	Gram-positive	BHI broth for 6 hours and 100 uL inoculated in 15cm NGBHI plates and incubated overnight at 37ªC	E. coli OP50	BHI broth overnight and 100 uL inoculated in 15cm NGBHI plates and incubated overnight at 37ªC		25°C	YA	3h, 6h	RNAseq				log2FC and FDR available		NL2099 is RNAi sensitive
Boehnisch et al., 2011	Table_S1	N2	Ca. 20,000 L4 nematodes were transferred to PF plates (14.5 cm diameter), containing 2.86 ml of a 10∶1 mixture of E. coli OP50 and Bt in PBS buffer (either the pathogenic B-18247 or the control DSM-350 strain; final Bt concentration of 1.5×108 spores/ml).	B.thuringiensis B-18247	Gram-positive	spore-toxin mixture	B.thuringiensis DSM-350	spore-toxin mixture	peptone-free medium, PFM	20°C	L4	8h	Microarray		https://doi.org/10.1371/journal.pone.0024619	FDR<0.05	Fold change ln(x), Ftest p-value (FDR)
Boehnisch et al., 2011	Table_S1	MY15	Ca. 20,000 L4 nematodes were transferred to PF plates (14.5 cm diameter), containing 2.86 ml of a 10∶1 mixture of E. coli OP50 and Bt in PBS buffer (either the pathogenic B-18247 or the control DSM-350 strain; final Bt concentration of 1.5×108 spores/ml).	B.thuringiensis B-18247	Gram-positive	spore-toxin mixture	B.thuringiensis DSM-350	spore-toxin mixture	peptone-free medium, PFM	20°C	L4	8h	Microarray		https://doi.org/10.1371/journal.pone.0024619	FDR<0.06	Fold change ln(x), Ftest p-value (FDR)
Boehnisch et al., 2011	Table_S1	MY18	Ca. 20,000 L4 nematodes were transferred to PF plates (14.5 cm diameter), containing 2.86 ml of a 10∶1 mixture of E. coli OP50 and Bt in PBS buffer (either the pathogenic B-18247 or the control DSM-350 strain; final Bt concentration of 1.5×108 spores/ml).	B.thuringiensis B-18247	Gram-positive	spore-toxin mixture	B.thuringiensis DSM-350	spore-toxin mixture	peptone-free medium, PFM	20°C	L4	8h	Microarray		https://doi.org/10.1371/journal.pone.0024619	FDR<0.07	Fold change ln(x), Ftest p-value (FDR)
Zárate-Potes et al., 2020	S1_Table	N2	Worm strains were maintained on nematode growth medium (NGM) plates at 20°C and fed with E. coli OP50	B.thuringiensisBt247	Gram-positive	spore-toxin mixture	B.thuringiensisBt407	spore-toxin mixture	peptone-free medium, PFM	20°C	L4	2h, 6,h, 12h, 24h	RNAseq		https://doi.org/10.1371/journal.ppat.1008826		Log2FC and FDR provided
Zárate-Potes et al., 2020	S1_Table	N2	Worm strains were maintained on nematode growth medium (NGM) plates at 20°C and fed with E. coli OP50	B.thuringiensisBt679	Gram-positive	spore-toxin mixture	B.thuringiensisBt407	spore-toxin mixture	peptone-free medium, PFM	20°C	L4	2h, 6,h, 12h, 24h	RNAseq		https://doi.org/10.1371/journal.ppat.1008826		Log2FC and FDR provided
Nakad et al., 2016	Additional file 15	N2	All worm strains were maintained at 20 °C on Nematode Growth Medium (NGM) plates with the non-pathogenic E. coli OP50 as an ad libitum food according to standard protocols	P. aeruginosa PA14	Gram-negative	Analysis of P. aeruginosa effects was based on 3 cm peptone-rich NGM plates, which were inoculated with 5 μl of an overnight culture at 37 °C of either PA14 or OP50.	E. coli OP50	Analysis of P. aeruginosa effects was based on 3 cm peptone-rich NGM plates, which were inoculated with 5 μl of an overnight culture at 37 °C of either PA14 or OP50.	NGM plates	25°C	L4	12h, 24h	RNAseq		https://doi.org/10.1186/s12864-016-2603-8	adjusted p-value < 0.01 by the false discovery rate, FDR	Log2FC and FDR provided
Nakad et al., 2016	Additional file 15	N2	All worm strains were maintained at 20 °C on Nematode Growth Medium (NGM) plates with the non-pathogenic E. coli OP50 as an ad libitum food according to standard protocols	B.thuringiensisBt247	Gram-positive	spore-toxin mixture	B.thuringiensisBt407	spore-toxin mixture	peptone-free medium, PFM	20°C	L4	12h, 24h	RNAseq		https://doi.org/10.1186/s12864-016-2603-8	adjusted p-value < 0.01 by the false discovery rate, FDR	Log2FC and FDR provided
Martorell et al., 2016	Table_S1	N2	Strains were maintained at 20 °C on nematode growth medium (NGM), and Escherichia coli OP50 strain was used as nematode diet.	Bifidobacterium animalis subsp. lactis CECT 8145	Gram-positive	The bacteria were grown at 37 °C for 18 h on MRS-C medium for bifidobacteria, in an anaerobic atmosphere generated by means of an AnaeroGen system (Oxoid).	E. coli OP50	OP50 was grown on regular LB agar and shaken overnight at 37 °C	NGM plates	20°C	L1	3d(YA)	Microarray	GSE63531	10.1021/acs.jafc.5b05934	FDR ≤ 0.05	Log2FC calculated from FC no FDR/P-value provided
O'Rourke et al., 2006	Supp Data S1	N2	To obtain a synchronized culture of worms, gravid N2 worms were treated with alkaline hypochlorite to release embryos. Embryos were hatched to L1 stage by shaking in M9 buffer at 20°C for 18 h. The L1s were then split equally between two 2-L glass flasks containing S-medium and 15 g of E. coli HB101/500 mL and grown for 24 h at 25°C to L3 larval stage. After 24 h, 1.5g/500 mL of M. nematophilum, …	M. nematophilum CBX102	Gram-positive	Grown in liquid culture	M. nematophilum UV336	Grown in liquid culture	Liquid S-medium	25°C	L4	6h	Microarray	E-MEXP-696	10.1101/gr.50823006	FDR ≤ 0.05	Log2FC, FDR not provided
Bolz et al., 2010	Supplemental Table 1	N2	Gravid adult N2 nematodes were lysed using a solution of sodium hydroxide and bleach and washed, and eggs were synchronized overnight in S basal liquid medium at room temperature. Synchronized L1 larval animals were seeded onto modified NGM plates with 0.35% peptone containing E. coli OP50 and incubated at 25 °C until the nematodes had reached the L4 larval stage. Animals were collected and washe…	Y. pestis KIM5	Gram-negative	cultured in LB broth at 25 °C	E. coli OP50	cultured overnight in LB broth at 37 °C	NGM plates	25°C	L4	24h	Microarray	GSE20053	10.1074/jbc.M109.091629	Transcripts showing a corrected p value of <0.05 were considered differentially expressed between E. coli OP50 and Y. pestis KIM5 experimental treatments.	Provide FC and corrected p-value
Somasiri et al., 2020	Supplementary file 3	N2	L4 stage N2 worms grown on E. coli OP50 were washed thrice with M9 buffer and treated with 200 μg/ml Gentamycin for 3 h [14]. The worms were washed again three times with M9 buffer to remove any residual antibiotic and approximately 20,000 worms were transferred to three S. flexneri 3b and three E. coli OP50 seeded NGM plates.	S. flexneri 3b	Gram-negative	grown in Luria-Bertani (LB) broth and incubated overnight at 30 °C	E. coli OP50	grown in Luria-Bertani (LB) broth and incubated overnight at 37 °C	NGM plates	22°C	L4	6h	RNAseq	SRP143903, PRJNA453844	10.1016/j.ygeno.2019.05.016	cutoff of false discovery rate adjusted P-value (FDR) < 5% and fold change (FC) > 2	Provide Log2FC and corrected p-value
Pukkila-Worley et al., 2011	Table S1	N2	N2 animals were synchronized by hypochlorite treatment. Arrested L1s were plated on 10 cm NGM plates seeded with E. coli OP50 and grown at 20°C until they were young adults. Animals were then added to 10 cm plates containing 20 mL of BHI agar (with 45 µg of kanamycin/ml) and live C. albicans, heat-killed C. albicans or heat-killed E. coli.	C. albicans DAY185	Yeast	Yeast strains were grown in liquid yeast extract-peptone-dextrose (YPD,BD) broth or on brain heart infusion agar containing 45 µg of kanamycin/ml at 30°C.	E. coli OP50 heat-killed	To heat kill E. coli, a similar protocol was followed except that a single colony was inoculated into 50 mL LB and allowed to grow overnight at 37°C. Cells were exposed to 75°C for 30 minutes. In both cases, heat-killed organisms were plated on YPD or LB agar to ensure no viable organisms remained.	BHI agar	25°C	YA	4h	Microarray	GSE2740	10.1371/journal.ppat.1002074	Probe sets were considered differentially expressed if the fold change was 2-fold or greater (P<0.01).	Provide FC and corrected p-value
Pukkila-Worley et al., 2011	Table S1	N2	N2 animals were synchronized by hypochlorite treatment. Arrested L1s were plated on 10 cm NGM plates seeded with E. coli OP50 and grown at 20°C until they were young adults. Animals were then added to 10 cm plates containing 20 mL of BHI agar (with 45 µg of kanamycin/ml) and live C. albicans, heat-killed C. albicans or heat-killed E. coli.	C. albicans DAY185 heat-killed	Yeast	Yeast strains were grown in liquid yeast extract-peptone-dextrose (YPD,BD) broth or on brain heart infusion agar containing 45 µg of kanamycin/ml at 30°C. Then resuspended in 1 mL PBS, exposed to 75°C for 60 minutes and washed again with sterile PBS. (heat-killed)	E. coli OP50 heat killed	To heat kill E. coli, a similar protocol was followed except that a single colony was inoculated into 50 mL LB and allowed to grow overnight at 37°C. Cells were exposed to 75°C for 30 minutes. In both cases, heat-killed organisms were plated on YPD or LB agar to ensure no viable organisms remained.	BHI agar	25°C	YA	4h	Microarray	GSE2740	10.1371/journal.ppat.1002074	Probe sets were considered differentially expressed if the fold change was 2-fold or greater (P<0.01).	Provide FC and corrected p-value

## Sheet: References
Bakowski, M.A., Desjardins, C.A., Smelkinson, M.G., Dunbar, T.A., Lopez-Moyado, I.F., Rifkin, S.A., Cuomo, C.A., and Troemel, E.R. (2014). Ubiquitin-Mediated Response to Microsporidia and Virus Infection in C. elegans. PLOS Pathogens 10, e1004200.
Boehnisch, C., Wong, D., Habig, M., Isermann, K., Michiels, N.K., Roeder, T., May, R.C., and Schulenburg, H. (2011). Protist-Type Lysozymes of the Nematode Caenorhabditis elegans Contribute to Resistance against Pathogenic Bacillus thuringiensis. PLoS ONE 6, e24619.
Bolz, D.D., Tenor, J.L., and Aballay, A. (2010). A Conserved PMK-1/p38 MAPK Is Required in Caenorhabditis elegans Tissue-specific Immune Response to Yersinia pestis Infection. J Biol Chem 285, 10832–10840.
Engelmann, I., Griffon, A., Tichit, L., Montañana-Sanchis, F., Wang, G., Reinke, V., Waterston, R.H., Hillier, L.W., and Ewbank, J.J. (2011). A Comprehensive Analysis of Gene Expression Changes Provoked by Bacterial and Fungal Infection in C. elegans. PLoS ONE 6, e19055.
Goya, M.E., Xue, F., Sampedro-Torres-Quevedo, C., Arnaouteli, S., Riquelme-Dominguez, L., Romanowski, A., Brydon, J., Ball, K.L., Stanley-Wall, N.R., and Doitsidou, M. (2020). Probiotic Bacillus subtilis Protects against α-Synuclein Aggregation in C. elegans. Cell Reports 30, 367-380.e7.
Irazoqui, J.E., Troemel, E.R., Feinbaum, R.L., Luhachack, L.G., Cezairliyan, B.O., and Ausubel, F.M. (2010). Distinct Pathogenesis and Host Responses during Infection of C. elegans by P. aeruginosa and S. aureus. PLoS Pathog 6, e1000982.
MacNeil, L.T., Watson, E., Arda, H.E., Zhu, L.J., and Walhout, A.J.M. (2013). Diet-Induced Developmental Acceleration Independent of TOR and Insulin in C. elegans. Cell 153, 240–252.
Martorell, P., Llopis, S., González, N., Chenoll, E., López-Carreras, N., Aleixandre, A., Chen, Y., Karoly, E.D., Ramón, D., and Genovés, S. (2016). Probiotic Strain Bifidobacterium animalis subsp. lactis CECT 8145 Reduces Fat Content and Modulates Lipid Metabolism and Antioxidant Response in Caenorhabditis elegans. J Agric Food Chem 64, 3462–3472.
Nakad, R., Snoek, L.B., Yang, W., Ellendt, S., Schneider, F., Mohr, T.G., Rösingh, L., Masche, A.C., Rosenstiel, P.C., Dierking, K., et al. (2016). Contrasting invertebrate immune defense behaviors caused by a single gene, the Caenorhabditis elegans neuropeptide receptor gene npr-1. BMC Genomics 17, 280.
O’Rourke, D., Baban, D., Demidova, M., Mott, R., and Hodgkin, J. (2006). Genomic clusters, putative pathogen recognition molecules, and antimicrobial genes are induced by infection of C. elegans with M. nematophilum. Genome Res. 16, 1005–1016.
Osman, G.A., Fasseas, M.K., Koneru, S.L., Essmann, C.L., Kyrou, K., Srinivasan, M.A., Zhang, G., Sarkies, P., Félix, M.-A., and Barkoulas, M. (2018). Natural Infection of C. elegans by an Oomycete Reveals a New Pathogen-Specific Immune Response. Curr. Biol.
Pukkila-Worley, R., Ausubel, F.M., and Mylonakis, E. (2011). Candida albicans Infection of Caenorhabditis elegans Induces Antifungal Immune Defenses. PLOS Pathogens 7, e1002074.
Radeke, L.J., and Herman, M.A. (2020). Identification and characterization of differentially expressed genes in Caenorhabditis elegans in response to pathogenic and nonpathogenic Stenotrophomonas maltophilia. BMC Microbiology 20, 170.
Sarkies, P., Ashe, A., Pen, J.L., McKie, M.A., and Miska, E.A. (2013). Competition between virus-derived and endogenous small RNAs regulates gene expression in Caenorhabditis elegans. Genome Res. 23, 1258–1270.
Somasiri, P., Behm, C.A., Adamski, M., Wen, J., and Verma, N.K. (2020). Transcriptional response of Caenorhabditis elegans when exposed to Shigella flexneri. Genomics 112, 774–781.
Troemel, E.R., Chu, S.W., Reinke, V., Lee, S.S., Ausubel, F.M., and Kim, D.H. (2006). p38 MAPK Regulates Expression of Immune Response Genes and Contributes to Longevity in C. elegans. PLOS Genetics 2, e183.
Visvikis, O., Ihuegbu, N., Labed, S.A., Luhachack, L.G., Alves, A.-M.F., Wollenberg, A.C., Stuart, L.M., Stormo, G.D., and Irazoqui, J.E. (2014). Innate Host Defense Requires TFEB-Mediated Transcription of Cytoprotective and Antimicrobial Genes. Immunity 40, 896–909.
Wong, D., Bazopoulou, D., Pujol, N., Tavernarakis, N., and Ewbank, J.J. (2007). Genome-wide investigation reveals pathogen-specific and shared signatures in the response of Caenorhabditis elegans to infection. Genome Biology 8, R194.
Yang, W., Petersen, C., Pees, B., Zimmermann, J., Waschina, S., Dirksen, P., Rosenstiel, P., Tholey, A., Leippe, M., Dierking, K., et al. (2019). The Inducible Response of the Nematode Caenorhabditis elegans to Members of Its Natural Microbiota Across Development and Adult Life. Front. Microbiol. 10.
Zárate-Potes, A., Yang, W., Pees, B., Schalkowski, R., Segler, P., Andresen, B., Haase, D., Nakad, R., Rosenstiel, P., Tetreau, G., et al. (2020). The C. elegans GATA transcription factor elt-2 mediates distinct transcriptional responses and opposite infection outcomes towards different Bacillus thuringiensis strains. PLOS Pathogens 16, e1008826.

## Sheet: Convention
GA	Gravid Adult
YA	Young Adult
no FDR/P value	FDR or adjusted p-value is not reported per gene but a cutoff is mentoned in the text
