# Supplementary material for: Meta-Analysis of Caenorhabditis elegans Transcriptomics Implicates Hedgehog-Like Signaling in Host-Microbe Interactions
Source: Front Microbiol. 2022 May 10;13:853629. doi: 10.3389/fmicb.2022.853629 (PMC9127769; doi:10.3389/fmicb.2022.853629)
Supplement: Supplementary file 9 [file Table_3.XLSX]

## Sheet: README
Each tab combines the significantly up- and downregulated genes of all experiments combined per microbe and the results of the gene set enrichment analysis using DAVID https://david.ncifcrf.gov/home.jsp
The tab "Venn_Diagram_all_genes" includes the gene IDs for the gene groups indicated in the Venn diagram in Figure 1.
The tab "Shared_Pa_Sa_Ef" lists the genes overlaping between the gene lists of the differentially expressed gene datasets of C. elegans exposed to E. faecalis, P.aeruginosa and S. aureus and the results of the enrichment analysis using DAVID
The tab "Pa_Sa" lists the genes overlaping between the gene lists of the differentially expressed gene datasets of C. elegans exposed to P.aeruginosa and S. aureus and the results of the enrichment analysis using DAVID
The tab "Pa_Ef" lists the genes overlaping between the gene lists of the differentially expressed gene datasets of C. elegans exposed to P.aeruginosa and E. faecalis and the results of the enrichment analysis using DAVID
The tab "Sa_Ef" lists the genes overlaping between the gene lists of the differentially expressed gene datasets of C. elegans exposed to S. aureus and E. faecalis and the results of the enrichment analysis using DAVID

## Sheet: B. thuringiensis
List	DAVID Enrichment								Genes in the first Term "signal"					Genes in the second Term "innate immune response"
B.thuringiensisBt679_B.thuringiensisBt407_L4_12h_RNAseq_ ZaratePotes2020	Sublist	Category	Term	RT	Genes	Count	P-Value	Benjamini	ENSEMBL_TRANSCRIPT_ID	GENE NAME	Related Genes	Species		ENSEMBL_TRANSCRIPT_ID	GENE NAME	Related Genes	Species
F15E11.1		UP_KEYWORDS	Signal	RT		901	1.5E-31	4.4E-29	192087	2 (Zwei) IG domain protein(zig-2)	RG	Caenorhabditis elegans		180917	ASpartyl Protease(asp-14)	RG	Caenorhabditis elegans
F58B3.1		GOTERM_BP_DIRECT	innate immune response	RT		127	1.6E-29	1.6E-26	192088	2 (Zwei) IG domain protein(zig-3)	RG	Caenorhabditis elegans		185440	C-type LECtin(clec-165)	RG	Caenorhabditis elegans
F17E9.11		INTERPRO	Nematode cuticle collagen, N-terminal	RT		70	7.0E-18	1.1E-14	192089	2 (Zwei) IG domain protein(zig-6)	RG	Caenorhabditis elegans		185435	C-type LECtin(clec-166)	RG	Caenorhabditis elegans
F58B3.2		SMART	SM01088	RT		70	1.4E-17	4.1E-15	191030	2 (Zwei) IG domain protein(zig-9)	RG	Caenorhabditis elegans		3565354	C-type LECtin(clec-170)	RG	Caenorhabditis elegans
F15E11.14		GOTERM_MF_DIRECT	structural constituent of cuticle	RT		71	2.9E-17	2.0E-14	180849	ACid Phosphatase family(acp-5)	RG	Caenorhabditis elegans		189943	C-type LECtin(clec-174)	RG	Caenorhabditis elegans
F11G11.12		KEGG_PATHWAY	Metabolic pathways	RT		124	7.3E-17	8.1E-15	181041	ADAM (disintegrin plus metalloprotease) family(adm-4)	RG	Caenorhabditis elegans		178238	C-type LECtin(clec-186)	RG	Caenorhabditis elegans
Y116F11A.1		GOTERM_BP_DIRECT	regulation of cell shape	RT		49	2.7E-16	1.5E-13	181444	ASpartyl Protease(asp-4)	RG	Caenorhabditis elegans		191451	C-type LECtin(clec-187)	RG	Caenorhabditis elegans
T19D12.4		GOTERM_CC_DIRECT	collagen trimer	RT		66	2.6E-15	7.5E-13	178750	ASpartyl Protease(asp-8)	RG	Caenorhabditis elegans		190659	C-type LECtin(clec-210)	RG	Caenorhabditis elegans
T01D3.6		UP_KEYWORDS	Collagen	RT		66	7.2E-12	1.0E-9	173848	Acid Alpha Glucosidase Relate(aagr-2)	RG	Caenorhabditis elegans		174929	C-type LECtin(clec-66)	RG	Caenorhabditis elegans
T10H4.12		GOTERM_BP_DIRECT	peptidyl-serine phosphorylation	RT		51	1.3E-11	4.5E-9	174464	Activated in Blocked Unfolded protein response(abu-14)	RG	Caenorhabditis elegans		177151	C-type LECtin(clec-67)	RG	Caenorhabditis elegans
K11H12.4		INTERPRO	Collagen triple helix repeat	RT		54	2.1E-11	1.6E-8	178904	Activated in Blocked Unfolded protein response(abu-8)	RG	Caenorhabditis elegans		186388	C-type LECtin(clec-68)	RG	Caenorhabditis elegans
F53A9.2		GOTERM_CC_DIRECT	extracellular space	RT		75	1.3E-10	1.9E-8	3896747	Acyl-Coenzyme A Binding Protein(acbp-7)	RG	Caenorhabditis elegans		189944	C-type LECtin(clec-70)	RG	Caenorhabditis elegans
F53A9.1		INTERPRO	Protein-tyrosine phosphatase, receptor/non-receptor type	RT		39	7.1E-10	3.1E-7	179813	Alpha-amylase(C50B6.7)	RG	Caenorhabditis elegans		189945	C-type LECtin(clec-71)	RG	Caenorhabditis elegans
Y54G2A.14		INTERPRO	C-type lectin	RT		70	8.1E-10	3.1E-7	189702	AntiBacterial Factor related(abf-4)	RG	Caenorhabditis elegans		177152	C-type LECtin(clec-72)	RG	Caenorhabditis elegans
B0348.2		INTERPRO	C-type lectin-like	RT		75	1.4E-9	4.3E-7	188770	AntiBacterial Factor related(abf-5)	RG	Caenorhabditis elegans		3565458	C-type LECtin(clec-80)	RG	Caenorhabditis elegans
C17H12.8		SMART	PTPc	RT		37	2.4E-9	2.7E-7	181418	AntiBacterial Factor related(abf-6)	RG	Caenorhabditis elegans		177067	C-type LECtin(clec-84)	RG	Caenorhabditis elegans
Y39B6A.1		GOTERM_BP_DIRECT	protein dephosphorylation	RT		57	2.6E-9	5.9E-7	180947	Aspartic protease 3(asp-3)	RG	Caenorhabditis elegans		183775	C-type LECtin(clec-86)	RG	Caenorhabditis elegans
T08A9.12		GOTERM_BP_DIRECT	peptidyl-tyrosine dephosphorylation	RT		42	2.8E-9	5.9E-7	179209	Aspartic protease 6(asp-6)	RG	Caenorhabditis elegans		181308	COLlagen(col-179)	RG	Caenorhabditis elegans
C45G7.3		SMART	CLECT	RT		69	2.8E-9	2.7E-7	180656	BPTI/Kunitz inhibitor domain-containing protein C02F12.5(C02F12.5)	RG	Caenorhabditis elegans		178802	CYtochrome P450 family(cyp-35A5)	RG	Caenorhabditis elegans
F49H6.3		GOTERM_BP_DIRECT	oxidation-reduction process	RT		125	3.8E-9	6.8E-7	180945	Beta GALactosidase homolog(bgal-2)	RG	Caenorhabditis elegans		4926913	CaeNaCin (Caenorhabditis bacteriocin)(cnc-11)	RG	Caenorhabditis elegans
ZK6.11		GOTERM_MF_DIRECT	oxidoreductase activity	RT		109	5.5E-9	1.8E-6	178958	C-type LECtin(clec-1)	RG	Caenorhabditis elegans		178637	CaeNaCin (Caenorhabditis bacteriocin)(cnc-2)	RG	Caenorhabditis elegans
T26C12.3		INTERPRO	PapD-like	RT		42	1.8E-8	4.7E-6	173417	C-type LECtin(clec-117)	RG	Caenorhabditis elegans		178635	CaeNaCin (Caenorhabditis bacteriocin)(cnc-4)	RG	Caenorhabditis elegans
Y22F5A.5		GOTERM_MF_DIRECT	protein tyrosine phosphatase activity	RT		42	1.8E-8	4.1E-6	173504	C-type LECtin(clec-119)	RG	Caenorhabditis elegans		175324	CaeNaCin (Caenorhabditis bacteriocin)(cnc-6)	RG	Caenorhabditis elegans
DY3.4		GOTERM_CC_DIRECT	membrane raft	RT		30	1.9E-8	1.9E-6	189004	C-type LECtin(clec-12)	RG	Caenorhabditis elegans		180033	Cathepsin B-like cysteine proteinase 3(cpr-3)	RG	Caenorhabditis elegans
Y22F5A.4		INTERPRO	C-type lectin fold	RT		76	2.6E-8	5.7E-6	173658	C-type LECtin(clec-123)	RG	Caenorhabditis elegans		187266	Downstream Of DAF-16 (regulated by DAF-16)(dod-17)	RG	Caenorhabditis elegans
F55C9.6		INTERPRO	Protein-tyrosine phosphatase, catalytic	RT		37	2.9E-8	5.7E-6	185283	C-type LECtin(clec-139)	RG	Caenorhabditis elegans		178564	Downstream Of DAF-16 (regulated by DAF-16)(dod-19)	RG	Caenorhabditis elegans
Y57A10A.11		INTERPRO	Major sperm protein	RT		41	3.4E-8	5.8E-6	191390	C-type LECtin(clec-143)	RG	Caenorhabditis elegans		182037	Downstream Of DAF-16 (regulated by DAF-16)(dod-20)	RG	Caenorhabditis elegans
W02B3.6		KEGG_PATHWAY	Lysosome	RT		25	6.4E-8	3.6E-6	175003	C-type LECtin(clec-145)	RG	Caenorhabditis elegans		178245	Downstream Of DAF-16 (regulated by DAF-16)(dod-24)	RG	Caenorhabditis elegans
C55B7.4		SMART	PTPc_motif	RT		37	7.5E-8	5.5E-6	175261	C-type LECtin(clec-150)	RG	Caenorhabditis elegans		179126	F-box A protein(fbxa-105)	RG	Caenorhabditis elegans
F22G12.2		UP_KEYWORDS	Oxidoreductase	RT		86	1.2E-7	1.2E-5	184310	C-type LECtin(clec-151)	RG	Caenorhabditis elegans		189692	F-box A protein(fbxa-150)	RG	Caenorhabditis elegans
Y116F11B.3		INTERPRO	CUB-like domain	RT		24	1.2E-7	1.9E-5	184311	C-type LECtin(clec-153)	RG	Caenorhabditis elegans		191058	F-box A protein(fbxa-30)	RG	Caenorhabditis elegans
F22A3.6		GOTERM_MF_DIRECT	monooxygenase activity	RT		36	1.3E-7	2.2E-5	185440	C-type LECtin(clec-165)	RG	Caenorhabditis elegans		188447	F-box A protein(fbxa-59)	RG	Caenorhabditis elegans
T25C12.2		UP_SEQ_FEATURE	signal peptide	RT		93	5.8E-7	4.7E-4	185435	C-type LECtin(clec-166)	RG	Caenorhabditis elegans		188448	F-box A protein(fbxa-60)	RG	Caenorhabditis elegans
W03A5.3		INTERPRO	Cytochrome P450, E-class, group I	RT		29	5.8E-7	8.1E-5	3565354	C-type LECtin(clec-170)	RG	Caenorhabditis elegans		185299	Glutathione S-Transferase(gst-38)	RG	Caenorhabditis elegans
K09F5.3		GOTERM_MF_DIRECT	carbohydrate binding	RT		78	8.0E-7	1.1E-4	3896782	C-type LECtin(clec-173)	RG	Caenorhabditis elegans		184981	Glutathione peroxidase 1(gpx-1)	RG	Caenorhabditis elegans
ZK909.3		UP_KEYWORDS	Monooxygenase	RT		35	1.2E-6	8.9E-5	189943	C-type LECtin(clec-174)	RG	Caenorhabditis elegans		182379	Infection Response Gene(irg-1)	RG	Caenorhabditis elegans
C28H8.7		INTERPRO	Cytochrome P450	RT		29	1.5E-6	1.9E-4	187697	C-type LECtin(clec-175)	RG	Caenorhabditis elegans		183619	Infection Response Gene(irg-2)	RG	Caenorhabditis elegans
ZC404.11		KEGG_PATHWAY	Drug metabolism - cytochrome P450	RT		15	1.7E-6	5.7E-5	178238	C-type LECtin(clec-186)	RG	Caenorhabditis elegans		178726	Infection Response Gene(irg-3)	RG	Caenorhabditis elegans
H32C10.3		KEGG_PATHWAY	Biosynthesis of antibiotics	RT		37	2.0E-6	5.7E-5	191451	C-type LECtin(clec-187)	RG	Caenorhabditis elegans		178772	LYSozyme(lys-7)	RG	Caenorhabditis elegans
F18E9.6		GOTERM_MF_DIRECT	iron ion binding	RT		38	2.7E-6	3.0E-4	178423	C-type LECtin(clec-190)	RG	Caenorhabditis elegans		178813	Nuclear hormone receptor family member nhr-57(nhr-57)	RG	Caenorhabditis elegans
F20A1.10		INTERPRO	Cytochrome P450, conserved site	RT		27	4.0E-6	4.8E-4	178521	C-type LECtin(clec-197)	RG	Caenorhabditis elegans		353387	PeRoXisome assembly factor(prx-11)	RG	Caenorhabditis elegans
F53A9.9		UP_KEYWORDS	Lectin	RT		76	5.1E-6	2.9E-4	178656	C-type LECtin(clec-204)	RG	Caenorhabditis elegans		174340	Peroxidase skpo-1(skpo-1)	RG	Caenorhabditis elegans
F55G11.7		GOTERM_BP_DIRECT	lipid metabolic process	RT		56	5.1E-6	7.8E-4	178657	C-type LECtin(clec-205)	RG	Caenorhabditis elegans		173841	Probable glutathione S-transferase 6(gst-6)	RG	Caenorhabditis elegans
Y38E10A.5		GOTERM_MF_DIRECT	oxidoreductase activity, acting on paired donors, with incorporation or reduction of molecular oxygen	RT		30	9.0E-6	8.6E-4	190659	C-type LECtin(clec-210)	RG	Caenorhabditis elegans		174537	Putative aquaporin-10(aqp-10)	RG	Caenorhabditis elegans
H22K11.1		GOTERM_BP_DIRECT	metabolic process	RT		201	1.8E-5	2.4E-3	189114	C-type LECtin(clec-218)	RG	Caenorhabditis elegans		182547	SOX (mammalian SRY box) family(sox-4)	RG	Caenorhabditis elegans
C35B8.1		INTERPRO	Protein-tyrosine/Dual specificity phosphatase	RT		30	2.1E-5	2.3E-3	179215	C-type LECtin(clec-219)	RG	Caenorhabditis elegans		176452	SaPosin-like Protein family(spp-1)	RG	Caenorhabditis elegans
F22F4.2		INTERPRO	NAD(P)-binding domain	RT		47	2.6E-5	2.7E-3	184615	C-type LECtin(clec-221)	RG	Caenorhabditis elegans		180993	SaPosin-like Protein family(spp-3)	RG	Caenorhabditis elegans
W07B8.5		GOTERM_CC_DIRECT	extracellular region	RT		73	2.9E-5	2.1E-3	179560	C-type LECtin(clec-222)	RG	Caenorhabditis elegans		171606	Spermatocyte protein spe-8(spe-8)	RG	Caenorhabditis elegans
F59E12.12		INTERPRO	Protein kinase-like domain	RT		104	3.6E-5	3.5E-3	184216	C-type LECtin(clec-227)	RG	Caenorhabditis elegans		185060	THaumatiN family(thn-1)	RG	Caenorhabditis elegans
C16C8.13		KEGG_PATHWAY	Glutathione metabolism	RT		14	4.0E-5	8.8E-4	185374	C-type LECtin(clec-232)	RG	Caenorhabditis elegans		192096	Tetraspanin-1(tsp-1)	RG	Caenorhabditis elegans
F30B5.7		SMART	FBOX	RT		48	5.7E-5	3.3E-3	186069	C-type LECtin(clec-240)	RG	Caenorhabditis elegans		182879	Tyrosine-protein kinase(C25A8.5)	RG	Caenorhabditis elegans
F55C9.11		COG_ONTOLOGY	Secondary metabolites biosynthesis, transport, and catabolism	RT		30	8.1E-5	2.8E-3	185147	C-type LECtin(clec-264)	RG	Caenorhabditis elegans		266855	Tyrosine-protein kinase(C34F11.5)	RG	Caenorhabditis elegans
T08G5.10		KEGG_PATHWAY	Metabolism of xenobiotics by cytochrome P450	RT		12	8.9E-5	1.6E-3	180590	C-type LECtin(clec-265)	RG	Caenorhabditis elegans		177346	Tyrosine-protein kinase(C55C3.4)	RG	Caenorhabditis elegans
F45H7.2		GOTERM_MF_DIRECT	phosphoprotein phosphatase activity	RT		32	1.1E-4	9.2E-3	189654	C-type LECtin(clec-4)	RG	Caenorhabditis elegans		186579	Tyrosine-protein kinase(F59A3.8)	RG	Caenorhabditis elegans
C50B6.3		INTERPRO	Glucose/ribitol dehydrogenase	RT		26	1.3E-4	1.2E-2	187664	C-type LECtin(clec-43)	RG	Caenorhabditis elegans		187810	Tyrosine-protein kinase(R11E3.1)	RG	Caenorhabditis elegans
T01H3.4		GOTERM_MF_DIRECT	hydrolase activity	RT		157	1.3E-4	1.0E-2	184130	C-type LECtin(clec-45)	RG	Caenorhabditis elegans		188160	Tyrosine-protein kinase(T06C10.3)	RG	Caenorhabditis elegans
K04E7.3		INTERPRO	Transthyretin-like	RT		22	1.6E-4	1.3E-2	180188	C-type LECtin(clec-48)	RG	Caenorhabditis elegans		188882	Tyrosine-protein kinase(T25B9.4)	RG	Caenorhabditis elegans
F13E9.2		INTERPRO	Serine/threonine-specific protein phosphatase/bis(5-nucleosyl)-tetraphosphatase	RT		18	1.6E-4	1.3E-2	180298	C-type LECtin(clec-49)	RG	Caenorhabditis elegans		266838	Tyrosine-protein kinase(ZC581.7)	RG	Caenorhabditis elegans
T24C4.4		INTERPRO	Protein kinase, catalytic domain	RT		89	1.7E-4	1.3E-2	175652	C-type LECtin(clec-5)	RG	Caenorhabditis elegans		191366	Tyrosine-protein kinase(ZK622.1)	RG	Caenorhabditis elegans
C30E1.2		GOTERM_BP_DIRECT	defense response to Gram-negative bacterium	RT		26	2.2E-4	2.5E-2	180299	C-type LECtin(clec-50)	RG	Caenorhabditis elegans		177829	Tyrosine-protein kinase(kin-24)	RG	Caenorhabditis elegans
T09F5.9		SMART	PP2Ac	RT		18	2.7E-4	1.3E-2	181855	C-type LECtin(clec-52)	RG	Caenorhabditis elegans		188489	Tyrosine-protein kinase(kin-5)	RG	Caenorhabditis elegans
R186.7		INTERPRO	Transmembrane glycoprotein	RT		11	3.4E-4	2.5E-2	171967	C-type LECtin(clec-53)	RG	Caenorhabditis elegans		177939	UDP-GlucuronosylTransferase(ugt-44)	RG	Caenorhabditis elegans
Y65B4BR.6		GOTERM_MF_DIRECT	transmembrane transporter activity	RT		32	3.9E-4	2.6E-2	184217	C-type LECtin(clec-54)	RG	Caenorhabditis elegans		179599	bZIP transcription factor family(zip-10)	RG	Caenorhabditis elegans
ZK896.4		INTERPRO	Saposin B	RT		13	4.5E-4	3.1E-2	179953	C-type LECtin(clec-56)	RG	Caenorhabditis elegans		177176	dietary restriction down regulated(drd-50)	RG	Caenorhabditis elegans
M79.1		INTERPRO	General substrate transporter	RT		18	5.1E-4	3.4E-2	179951	C-type LECtin(clec-57)	RG	Caenorhabditis elegans		179432	hypothetical protein(B0024.4)	RG	Caenorhabditis elegans
ZK1321.2		INTERPRO	Protein of unknown function DUF1412	RT		7	5.6E-4	3.6E-2	191384	C-type LECtin(clec-60)	RG	Caenorhabditis elegans		182409	hypothetical protein(C08E8.4)	RG	Caenorhabditis elegans
C02B8.4		UP_KEYWORDS	Neuropeptide	RT		21	5.8E-4	2.8E-2	174927	C-type LECtin(clec-63)	RG	Caenorhabditis elegans		182493	hypothetical protein(C10C5.2)	RG	Caenorhabditis elegans
Y38H8A.2		INTERPRO	Saposin-like	RT		13	6.4E-4	4.0E-2	174929	C-type LECtin(clec-66)	RG	Caenorhabditis elegans		178950	hypothetical protein(C14C11.4)	RG	Caenorhabditis elegans
K08H10.7		GOTERM_CC_DIRECT	endoplasmic reticulum membrane	RT		36	6.6E-4	3.8E-2	177151	C-type LECtin(clec-67)	RG	Caenorhabditis elegans		178574	hypothetical protein(C14C6.5)	RG	Caenorhabditis elegans
Y51H7BR.5		KEGG_PATHWAY	Tyrosine metabolism	RT		9	7.7E-4	1.2E-2	186388	C-type LECtin(clec-68)	RG	Caenorhabditis elegans		177447	hypothetical protein(C17H12.8)	RG	Caenorhabditis elegans
W07A12.5		UP_KEYWORDS	Secreted	RT		53	8.0E-4	3.0E-2	184314	C-type LECtin(clec-7)	RG	Caenorhabditis elegans		182792	hypothetical protein(C18E9.9)	RG	Caenorhabditis elegans
F26B1.4		INTERPRO	Major facilitator superfamily domain	RT		51	8.2E-4	4.8E-2	189944	C-type LECtin(clec-70)	RG	Caenorhabditis elegans		178244	hypothetical protein(C32H11.4)	RG	Caenorhabditis elegans
C53D5.4		UP_KEYWORDS	Lipid metabolism	RT		37	8.2E-4	3.0E-2	189945	C-type LECtin(clec-71)	RG	Caenorhabditis elegans		183220	hypothetical protein(C34H4.2)	RG	Caenorhabditis elegans
C35B1.4		INTERPRO	Uncharacterised protein family UPF0376	RT		15	8.5E-4	4.8E-2	177152	C-type LECtin(clec-72)	RG	Caenorhabditis elegans		183349	hypothetical protein(C39H7.4)	RG	Caenorhabditis elegans
ZK256.1		GOTERM_MF_DIRECT	protein serine/threonine kinase activity	RT		65	8.5E-4	5.2E-2	174893	C-type LECtin(clec-8)	RG	Caenorhabditis elegans		180782	hypothetical protein(C42D8.1)	RG	Caenorhabditis elegans
K09H9.3		SMART	SapB	RT		12	8.8E-4	3.7E-2	3565458	C-type LECtin(clec-80)	RG	Caenorhabditis elegans		178519	hypothetical protein(C49C3.9)	RG	Caenorhabditis elegans
T15D6.3		GOTERM_BP_DIRECT	defense response to Gram-positive bacterium	RT		15	9.1E-4	8.2E-2	177067	C-type LECtin(clec-84)	RG	Caenorhabditis elegans		183624	hypothetical protein(C49G7.10)	RG	Caenorhabditis elegans
M01H9.5		GOTERM_BP_DIRECT	protein phosphorylation	RT		87	9.2E-4	8.2E-2	183775	C-type LECtin(clec-86)	RG	Caenorhabditis elegans		183680	hypothetical protein(C50F4.9)	RG	Caenorhabditis elegans
T01E8.3		GOTERM_BP_DIRECT	proteolysis involved in cellular protein catabolic process	RT		19	9.3E-4	8.2E-2	191214	C-type LECtin(clec-97)	RG	Caenorhabditis elegans		183836	hypothetical protein(C55A6.7)	RG	Caenorhabditis elegans
ZK666.2		UP_KEYWORDS	Iron	RT		47	1.0E-3	3.2E-2	173011	C-type LECtin(clec-99)	RG	Caenorhabditis elegans		183937	hypothetical protein(D2007.1)	RG	Caenorhabditis elegans
ZK896.7		GOTERM_BP_DIRECT	arachidonic acid secretion	RT		7	1.1E-3	8.9E-2	187871	C-type lectin domain-containing protein 158(clec-158)	RG	Caenorhabditis elegans		175049	hypothetical protein(F01D5.1)	RG	Caenorhabditis elegans
F14D2.4		INTERPRO	Phospholipase A2 domain	RT		7	1.2E-3	6.6E-2	176167	C-type lectin domain-containing protein 160(clec-160)	RG	Caenorhabditis elegans		184057	hypothetical protein(F01D5.3)	RG	Caenorhabditis elegans
C02F12.9		INTERPRO	Protein of unknown function DUF713	RT		7	1.2E-3	6.6E-2	172885	C-type lectin domain-containing protein 87(clec-87)	RG	Caenorhabditis elegans		184058	hypothetical protein(F01D5.5)	RG	Caenorhabditis elegans
M02F4.7		SMART	S_TKc	RT		63	1.3E-3	4.6E-2	172736	C-type lectin domain-containing protein 91(clec-91)	RG	Caenorhabditis elegans		178924	hypothetical protein(F08F3.4)	RG	Caenorhabditis elegans
F15E11.12		GOTERM_MF_DIRECT	protein kinase activity	RT		85	1.3E-3	7.2E-2	187730	CHItinase-Like(chil-14)	RG	Caenorhabditis elegans		184201	hypothetical protein(F08G2.5)	RG	Caenorhabditis elegans
C05C10.4		GOTERM_MF_DIRECT	phospholipase A2 activity	RT		7	1.4E-3	7.2E-2	179565	CUTiclin-Like(cutl-18)	RG	Caenorhabditis elegans		184206	hypothetical protein(F08G5.6)	RG	Caenorhabditis elegans
C17H12.6		INTERPRO	Domain of unknown function DUF38, Caenorhabditis species	RT		50	1.4E-3	7.4E-2	181852	CYtochrome P450 family(cyp-34A10)	RG	Caenorhabditis elegans		180084	hypothetical protein(F10A3.4)	RG	Caenorhabditis elegans
K08B5.1		GOTERM_CC_DIRECT	intracellular membrane-bounded organelle	RT		29	1.6E-3	7.0E-2	178802	CYtochrome P450 family(cyp-35A5)	RG	Caenorhabditis elegans		184350	hypothetical protein(F11D11.3)	RG	Caenorhabditis elegans
C52E4.1		INTERPRO	Glycoside hydrolase, catalytic domain	RT		21	1.7E-3	8.4E-2	178803	CYtochrome P450 family(cyp-35B1)	RG	Caenorhabditis elegans		184406	hypothetical protein(F13A7.11)	RG	Caenorhabditis elegans
Y45G12B.2		GOTERM_CC_DIRECT	lysosome	RT		21	1.7E-3	7.0E-2	179885	CYtochrome P450 family(cyp-35C1)	RG	Caenorhabditis elegans		180190	hypothetical protein(F16H6.10)	RG	Caenorhabditis elegans
ZK1307.3		GOTERM_BP_DIRECT	transmembrane transport	RT		82	1.9E-3	1.4E-1	187783	CaDHerin family(cdh-1)	RG	Caenorhabditis elegans		184656	hypothetical protein(F18G5.6)	RG	Caenorhabditis elegans
T25B9.5		INTERPRO	LPS-induced tumor necrosis factor alpha factor	RT		8	1.9E-3	9.4E-2	4926913	CaeNaCin (Caenorhabditis bacteriocin)(cnc-11)	RG	Caenorhabditis elegans		177224	hypothetical protein(F19C7.1)	RG	Caenorhabditis elegans
F54D5.7		KEGG_PATHWAY	DNA replication	RT		10	2.0E-3	2.8E-2	178637	CaeNaCin (Caenorhabditis bacteriocin)(cnc-2)	RG	Caenorhabditis elegans		184717	hypothetical protein(F20C5.4)	RG	Caenorhabditis elegans
ZK6.10		GOTERM_BP_DIRECT	steroid metabolic process	RT		7	2.1E-3	1.5E-1	178636	CaeNaCin (Caenorhabditis bacteriocin)(cnc-3)	RG	Caenorhabditis elegans		184745	hypothetical protein(F20G2.5)	RG	Caenorhabditis elegans
C45H4.13		INTERPRO	Glutathione S-transferase, C-terminal	RT		17	2.4E-3	1.1E-1	178635	CaeNaCin (Caenorhabditis bacteriocin)(cnc-4)	RG	Caenorhabditis elegans		184872	hypothetical protein(F22H10.2)	RG	Caenorhabditis elegans
F41H10.8		SMART	LITAF	RT		8	2.5E-3	8.1E-2	175324	CaeNaCin (Caenorhabditis bacteriocin)(cnc-6)	RG	Caenorhabditis elegans		179868	hypothetical protein(F35E12.10)	RG	Caenorhabditis elegans
F47F6.4		INTERPRO	Glycoside hydrolase, superfamily	RT		22	3.0E-3	1.3E-1	181239	CaeNaCin (Caenorhabditis bacteriocin)(cnc-8)	RG	Caenorhabditis elegans		185307	hypothetical protein(F35E12.5)	RG	Caenorhabditis elegans
C25B8.3		INTERPRO	F-box domain, cyclin-like	RT		73	3.0E-3	1.3E-1	181563	Calsequestrin(csq-1)	RG	Caenorhabditis elegans		185439	hypothetical protein(F38A1.9)	RG	Caenorhabditis elegans
F54D10.4		KEGG_PATHWAY	Valine, leucine and isoleucine degradation	RT		11	3.0E-3	3.7E-2	259729	Carboxylic ester hydrolase(C23H4.7)	RG	Caenorhabditis elegans		13182072	hypothetical protein(F46A8.11)	RG	Caenorhabditis elegans
C36F7.1		UP_SEQ_FEATURE	region of interest:Triple-helical region	RT		12	3.4E-3	1.0E0	181385	Carboxylic ester hydrolase(E01G6.3)	RG	Caenorhabditis elegans		186071	hypothetical protein(F49H6.3)	RG	Caenorhabditis elegans
T08A9.7		INTERPRO	Glutathione S-transferase, N-terminal	RT		17	3.7E-3	1.6E-1	179914	Carboxylic ester hydrolase(T02B5.3)	RG	Caenorhabditis elegans		3565082	hypothetical protein(F52E1.5)	RG	Caenorhabditis elegans
ZK896.5		INTERPRO	Metallophosphoesterase domain	RT		19	4.0E-3	1.7E-1	180915	Carboxypeptidase(K10C2.1)	RG	Caenorhabditis elegans		186145	hypothetical protein(F53A9.6)	RG	Caenorhabditis elegans
K11G9.6		PIR_SUPERFAMILY	uncharacterized protein	RT		15	4.0E-3	3.9E-1	175938	Carboxypeptidase(ctsa-2)	RG	Caenorhabditis elegans		186218	hypothetical protein(F54B11.11)	RG	Caenorhabditis elegans
W03F11.3		KEGG_PATHWAY	Sphingolipid metabolism	RT		9	4.1E-3	4.5E-2	180033	Cathepsin B-like cysteine proteinase 3(cpr-3)	RG	Caenorhabditis elegans		178742	hypothetical protein(F54E2.1)	RG	Caenorhabditis elegans
F59D8.1		UP_SEQ_FEATURE	domain:GST N-terminal	RT		7	4.1E-3	1.0E0	178612	Cathepsin B-like cysteine proteinase 5(cpr-5)	RG	Caenorhabditis elegans		186337	hypothetical protein(F55G11.2)	RG	Caenorhabditis elegans
T02G5.7		GOTERM_BP_DIRECT	flavonoid biosynthetic process	RT		20	4.5E-3	2.8E-1	178061	Chitin-Binding Domain protein(cbd-1)	RG	Caenorhabditis elegans		186340	hypothetical protein(F55G11.8)	RG	Caenorhabditis elegans
ZK328.5		GOTERM_BP_DIRECT	flavonoid glucuronidation	RT		20	4.5E-3	2.8E-1	178986	Chondroitin proteoglycan 4(cpg-4)	RG	Caenorhabditis elegans		186378	hypothetical protein(F56D2.5)	RG	Caenorhabditis elegans
T17H7.4		KEGG_PATHWAY	Peroxisome	RT		14	4.7E-3	4.8E-2	259477	Chondroitin proteoglycan 7(cpg-7)	RG	Caenorhabditis elegans		178784	hypothetical protein(F59B1.8)	RG	Caenorhabditis elegans
F28H7.3		INTERPRO	Lipase, class 3	RT		11	4.8E-3	1.9E-1	177087	Chondroitin proteoglycan 9(cpg-9)	RG	Caenorhabditis elegans		186754	hypothetical protein(H20E11.2)	RG	Caenorhabditis elegans
F35E12.3		GOTERM_BP_DIRECT	neuropeptide signaling pathway	RT		24	4.8E-3	2.8E-1	175991	Chondroitin proteoglycan-2(cpg-2)	RG	Caenorhabditis elegans		178243	hypothetical protein(K08D8.5)	RG	Caenorhabditis elegans
E02D9.1		INTERPRO	Peptidase C1A, papain	RT		11	6.4E-3	2.5E-1	178426	Conserved Cysteine/Glycine domain protein(ccg-1)	RG	Caenorhabditis elegans		187208	hypothetical protein(K09D9.1)	RG	Caenorhabditis elegans
F44B9.1		INTERPRO	Peptidase C1A, papain C-terminal	RT		11	6.4E-3	2.5E-1	179298	Cuticle collagen 10(col-10)	RG	Caenorhabditis elegans		187311	hypothetical protein(K11H12.3)	RG	Caenorhabditis elegans
ZK488.10		UP_KEYWORDS	Cuticle	RT		13	6.4E-3	1.8E-1	179452	Cuticle collagen 13(col-13)	RG	Caenorhabditis elegans		176894	hypothetical protein(K11H12.4)	RG	Caenorhabditis elegans
W06D12.2		UP_SEQ_FEATURE	domain:GST C-terminal	RT		7	6.4E-3	1.0E0	180397	Cuticle collagen 19(col-19)	RG	Caenorhabditis elegans		177179	hypothetical protein(R07C12.1)	RG	Caenorhabditis elegans
K04F10.4		GOTERM_BP_DIRECT	phospholipid metabolic process	RT		8	6.5E-3	3.6E-1	174651	Cuticle collagen 39(col-39)	RG	Caenorhabditis elegans		188838	hypothetical protein(T24B8.5)	RG	Caenorhabditis elegans
K07A1.3		INTERPRO	Trypsin Inhibitor-like, cysteine rich domain	RT		9	7.3E-3	2.7E-1	172494	Cuticle collagen 7(col-7)	RG	Caenorhabditis elegans		188845	hypothetical protein(T24C4.4)	RG	Caenorhabditis elegans
F58D5.2		INTERPRO	Domain of unknown function DUF1248	RT		8	7.4E-3	2.7E-1	175981	Cuticle collagen 8(col-8)	RG	Caenorhabditis elegans		4363056	hypothetical protein(T24C4.8)	RG	Caenorhabditis elegans
ZK228.7		GOTERM_CC_DIRECT	cytoplasm	RT		239	7.7E-3	2.8E-1	179823	Cuticlin-2(cut-2)	RG	Caenorhabditis elegans		188987	hypothetical protein(T27C5.8)	RG	Caenorhabditis elegans
T24B8.5		UP_SEQ_FEATURE	glycosylation site:N-linked (GlcNAc...)	RT		76	8.4E-3	1.0E0	183324	Cystatin(C39B5.5)	RG	Caenorhabditis elegans		173741	hypothetical protein(Y14H12A.1)	RG	Caenorhabditis elegans
C49F5.3		SMART	Pept_C1	RT		11	8.6E-3	2.5E-1	177372	Cystatin(cpi-1)	RG	Caenorhabditis elegans		189455	hypothetical protein(Y17G7B.8)	RG	Caenorhabditis elegans
F10D7.3		KEGG_PATHWAY	Fatty acid metabolism	RT		11	8.8E-3	8.1E-2	178613	Cysteine PRotease related(cpr-8)	RG	Caenorhabditis elegans		189951	hypothetical protein(Y46D2A.1)	RG	Caenorhabditis elegans
T05G5.6		INTERPRO	CUB domain	RT		19	9.4E-3	3.4E-1	3565775	D-amino-acid oxidase(daao-1)	RG	Caenorhabditis elegans		173061	hypothetical protein(Y47H9C.1)	RG	Caenorhabditis elegans
T10H4.9		GOTERM_BP_DIRECT	3'-UTR-mediated mRNA destabilization	RT		8	9.4E-3	5.0E-1	174934	DAF-16/FOXO Controlled, germline Tumor affecting(dct-18)	RG	Caenorhabditis elegans		13192109	hypothetical protein(Y55F3AM.21)	RG	Caenorhabditis elegans
F18A1.3		INTERPRO	CC domain	RT		7	1.0E-2	3.6E-1	3896783	DAF-16/FOXO Controlled, germline Tumor affecting(dct-8)	RG	Caenorhabditis elegans		179051	hypothetical protein(ZK1055.7)	RG	Caenorhabditis elegans
R06A4.8		INTERPRO	UDP-glucuronosyl/UDP-glucosyltransferase	RT		20	1.1E-2	3.6E-1	171870	DNaJ domain (prokaryotic heat shock protein)(dnj-28)	RG	Caenorhabditis elegans		174520	hypothetical protein(ZK1320.2)	RG	Caenorhabditis elegans
C46F2.1		INTERPRO	Flavin monooxygenase-like	RT		5	1.1E-2	3.6E-1	180983	DNaJ domain (prokaryotic heat shock protein)(dnj-7)	RG	Caenorhabditis elegans		176965	hypothetical protein(hpo-6)	RG	Caenorhabditis elegans
T25E4.1		INTERPRO	Flavin monooxygenase FMO	RT		5	1.1E-2	3.6E-1	177722	DOMON domain-containing protein Y73F4A.2(Y73F4A.2)	RG	Caenorhabditis elegans		182010	hypothetical protein(valv-1)	RG	Caenorhabditis elegans
C34F11.4		INTERPRO	Blood coagulation inhibitor, Disintegrin	RT		4	1.1E-2	3.6E-1	191146	Dauer or Aging adult Overexpression(dao-4)	RG	Caenorhabditis elegans
M163.7		UP_KEYWORDS	Protein phosphatase	RT		22	1.1E-2	2.8E-1	176852	Defecation Suppressor of Clk-1(dsc-4)	RG	Caenorhabditis elegans
K10G6.3		UP_KEYWORDS	Hydrolase	RT		148	1.2E-2	2.8E-1	176938	Delta-like protein(dsl-2)	RG	Caenorhabditis elegans
K09F5.2		GOTERM_MF_DIRECT	cysteine-type endopeptidase activity	RT		13	1.2E-2	5.5E-1	181174	Deoxyribonuclease-2(nuc-1)	RG	Caenorhabditis elegans
K08D12.6		INTERPRO	CHK kinase-like	RT		10	1.2E-2	3.8E-1	185697	DiEnoyl-CoA Reductase, mitochondria(decr-1.1)	RG	Caenorhabditis elegans
W04B5.5		GOTERM_MF_DIRECT	N,N-dimethylaniline monooxygenase activity	RT		5	1.2E-2	5.5E-1	187266	Downstream Of DAF-16 (regulated by DAF-16)(dod-17)	RG	Caenorhabditis elegans
K05F1.2		SMART	DISIN	RT		4	1.3E-2	3.4E-1	178564	Downstream Of DAF-16 (regulated by DAF-16)(dod-19)	RG	Caenorhabditis elegans
T08A9.9		KEGG_PATHWAY	Propanoate metabolism	RT		7	1.3E-2	1.1E-1	182037	Downstream Of DAF-16 (regulated by DAF-16)(dod-20)	RG	Caenorhabditis elegans
EEED8.15		UP_SEQ_FEATURE	glycosylation site:O-linked (Xyl...) (chondroitin sulfate)	RT		5	1.4E-2	1.0E0	178245	Downstream Of DAF-16 (regulated by DAF-16)(dod-24)	RG	Caenorhabditis elegans
C49C3.9		KEGG_PATHWAY	Pantothenate and CoA biosynthesis	RT		5	1.5E-2	1.2E-1	182924	EASAFGDIIGELKGKGLGGRMRF-amide(flp-27)	RG	Caenorhabditis elegans
ZK742.3		INTERPRO	Nose resistant-to-fluoxetine protein, N-terminal	RT		7	1.5E-2	4.6E-1	184508	Eph(F)riN(efn-3)	RG	Caenorhabditis elegans
F47A4.1		INTERPRO	ATP-grasp fold, subdomain 2	RT		7	1.5E-2	4.6E-1	260084	FIP (Fungus-Induced Protein) Related(fipr-11)	RG	Caenorhabditis elegans
K10G4.4		GOTERM_MF_DIRECT	UDP-glycosyltransferase activity	RT		9	1.5E-2	6.4E-1	3565474	FIP (Fungus-Induced Protein) Related(fipr-13)	RG	Caenorhabditis elegans
Y54G11A.13		SMART	CHK	RT		10	1.6E-2	3.8E-1	176530	FIP (Fungus-Induced Protein) Related(fipr-17)	RG	Caenorhabditis elegans
F09G8.3		INTERPRO	SH2 domain	RT		17	1.8E-2	5.3E-1	3896756	FIP (Fungus-Induced Protein) Related(fipr-18)	RG	Caenorhabditis elegans
F59D8.2		KEGG_PATHWAY	Pyrimidine metabolism	RT		13	1.8E-2	1.3E-1	181238	FIP (Fungus-Induced Protein) Related(fipr-21)	RG	Caenorhabditis elegans
ZK287.6		INTERPRO	Carboxylesterase, type B	RT		13	1.8E-2	5.3E-1	259409	FIP (Fungus-Induced Protein) Related(fipr-22)	RG	Caenorhabditis elegans
Y43D4A.4		GOTERM_BP_DIRECT	left/right axis specification	RT		5	1.8E-2	8.9E-1	183286	FIP (Fungus-Induced Protein) Related(fipr-24)	RG	Caenorhabditis elegans
B0228.4		GOTERM_BP_DIRECT	cholesterol metabolic process	RT		5	1.8E-2	8.9E-1	172708	FIP (Fungus-Induced Protein) Related(fipr-26)	RG	Caenorhabditis elegans
Y45F3A.9		SMART	NRF	RT		7	1.9E-2	4.2E-1	3565386	FIP (Fungus-Induced Protein) Related(fipr-29)	RG	Caenorhabditis elegans
K05F1.7		KEGG_PATHWAY	Fatty acid degradation	RT		10	1.9E-2	1.3E-1	3565667	FIP (Fungus-Induced Protein) Related(fipr-4)	RG	Caenorhabditis elegans
C25F6.2		GOTERM_BP_DIRECT	spermatid development	RT		6	2.0E-2	9.3E-1	172963	FK506-Binding protein family(fkb-7)	RG	Caenorhabditis elegans
F38B6.5		GOTERM_MF_DIRECT	heme binding	RT		34	2.0E-2	7.8E-1	177574	FMRF-Like Peptide(flp-10)	RG	Caenorhabditis elegans
F53F1.4		KEGG_PATHWAY	Protein processing in endoplasmic reticulum	RT		20	2.1E-2	1.3E-1	181165	FMRF-Like Peptide(flp-20)	RG	Caenorhabditis elegans
PAR2.3		GOTERM_MF_DIRECT	steroid hydroxylase activity	RT		12	2.1E-2	7.8E-1	182944	FMRF-Like Peptide(flp-21)	RG	Caenorhabditis elegans
M02H5.8		UP_SEQ_FEATURE	binding site:NAD	RT		6	2.1E-2	1.0E0	174568	FMRF-Like Peptide(flp-4)	RG	Caenorhabditis elegans
F41G4.7		KEGG_PATHWAY	Retinol metabolism	RT		6	2.2E-2	1.3E-1	187940	Fasting Induced Lipase(fil-1)	RG	Caenorhabditis elegans
K08F4.8		INTERPRO	Protein of unknown function DUF236	RT		6	2.2E-2	6.3E-1	187316	Fasting Induced Lipase(fil-2)	RG	Caenorhabditis elegans
F01D4.2		GOTERM_MF_DIRECT	pyridoxal phosphate binding	RT		15	2.2E-2	7.8E-1	189096	Fatty Acid/Retinol binding protein(far-6)	RG	Caenorhabditis elegans
Y94H6A.8		UP_KEYWORDS	Amidation	RT		9	2.2E-2	4.9E-1	176308	Formin-homology and zinc finger domains protein 1(fozi-1)	RG	Caenorhabditis elegans
C02E7.6		KEGG_PATHWAY	Carbon metabolism	RT		17	2.2E-2	1.3E-1	181237	Fungus-Induced Protein(fip-5)	RG	Caenorhabditis elegans
T14G10.2		INTERPRO	Glutathione S-transferase, C-terminal-like	RT		18	2.3E-2	6.4E-1	172707	Fungus-Induced Protein(fip-6)	RG	Caenorhabditis elegans
C52E2.8		UP_KEYWORDS	Heme	RT		29	2.4E-2	4.9E-1	179022	GEI-4 (Four) Interacting protein(gfi-1)	RG	Caenorhabditis elegans
T21H3.1		GOTERM_BP_DIRECT	'de novo' IMP biosynthetic process	RT		4	2.4E-2	1.0E0	3564874	GILT-like protein F37H8.5(F37H8.5)	RG	Caenorhabditis elegans
R05F9.3		UP_SEQ_FEATURE	domain:MSP	RT		13	2.4E-2	1.0E0	191388	GILT-like protein ZK669.3(ZK669.3)	RG	Caenorhabditis elegans
C03D6.4		INTERPRO	Uncharacterised kinase D1044.1	RT		10	2.5E-2	6.7E-1	174967	GQTFVRF-amide(flp-16)	RG	Caenorhabditis elegans
D2092.3		KEGG_PATHWAY	Ubiquitin mediated proteolysis	RT		14	2.5E-2	1.4E-1	184239	GRounDhog (hedgehog-like family)(grd-10)	RG	Caenorhabditis elegans
M162.5		UP_KEYWORDS	Sphingolipid metabolism	RT		10	2.7E-2	5.1E-1	3565619	GRounDhog (hedgehog-like family)(grd-13)	RG	Caenorhabditis elegans
K07F5.2		GOTERM_BP_DIRECT	sphingolipid metabolic process	RT		10	2.7E-2	1.0E0	187934	GRounDhog (hedgehog-like family)(grd-14)	RG	Caenorhabditis elegans
F44C4.3		KEGG_PATHWAY	Arachidonic acid metabolism	RT		5	2.8E-2	1.5E-1	179244	GRounDhog (hedgehog-like family)(grd-5)	RG	Caenorhabditis elegans
F35E2.5		INTERPRO	Sugar transporter, conserved site	RT		9	2.9E-2	7.7E-1	189140	GRound-Like (grd related)(grl-22)	RG	Caenorhabditis elegans
C02E7.7		INTERPRO	Rhodanese-like domain	RT		7	2.9E-2	7.7E-1	3564844	GRound-Like (grd related)(grl-4)	RG	Caenorhabditis elegans
Y94A7B.1		GOTERM_BP_DIRECT	response to gamma radiation	RT		5	2.9E-2	1.0E0	178837	GRound-Like (grd related)(grl-5)	RG	Caenorhabditis elegans
R53.7		GOTERM_MF_DIRECT	oxidoreductase activity, acting on the CH-CH group of donors	RT		11	2.9E-2	9.9E-1	180086	Glutamate-gated chloride channel alpha(glc-1)	RG	Caenorhabditis elegans
R06A4.7		GOTERM_BP_DIRECT	zinc II ion transmembrane transport	RT		8	3.0E-2	1.0E0	182513	Glutathione peroxidase 3(gpx-3)	RG	Caenorhabditis elegans
C39E9.9		KEGG_PATHWAY	Glycine, serine and threonine metabolism	RT		7	3.0E-2	1.5E-1	181178	Glutathione peroxidase(gpx-5)	RG	Caenorhabditis elegans
F10A3.2		KEGG_PATHWAY	Citrate cycle (TCA cycle)	RT		8	3.0E-2	1.5E-1	259344	Glycine Rich Secreted Protein(grsp-1)	RG	Caenorhabditis elegans
Y46H3A.6		GOTERM_BP_DIRECT	fatty acid metabolic process	RT		13	3.1E-2	1.0E0	179146	Glycine Rich Secreted Protein(grsp-4)	RG	Caenorhabditis elegans
K06A4.7		GOTERM_CC_DIRECT	extrinsic component of cytoplasmic side of plasma membrane	RT		12	3.1E-2	9.9E-1	185024	Growth arrest-specific protein 1 homolog(phg-1)	RG	Caenorhabditis elegans
F57B1.3		INTERPRO	Cation efflux protein transmembrane domain	RT		6	3.2E-2	8.2E-1	178633	Gut esterase 1(ges-1)	RG	Caenorhabditis elegans
Y39C12A.9		GOTERM_BP_DIRECT	lipid catabolic process	RT		10	3.2E-2	1.0E0	179637	Gut-specific cysteine proteinase(cpr-1)	RG	Caenorhabditis elegans
Y73B3A.16		UP_KEYWORDS	Lipid biosynthesis	RT		17	3.3E-2	5.9E-1	179369	Heme Responsive Gene(hrg-3)	RG	Caenorhabditis elegans
F15H10.3		GOTERM_MF_DIRECT	glucuronosyltransferase activity	RT		17	3.3E-2	1.0E0	179525	Homolog of Odr-2 (Two)(hot-6)	RG	Caenorhabditis elegans
T19B10.4		SMART	VWA	RT		13	3.5E-2	7.2E-1	181336	IG (immunoglobulin), EGF and transmmembrane domain(igeg-2)	RG	Caenorhabditis elegans
T13F2.11		GOTERM_BP_DIRECT	nitrogen compound metabolic process	RT		7	3.5E-2	1.0E0	3565721	INSulin related(ins-12)	RG	Caenorhabditis elegans
B0212.4		GOTERM_MF_DIRECT	peptidase activity	RT		45	3.5E-2	1.0E0	175585	INSulin related(ins-17)	RG	Caenorhabditis elegans
Y43F8B.3		GOTERM_BP_DIRECT	proteolysis	RT		67	3.5E-2	1.0E0	3565456	INSulin related(ins-20)	RG	Caenorhabditis elegans
F22H10.3		GOTERM_MF_DIRECT	transferase activity, transferring hexosyl groups	RT		20	3.7E-2	1.0E0	173266	INSulin related(ins-24)	RG	Caenorhabditis elegans
F37C12.9		GOTERM_BP_DIRECT	peptidyl-tyrosine autophosphorylation	RT		12	3.7E-2	1.0E0	173660	INSulin related(ins-31)	RG	Caenorhabditis elegans
C50F7.5		INTERPRO	Peptidase A1	RT		7	3.8E-2	9.8E-1	189313	INSulin related(ins-33)	RG	Caenorhabditis elegans
C18H7.2		INTERPRO	Thioredoxin-like fold	RT		33	4.1E-2	1.0E0	191693	INSulin related(ins-37)	RG	Caenorhabditis elegans
K01A6.4		GOTERM_MF_DIRECT	mRNA 3'-UTR binding	RT		11	4.2E-2	1.0E0	178726	Infection Response Gene(irg-3)	RG	Caenorhabditis elegans
F28D1.5		INTERPRO	Cysteine peptidase, histidine active site	RT		6	4.3E-2	1.0E0	187941	Insulin/EGF-Receptor L Domain protein(irld-14)	RG	Caenorhabditis elegans
C36B1.1		INTERPRO	Mitochondrial substrate/solute carrier	RT		11	4.4E-2	1.0E0	3564946	Insulin/EGF-Receptor L Domain protein(irld-18)	RG	Caenorhabditis elegans
C27H6.4		INTERPRO	Mitochondrial carrier domain	RT		11	4.4E-2	1.0E0	184075	Insulin/EGF-Receptor L Domain protein(irld-3)	RG	Caenorhabditis elegans
C13G3.3		INTERPRO	CD36 antigen	RT		4	4.5E-2	1.0E0	184432	Insulin/EGF-Receptor L Domain protein(irld-4)	RG	Caenorhabditis elegans
B0024.4		INTERPRO	Succinyl-CoA synthetase-like	RT		4	4.5E-2	1.0E0	179491	Insulin/EGF-Receptor L Domain protein(irld-6)	RG	Caenorhabditis elegans
ZK6.7		INTERPRO	Hedgehog protein	RT		4	4.5E-2	1.0E0	177605	Insulin/EGF-Receptor L Domain protein(irld-8)	RG	Caenorhabditis elegans
F23H12.4		INTERPRO	ATP-citrate lyase/succinyl-CoA ligase	RT		4	4.5E-2	1.0E0	176240	Integrin alpha pat-2(pat-2)	RG	Caenorhabditis elegans
ZK1128.4		INTERPRO	Vesicle-associated membrane protein	RT		4	4.5E-2	1.0E0	183475	Invertebrate LYSozyme(ilys-2)	RG	Caenorhabditis elegans
F57F5.1		KEGG_PATHWAY	Biosynthesis of amino acids	RT		12	4.5E-2	2.0E-1	177033	Invertebrate LYSozyme(ilys-3)	RG	Caenorhabditis elegans
F27D4.5		SMART	ZnF_C3H1	RT		10	4.6E-2	9.0E-1	176708	KHEYLRF-amide 4(flp-14)	RG	Caenorhabditis elegans
W03D2.1		KEGG_PATHWAY	Degradation of aromatic compounds	RT		3	4.6E-2	2.0E-1	178232	KPSFVRF-amide 2(flp-9)	RG	Caenorhabditis elegans
F54H12.6		UP_SEQ_FEATURE	region of interest:Linker 12	RT		5	4.8E-2	1.0E0	172952	LAMinin related. See also lmb-(lam-3)	RG	Caenorhabditis elegans
ZK354.11		UP_SEQ_FEATURE	repeat:10	RT		3	4.9E-2	1.0E0	188468	LIPaSe related(lips-12)	RG	Caenorhabditis elegans
C18B2.1		UP_SEQ_FEATURE	repeat:8	RT		3	4.9E-2	1.0E0	174895	LIPaSe related(lips-15)	RG	Caenorhabditis elegans
Y105C5B.19		UP_SEQ_FEATURE	chain:Cuticlin-2	RT		3	4.9E-2	1.0E0	187683	LIPaSe related(lips-17)	RG	Caenorhabditis elegans
B0350.2		UP_SEQ_FEATURE	repeat:11	RT		3	4.9E-2	1.0E0	184622	LYSozyme(lys-10)	RG	Caenorhabditis elegans
C48D5.2		UP_SEQ_FEATURE	active site:Tele-phosphohistidine intermediate	RT		3	4.9E-2	1.0E0	178086	LYSozyme(lys-4)	RG	Caenorhabditis elegans
F27C1.8		UP_SEQ_FEATURE	region of interest:12 X 4 AA repeats of A-A-P-[AVI]	RT		3	4.9E-2	1.0E0	186491	LYSozyme(lys-5)	RG	Caenorhabditis elegans
F46E10.2		UP_SEQ_FEATURE	repeat:9	RT		3	4.9E-2	1.0E0	178087	LYSozyme(lys-6)	RG	Caenorhabditis elegans
F20D12.1		UP_SEQ_FEATURE	repeat:12	RT		3	4.9E-2	1.0E0	178772	LYSozyme(lys-7)	RG	Caenorhabditis elegans
ZK354.5		KEGG_PATHWAY	Tryptophan metabolism	RT		7	4.9E-2	2.0E-1	172670	Leucine-rich repeat-containing protein egg-6(egg-6)	RG	Caenorhabditis elegans
F01G12.5		GOTERM_MF_DIRECT	aspartic-type endopeptidase activity	RT		9	4.9E-2	1.0E0	178111	LiPocalin-Related protein(lpr-2)	RG	Caenorhabditis elegans
F37B1.1		KEGG_PATHWAY	RNA degradation	RT		9	4.9E-2	2.0E-1	181298	LiPocalin-Related protein(lpr-4)	RG	Caenorhabditis elegans
T22C1.8		INTERPRO	Cysteine peptidase, cysteine active site	RT		7	4.9E-2	1.0E0	173443	Ligand-Gated ion Channel(lgc-34)	RG	Caenorhabditis elegans
F40H3.6		GOTERM_MF_DIRECT	lysozyme activity	RT		5	5.0E-2	1.0E0	179771	Lipase(lipl-1)	RG	Caenorhabditis elegans
F48F5.1		GOTERM_MF_DIRECT	enzyme activator activity	RT		5	5.0E-2	1.0E0	185840	Lipase(lipl-2)	RG	Caenorhabditis elegans
R02D5.7		INTERPRO	Short-chain dehydrogenase/reductase, conserved site	RT		11	5.1E-2	1.0E0	179430	Lysozyme-like protein 3(lys-3)	RG	Caenorhabditis elegans
C04F6.1		UP_SEQ_FEATURE	nucleotide phosphate-binding region:NAD	RT		6	5.2E-2	1.0E0	177074	MANF/CDNF-like protein(Y54G2A.23)	RG	Caenorhabditis elegans
F21F8.4		INTERPRO	Histidine phosphatase superfamily, clade-2	RT		8	5.2E-2	1.0E0	3565295	MLt-TeN (mlt-10) related(mltn-1)	RG	Caenorhabditis elegans
W09G10.1		COG_ONTOLOGY	Secondary metabolites biosynthesis, transport, and catabolism / General function prediction only	RT		11	5.2E-2	6.3E-1	3565688	MLt-TeN (mlt-10) related(mltn-10)	RG	Caenorhabditis elegans
Y45F10A.3		INTERPRO	Acyl-CoA N-acyltransferase	RT		14	5.2E-2	1.0E0	177718	MLt-TeN (mlt-10) related(mltn-12)	RG	Caenorhabditis elegans
F35E12.9		GOTERM_MF_DIRECT	NADP binding	RT		7	5.4E-2	1.0E0	180090	Major sperm protein(F21H7.5)	RG	Caenorhabditis elegans
C01G10.11		UP_KEYWORDS	FAD	RT		18	5.4E-2	9.2E-1	185655	Major sperm protein(F42A9.7)	RG	Caenorhabditis elegans
F46F6.1		INTERPRO	Domain of unknown function DUF19	RT		19	5.5E-2	1.0E0	171847	Major sperm protein(W03D8.5)	RG	Caenorhabditis elegans
T22H2.5		COG_ONTOLOGY	Lipid metabolism	RT		25	5.5E-2	6.3E-1	175340	Modifier Of Apl-1 activity(moa-1)	RG	Caenorhabditis elegans
H35B03.2		GOTERM_MF_DIRECT	non-membrane spanning protein tyrosine kinase activity	RT		13	5.6E-2	1.0E0	172856	More Of MS(mom-5)	RG	Caenorhabditis elegans
ZK1058.2		GOTERM_BP_DIRECT	organelle organization	RT		3	5.6E-2	1.0E0	186063	Mucin Like Gene(mul-1)	RG	Caenorhabditis elegans
W03D2.7		GOTERM_BP_DIRECT	tyrosine catabolic process	RT		3	5.6E-2	1.0E0	178365	NOmpA Homolog (Drosophila nompA: no mechanoreceptor potential A)(noah-2)	RG	Caenorhabditis elegans
K07F5.3		GOTERM_BP_DIRECT	quinolinate biosynthetic process	RT		3	5.6E-2	1.0E0	182575	Na/Ca eXchangers(ncx-8)	RG	Caenorhabditis elegans
Y17G7B.10		GOTERM_BP_DIRECT	anthranilate metabolic process	RT		3	5.6E-2	1.0E0	3896872	NemaToCin (vasopressin-like peptide)(ntc-1)	RG	Caenorhabditis elegans
C17H12.13		GOTERM_BP_DIRECT	'de novo' NAD biosynthetic process from tryptophan	RT		3	5.6E-2	1.0E0	182088	Nematode Specific Peptide family, group B(nspb-10)	RG	Caenorhabditis elegans
Y116A8C.40		KEGG_PATHWAY	Other glycan degradation	RT		5	5.6E-2	2.2E-1	259717	Nematode Specific Peptide family, group C(nspc-1)	RG	Caenorhabditis elegans
ZK632.10		INTERPRO	Calycin	RT		6	5.7E-2	1.0E0	181392	Nematode Specific Peptide family, group C(nspc-10)	RG	Caenorhabditis elegans
F28C12.2		INTERPRO	Cysteine peptidase, asparagine active site	RT		6	5.7E-2	1.0E0	259734	Nematode Specific Peptide family, group C(nspc-18)	RG	Caenorhabditis elegans
F46B6.10		GOTERM_MF_DIRECT	serine-type carboxypeptidase activity	RT		8	5.8E-2	1.0E0	3565092	Nematode Specific Peptide family, group C(nspc-4)	RG	Caenorhabditis elegans
H10D18.6		GOTERM_MF_DIRECT	zinc ion transmembrane transporter activity	RT		8	5.8E-2	1.0E0	181107	Nematode Specific Peptide family, group C(nspc-7)	RG	Caenorhabditis elegans
F44A2.3		INTERPRO	Glycoside hydrolase, family 25	RT		3	5.8E-2	1.0E0	181391	Nematode Specific Peptide family, group C(nspc-9)	RG	Caenorhabditis elegans
F56D3.1		INTERPRO	Endoplasmic reticulum vesicle transporter, C-terminal	RT		3	5.8E-2	1.0E0	189660	Nematode Specific Peptide family, group E(nspe-1)	RG	Caenorhabditis elegans
W06H8.4		SMART	SM00949	RT		7	5.9E-2	1.0E0	3565123	Nematode Specific Peptide family, group E(nspe-2)	RG	Caenorhabditis elegans
F58A6.9		INTERPRO	Protein-tyrosine phosphatase, active site	RT		14	5.9E-2	1.0E0	189659	Nematode Specific Peptide family, group E(nspe-3)	RG	Caenorhabditis elegans
ZC434.5		UP_KEYWORDS	Flavoprotein	RT		19	6.0E-2	9.6E-1	189658	Nematode Specific Peptide family, group E(nspe-4)	RG	Caenorhabditis elegans
C01B12.1		GOTERM_BP_DIRECT	carbohydrate metabolic process	RT		31	6.1E-2	1.0E0	3564817	Nematode Specific Peptide family, group E(nspe-6)	RG	Caenorhabditis elegans
Y49F6B.10		GOTERM_BP_DIRECT	cell-cell signaling	RT		5	6.1E-2	1.0E0	189661	Nematode Specific Peptide family, group E(nspe-7)	RG	Caenorhabditis elegans
Y65B4BR.1		GOTERM_BP_DIRECT	regulation of sequestering of zinc ion	RT		5	6.1E-2	1.0E0	178826	Neuropeptide-Like Protein(nlp-13)	RG	Caenorhabditis elegans
C08E3.7		GOTERM_BP_DIRECT	positive regulation of catalytic activity	RT		5	6.1E-2	1.0E0	266950	Neuropeptide-Like Protein(nlp-19)	RG	Caenorhabditis elegans
T20B6.1		INTERPRO	BTB/POZ-like	RT		29	6.1E-2	1.0E0	188857	Neuropeptide-Like Protein(nlp-2)	RG	Caenorhabditis elegans
K06B9.4		INTERPRO	von Willebrand factor, type A	RT		15	6.3E-2	1.0E0	189877	Neuropeptide-Like Protein(nlp-25)	RG	Caenorhabditis elegans
C32H11.6		GOTERM_BP_DIRECT	fatty acid biosynthetic process	RT		10	6.4E-2	1.0E0	180281	Neuropeptide-Like Protein(nlp-26)	RG	Caenorhabditis elegans
C17D12.1		KEGG_PATHWAY	Glyoxylate and dicarboxylate metabolism	RT		7	6.5E-2	2.4E-1	178806	Neuropeptide-Like Protein(nlp-27)	RG	Caenorhabditis elegans
D1054.9		KEGG_PATHWAY	Cysteine and methionine metabolism	RT		7	6.5E-2	2.4E-1	259618	Neuropeptide-Like Protein(nlp-34)	RG	Caenorhabditis elegans
F55C7.2		UP_SEQ_FEATURE	region of interest:Rod	RT		5	6.5E-2	1.0E0	185966	Neuropeptide-Like Protein(nlp-37)	RG	Caenorhabditis elegans
C36C5.12		UP_SEQ_FEATURE	region of interest:Head	RT		5	6.5E-2	1.0E0	180235	Neuropeptide-Like Protein(nlp-42)	RG	Caenorhabditis elegans
C15C8.2		UP_SEQ_FEATURE	region of interest:Coil 1B	RT		5	6.5E-2	1.0E0	185393	Neuropeptide-Like Protein(nlp-47)	RG	Caenorhabditis elegans
C27B7.4		UP_SEQ_FEATURE	region of interest:Coil 2	RT		5	6.5E-2	1.0E0	191566	Neuropeptide-like peptide 11(nlp-11)	RG	Caenorhabditis elegans
H20J04.4		UP_SEQ_FEATURE	region of interest:Coil 1A	RT		5	6.5E-2	1.0E0	180719	Niemann-Pick C1 protein homolog 1(ncr-1)	RG	Caenorhabditis elegans
E01G4.6		UP_SEQ_FEATURE	region of interest:Tail	RT		5	6.5E-2	1.0E0	176165	Niemann-Pick C1 protein homolog 2(ncr-2)	RG	Caenorhabditis elegans
C54F6.5		UP_SEQ_FEATURE	region of interest:Linker 1	RT		5	6.5E-2	1.0E0	174287	Nose resistant to fluoxetine protein 6(nrf-6)	RG	Caenorhabditis elegans
C25B8.6		INTERPRO	Saposin-like type B, 2	RT		5	6.5E-2	1.0E0	172348	Nuclear Pore complex Protein(npp-12)	RG	Caenorhabditis elegans
F18A12.3		INTERPRO	Peptidase M12B, ADAM/reprolysin	RT		5	6.5E-2	1.0E0	181226	O-ACyltransferase homolog(oac-14)	RG	Caenorhabditis elegans
F37C12.1		INTERPRO	Peptidase S28	RT		5	6.5E-2	1.0E0	185375	O-ACyltransferase homolog(oac-20)	RG	Caenorhabditis elegans
T07D4.4		INTERPRO	ATP-grasp fold, subdomain 1	RT		5	6.5E-2	1.0E0	182290	O-ACyltransferase homolog(oac-3)	RG	Caenorhabditis elegans
T06E6.12		GOTERM_BP_DIRECT	pyridine nucleotide biosynthetic process	RT		4	6.6E-2	1.0E0	178643	O-ACyltransferase homolog(oac-31)	RG	Caenorhabditis elegans
K12H4.7		KEGG_PATHWAY	2-Oxocarboxylic acid metabolism	RT		5	6.8E-2	2.4E-1	186125	O-ACyltransferase homolog(oac-32)	RG	Caenorhabditis elegans
ZK757.4		UP_KEYWORDS	Tyrosine catabolism	RT		3	6.9E-2	1.0E0	180094	O-ACyltransferase homolog(oac-6)	RG	Caenorhabditis elegans
K11D2.2		INTERPRO	Protein of unknown function DUF1057	RT		4	7.0E-2	1.0E0	175327	PDGF/VEGF growth factor related(pvf-1)	RG	Caenorhabditis elegans
C07A9.7		INTERPRO	BTB/POZ fold	RT		34	7.1E-2	1.0E0	191742	Patterned Expression Site(pes-8)	RG	Caenorhabditis elegans
R01B10.5		UP_KEYWORDS	NADP	RT		14	7.3E-2	1.0E0	179113	Peptidyl-prolyl cis-trans isomerase(fkb-3)	RG	Caenorhabditis elegans
C44H9.5		KEGG_PATHWAY	Steroid biosynthesis	RT		3	7.3E-2	2.5E-1	174340	Peroxidase skpo-1(skpo-1)	RG	Caenorhabditis elegans
F58E1.4		GOTERM_MF_DIRECT	flavin adenine dinucleotide binding	RT		15	7.4E-2	1.0E0	182374	Phospholipase A(2)(C07E3.9)	RG	Caenorhabditis elegans
T08G11.3		INTERPRO	Carboxylesterase type B, active site	RT		8	7.6E-2	1.0E0	173004	Phospholipase A2-like protein Y52B11A.8(Y52B11A.8)	RG	Caenorhabditis elegans
C17B7.5		INTERPRO	Calycin-like	RT		8	7.6E-2	1.0E0	187826	Prion-like-(Q/N-rich)-domain-bearing protein(pqn-60)	RG	Caenorhabditis elegans
C18E3.5		SMART	SH2	RT		14	7.8E-2	1.0E0	179773	Prion-like-(Q/N-rich)-domain-bearing protein(pqn-67)	RG	Caenorhabditis elegans
C46G7.1		GOTERM_BP_DIRECT	response to zinc ion	RT		5	8.1E-2	1.0E0	181517	Probable beta-mannosidase(C33G3.4)	RG	Caenorhabditis elegans
F08B6.2		GOTERM_BP_DIRECT	ceramide biosynthetic process	RT		5	8.1E-2	1.0E0	191690	Probable insulin-like peptide alpha-type 2(ins-22)	RG	Caenorhabditis elegans
H11E01.3		KEGG_PATHWAY	Wnt signaling pathway	RT		10	8.2E-2	2.7E-1	191691	Probable insulin-like peptide alpha-type 3(ins-23)	RG	Caenorhabditis elegans
F42G4.6		GOTERM_MF_DIRECT	acid phosphatase activity	RT		9	8.3E-2	1.0E0	180974	Probable protein disulfide-isomerase A6(pdi-6)	RG	Caenorhabditis elegans
F14F8.8		INTERPRO	Zinc finger, CCCH-type	RT		10	8.3E-2	1.0E0	176569	Prolyl 4-hydroxylase subunit alpha-1(dpy-18)	RG	Caenorhabditis elegans
ZK1290.3		INTERPRO	Cation efflux protein	RT		5	8.7E-2	1.0E0	177741	Prolyl Carboxy Peptidase like(pcp-2)	RG	Caenorhabditis elegans
F52H3.2		UP_KEYWORDS	Steroid metabolism	RT		4	8.7E-2	1.0E0	180301	Prolyl Carboxy Peptidase like(pcp-4)	RG	Caenorhabditis elegans
ZC84.1		UP_KEYWORDS	Sterol metabolism	RT		4	8.7E-2	1.0E0	190397	Protein lon-8(lon-8)	RG	Caenorhabditis elegans
F19B10.6		GOTERM_CC_DIRECT	intermediate filament	RT		6	8.8E-2	1.0E0	181362	Protein mes-1(mes-1)	RG	Caenorhabditis elegans
C25A8.1		UP_SEQ_FEATURE	site:Essential for auto-cleavage	RT		3	8.9E-2	1.0E0	174319	Protein qua-1(qua-1)	RG	Caenorhabditis elegans
F58G6.7		UP_SEQ_FEATURE	repeat:Kelch 3	RT		3	8.9E-2	1.0E0	175020	Protein wntless homolog(mig-14)	RG	Caenorhabditis elegans
K01H12.1		UP_SEQ_FEATURE	domain:ATP-grasp	RT		3	8.9E-2	1.0E0	172740	Protein-tyrosine-phosphatase(F25H5.7)	RG	Caenorhabditis elegans
C35A5.3		UP_SEQ_FEATURE	repeat:Kelch 6	RT		3	8.9E-2	1.0E0	171780	Protein-tyrosine-phosphatase(W03F11.4)	RG	Caenorhabditis elegans
T20F5.4		UP_SEQ_FEATURE	domain:PAZ	RT		3	8.9E-2	1.0E0	180332	Protein-tyrosine-phosphatase(Y113G7C.1)	RG	Caenorhabditis elegans
C49F5.6		UP_SEQ_FEATURE	repeat:Kelch 1	RT		3	8.9E-2	1.0E0	13217012	Purple acid phosphatase(F21A3.11)	RG	Caenorhabditis elegans
W03F8.9		UP_SEQ_FEATURE	repeat:7	RT		3	8.9E-2	1.0E0	180404	Putative UDP-glucuronosyltransferase ugt-46(ugt-46)	RG	Caenorhabditis elegans
T21B4.1		UP_SEQ_FEATURE	repeat:Kelch 4	RT		3	8.9E-2	1.0E0	187570	Putative UDP-glucuronosyltransferase ugt-47(ugt-47)	RG	Caenorhabditis elegans
F35H8.7		UP_SEQ_FEATURE	site:Cleavage; by autolysis	RT		3	8.9E-2	1.0E0	176366	Putative UDP-glucuronosyltransferase ugt-60(ugt-60)	RG	Caenorhabditis elegans
VZK822L.1		UP_SEQ_FEATURE	repeat:Kelch 5	RT		3	8.9E-2	1.0E0	180972	Putative carbonic anhydrase 5(cah-5)	RG	Caenorhabditis elegans
T25C12.3		UP_SEQ_FEATURE	repeat:Kelch 2	RT		3	8.9E-2	1.0E0	179297	Putative cuticle collagen 145(col-145)	RG	Caenorhabditis elegans
Y66H1B.3		UP_SEQ_FEATURE	site:Involved in auto-cleavage	RT		3	8.9E-2	1.0E0	186301	Putative cuticle collagen 155(col-155)	RG	Caenorhabditis elegans
Y74E4A.1		SMART	BTB	RT		27	8.9E-2	1.0E0	183155	Putative glucosylceramidase 2(gba-2)	RG	Caenorhabditis elegans
Y37E3.15		INTERPRO	Argonaute/Dicer protein, PAZ	RT		8	9.0E-2	1.0E0	177314	Putative glucosylceramidase 4(gba-4)	RG	Caenorhabditis elegans
F11C7.3		INTERPRO	GOLD	RT		6	9.2E-2	1.0E0	181605	Putative phospholipase B-like 2(F09B12.3)	RG	Caenorhabditis elegans
F11G11.10		GOTERM_CC_DIRECT	pore complex	RT		3	9.2E-2	1.0E0	175369	Putative phospholipase B-like 3(Y54F10AM.8)	RG	Caenorhabditis elegans
F25B4.2		GOTERM_MF_DIRECT	dipeptidyl-peptidase activity	RT		5	9.3E-2	1.0E0	175426	Putative protein heh-1(heh-1)	RG	Caenorhabditis elegans
H03A11.2		KEGG_PATHWAY	TGF-beta signaling pathway	RT		7	9.3E-2	3.0E-1	176086	Putative serine protease pcp-1(pcp-1)	RG	Caenorhabditis elegans
C04A2.7		GOTERM_BP_DIRECT	NAD biosynthetic process	RT		4	9.5E-2	1.0E0	176370	Putative sodium/calcium exchanger 7(ncx-7)	RG	Caenorhabditis elegans
ZK1251.6		GOTERM_BP_DIRECT	kinetochore assembly	RT		4	9.5E-2	1.0E0	176105	Putative tyrosinase-like protein tyr-1(tyr-1)	RG	Caenorhabditis elegans
Y116A8C.3		GOTERM_BP_DIRECT	Wnt signaling pathway, regulating spindle positioning	RT		4	9.5E-2	1.0E0	181845	QWGYGGY-amide(nlp-28)	RG	Caenorhabditis elegans
F35B3.5		KEGG_PATHWAY	Nitrogen metabolism	RT		4	9.6E-2	3.0E-1	184188	SCP-Like extracellular protein(scl-24)	RG	Caenorhabditis elegans
Y41D4A.2		INTERPRO	Protein kinase, ATP binding site	RT		47	9.6E-2	1.0E0	178253	SCP-Like extracellular protein(scl-5)	RG	Caenorhabditis elegans
C36A4.6		UP_SEQ_FEATURE	metal ion-binding site:Iron	RT		6	9.9E-2	1.0E0	183343	SCP-Like extracellular protein(scl-6)	RG	Caenorhabditis elegans
F46C8.8		INTERPRO	Tyrosine-protein kinase, catalytic domain	RT		16	9.9E-2	1.0E0	183345	SCP-Like extracellular protein(scl-8)	RG	Caenorhabditis elegans
Y69A2AR.29		GOTERM_MF_DIRECT	glutathione transferase activity	RT		8	9.9E-2	1.0E0	186248	SKN-1 Dependent Zygotic transcript(sdz-21)	RG	Caenorhabditis elegans
T07A9.2									177547	SPSAVPLIRF-amide(flp-13)	RG	Caenorhabditis elegans
B0462.1									172689	SUPpressor(sup-17)	RG	Caenorhabditis elegans
F36D3.9	from your list are not in the output.								176452	SaPosin-like Protein family(spp-1)	RG	Caenorhabditis elegans
R01H10.3									188762	SaPosin-like Protein family(spp-12)	RG	Caenorhabditis elegans
C29E6.1									172318	SaPosin-like Protein family(spp-15)	RG	Caenorhabditis elegans
F28F8.4									185207	SaPosin-like Protein family(spp-16)	RG	Caenorhabditis elegans
C36E8.5									171681	SaPosin-like Protein family(spp-17)	RG	Caenorhabditis elegans
F32B5.8									259714	SaPosin-like Protein family(spp-2)	RG	Caenorhabditis elegans
F23H11.1									3565459	SaPosin-like Protein family(spp-22)	RG	Caenorhabditis elegans
C30F12.2									259362	SaPosin-like Protein family(spp-23)	RG	Caenorhabditis elegans
C01F6.6									180993	SaPosin-like Protein family(spp-3)	RG	Caenorhabditis elegans
B0457.1									188266	SaPosin-like Protein family(spp-4)	RG	Caenorhabditis elegans
T22H6.7									177652	SaPosin-like Protein family(spp-8)	RG	Caenorhabditis elegans
F11C1.6									183905	SeMaPhorin related(smp-2)	RG	Caenorhabditis elegans
T22H6.5									174219	Serine protease inhibitor 1 protein(spi-1)	RG	Caenorhabditis elegans
F15H10.2									182476	Serine/threonine-protein phosphatase(C09H5.7)	RG	Caenorhabditis elegans
B0507.10									180366	Seven B Two (mammalian 7BT prohormone convertase chaperone) homolog(sbt-1)	RG	Caenorhabditis elegans
C09F12.1									181323	Sphingomyelin phosphodiesterase 2(asm-2)	RG	Caenorhabditis elegans
T05E8.3									179720	Suppressor/Enhancer of Lin-12(sel-1)	RG	Caenorhabditis elegans
C07G2.3									178900	Systemic RNA interference defective protein 1(sid-1)	RG	Caenorhabditis elegans
B0414.7									176805	Systemic RNA interference defective protein 2(sid-2)	RG	Caenorhabditis elegans
C43H6.7									185060	THaumatiN family(thn-1)	RG	Caenorhabditis elegans
B0041.8									178187	THaumatiN family(thn-2)	RG	Caenorhabditis elegans
F58D2.2									173856	TRYpsin-like protease(try-1)	RG	Caenorhabditis elegans
W08E12.8									191201	TRYpsin-like protease(try-7)	RG	Caenorhabditis elegans
D1037.3									179134	TRYpsin-like protease(try-8)	RG	Caenorhabditis elegans
Y23H5A.8									171865	TRanslocon-Associated Protein(trap-1)	RG	Caenorhabditis elegans
F13B9.8									176810	TYRosinase(tyr-2)	RG	Caenorhabditis elegans
C25D7.2									177189	TransThyretin-Related family domain(ttr-20)	RG	Caenorhabditis elegans
R07E3.6									184253	TransThyretin-Related family domain(ttr-21)	RG	Caenorhabditis elegans
Y45G12B.1									188688	TransThyretin-Related family domain(ttr-23)	RG	Caenorhabditis elegans
M03A1.3									179769	TransThyretin-Related family domain(ttr-27)	RG	Caenorhabditis elegans
W06B11.4									187890	TransThyretin-Related family domain(ttr-29)	RG	Caenorhabditis elegans
Y47D7A.15									259716	TransThyretin-Related family domain(ttr-30)	RG	Caenorhabditis elegans
F01D5.7									180925	TransThyretin-Related family domain(ttr-35)	RG	Caenorhabditis elegans
Y71G10AL.1									3896869	TransThyretin-Related family domain(ttr-36)	RG	Caenorhabditis elegans
Y41D4A.5									184782	TransThyretin-Related family domain(ttr-37)	RG	Caenorhabditis elegans
C04G6.5									183986	TransThyretin-Related family domain(ttr-40)	RG	Caenorhabditis elegans
K01A2.3									6418853	TransThyretin-Related family domain(ttr-42)	RG	Caenorhabditis elegans
Y39E4B.11									182609	TransThyretin-Related family domain(ttr-43)	RG	Caenorhabditis elegans
C34F11.6									4363063	TransThyretin-Related family domain(ttr-45)	RG	Caenorhabditis elegans
B0261.1									3564895	TransThyretin-Related family domain(ttr-49)	RG	Caenorhabditis elegans
Y44A6D.3									178282	TransThyretin-Related family domain(ttr-51)	RG	Caenorhabditis elegans
Y57A10B.4									188506	TransThyretin-Related family domain(ttr-54)	RG	Caenorhabditis elegans
F08B4.5									189028	TransThyretin-Related family domain(ttr-6)	RG	Caenorhabditis elegans
F22D6.10									183147	TransThyretin-Related family domain(ttr-9)	RG	Caenorhabditis elegans
K12G11.3									180422	Translocon-associated protein subunit beta(trap-2)	RG	Caenorhabditis elegans
F23C8.5									176060	Transmembrane matrix receptor MUP-4(mup-4)	RG	Caenorhabditis elegans
F28A12.4									176312	Transthyretin-like protein 5(ttr-5)	RG	Caenorhabditis elegans
K07H8.6									173388	Trehalase(tre-5)	RG	Caenorhabditis elegans
T01D1.2									181007	UDP-Glucose Glycoprotein glucosylTransferase(uggt-1)	RG	Caenorhabditis elegans
Y37A1B.2									186766	UDP-GlucuronosylTransferase(ugt-13)	RG	Caenorhabditis elegans
C04A11.3									189771	UDP-GlucuronosylTransferase(ugt-31)	RG	Caenorhabditis elegans
Y56A3A.29									185911	UDP-GlucuronosylTransferase(ugt-32)	RG	Caenorhabditis elegans
Y54G2A.33									185120	UDP-GlucuronosylTransferase(ugt-34)	RG	Caenorhabditis elegans
Y41E3.8									177939	UDP-GlucuronosylTransferase(ugt-44)	RG	Caenorhabditis elegans
F55G1.6									178905	UDP-GlucuronosylTransferase(ugt-51)	RG	Caenorhabditis elegans
Y71F9AL.13									182223	UDP-GlucuronosylTransferase(ugt-63)	RG	Caenorhabditis elegans
W02C12.3									183462	UDP-glucuronosyltransferase(ugt-15)	RG	Caenorhabditis elegans
Y73B6BL.34									179759	UDP-glucuronosyltransferase(ugt-18)	RG	Caenorhabditis elegans
F17C11.9									187955	UDP-glucuronosyltransferase(ugt-30)	RG	Caenorhabditis elegans
B0041.1									178334	UPF0375 protein Y45F10C.2(Y45F10C.2)	RG	Caenorhabditis elegans
R02F2.4									178335	UPF0375 protein Y45F10C.4(Y45F10C.4)	RG	Caenorhabditis elegans
F36F2.5									179123	UPF0376 protein C03G6.5(C03G6.5)	RG	Caenorhabditis elegans
C44C3.2									174189	Uncharacterized serine carboxypeptidase F32A5.3(F32A5.3)	RG	Caenorhabditis elegans
T22D1.11									182824	VPSAGDMMVRF-amide(flp-24)	RG	Caenorhabditis elegans
T01A4.1									177103	Vacuolar H ATPase(vha-19)	RG	Caenorhabditis elegans
D1065.5									181526	Vacuolar H ATPase(vha-20)	RG	Caenorhabditis elegans
ZK1320.3									181273	Venom-Allergen-like Protein(vap-2)	RG	Caenorhabditis elegans
C06A5.4									181034	Vitellogenin-1(vit-1)	RG	Caenorhabditis elegans
F19B2.5									174223	Warthog protein 1 N-product(wrt-1)	RG	Caenorhabditis elegans
ZK1058.4									181664	Warthog protein 4 N-product(wrt-4)	RG	Caenorhabditis elegans
C34G6.7									180638	Warthog protein 6 N-product(wrt-6)	RG	Caenorhabditis elegans
Y20F4.4									175839	Zinc MetalloProtease(zmp-1)	RG	Caenorhabditis elegans
C18C4.2									180426	Zinc metalloproteinase nas-15(nas-15)	RG	Caenorhabditis elegans
E03G2.2									188420	Zinc metalloproteinase nas-20(nas-20)	RG	Caenorhabditis elegans
F41C3.5									188423	Zinc metalloproteinase nas-22(nas-22)	RG	Caenorhabditis elegans
F47C12.2									174412	Zinc metalloproteinase nas-25(nas-25)	RG	Caenorhabditis elegans
cTel55X.1									175491	Zinc metalloproteinase nas-26(toh-1)	RG	Caenorhabditis elegans
F09B12.3									188809	Zinc metalloproteinase nas-27(nas-27)	RG	Caenorhabditis elegans
K02E7.6									187045	Zinc metalloproteinase nas-3(nas-3)	RG	Caenorhabditis elegans
Y41D4B.17									179653	alpha-1,2-Mannosidase(F10C2.5)	RG	Caenorhabditis elegans
Y105E8A.3									174644	beta-LACTamase domain containing(lact-3)	RG	Caenorhabditis elegans
Y119C1B.6									174356	beta-LACTamase domain containing(lact-4)	RG	Caenorhabditis elegans
Y9D1A.1									183175	dietary restriction down regulated(drd-10)	RG	Caenorhabditis elegans
W06B11.2									179895	dietary restriction over expressed(droe-4)	RG	Caenorhabditis elegans
Y67D8C.8									178041	hypothetical protein(B0035.13)	RG	Caenorhabditis elegans
F10D7.5									181860	hypothetical protein(B0222.5)	RG	Caenorhabditis elegans
C10H11.7									178914	hypothetical protein(B0238.12)	RG	Caenorhabditis elegans
T10D4.5									13216068	hypothetical protein(B0365.9)	RG	Caenorhabditis elegans
Y106G6E.6									181980	hypothetical protein(B0403.3)	RG	Caenorhabditis elegans
C39E9.11									175333	hypothetical protein(B0524.5)	RG	Caenorhabditis elegans
ZC8.4									4363127	hypothetical protein(B0563.9)	RG	Caenorhabditis elegans
F37A4.6									177430	hypothetical protein(C01B10.9)	RG	Caenorhabditis elegans
T07G12.3									182069	hypothetical protein(C01F1.5)	RG	Caenorhabditis elegans
C35E7.2									174469	hypothetical protein(C01G6.3)	RG	Caenorhabditis elegans
T27D12.3									182078	hypothetical protein(C01G6.9)	RG	Caenorhabditis elegans
W05B2.5									178885	hypothetical protein(C02E7.6)	RG	Caenorhabditis elegans
C08A9.6									178884	hypothetical protein(C02E7.7)	RG	Caenorhabditis elegans
F12F6.2									182119	hypothetical protein(C02F4.4)	RG	Caenorhabditis elegans
T23E1.2									182208	hypothetical protein(C04E12.2)	RG	Caenorhabditis elegans
Y47D7A.13									353442	hypothetical protein(C04E6.13)	RG	Caenorhabditis elegans
Y37A1B.11									182266	hypothetical protein(C05E7.2)	RG	Caenorhabditis elegans
C34G6.3									174259	hypothetical protein(C06A8.3)	RG	Caenorhabditis elegans
F36H12.1									246012	hypothetical protein(C06B8.7)	RG	Caenorhabditis elegans
M02B7.3									182336	hypothetical protein(C06E8.5)	RG	Caenorhabditis elegans
C16H3.2									182337	hypothetical protein(C06G1.2)	RG	Caenorhabditis elegans
Y39E4A.2									180726	hypothetical protein(C07A12.2)	RG	Caenorhabditis elegans
K03D7.2									182360	hypothetical protein(C07B5.3)	RG	Caenorhabditis elegans
C33F10.12									182388	hypothetical protein(C08B6.11)	RG	Caenorhabditis elegans
F57F4.4									259578	hypothetical protein(C08G9.1)	RG	Caenorhabditis elegans
T05F1.6									3564883	hypothetical protein(C08H9.15)	RG	Caenorhabditis elegans
F31C3.1									3565228	hypothetical protein(C10C5.7)	RG	Caenorhabditis elegans
Y54E2A.11									182503	hypothetical protein(C10G8.4)	RG	Caenorhabditis elegans
Y41D4B.16									3565934	hypothetical protein(C13C4.7)	RG	Caenorhabditis elegans
R07B1.10									175480	hypothetical protein(C14B1.9)	RG	Caenorhabditis elegans
W06E11.7									178950	hypothetical protein(C14C11.4)	RG	Caenorhabditis elegans
F52F10.2									178576	hypothetical protein(C14C6.2)	RG	Caenorhabditis elegans
Y67H2A.5									178574	hypothetical protein(C14C6.5)	RG	Caenorhabditis elegans
C54F6.14									179206	hypothetical protein(C16D9.4)	RG	Caenorhabditis elegans
F40H6.2									259633	hypothetical protein(C16D9.9)	RG	Caenorhabditis elegans
F53F1.5									182693	hypothetical protein(C16E9.1)	RG	Caenorhabditis elegans
Y42H9AR.2									182706	hypothetical protein(C17B7.4)	RG	Caenorhabditis elegans
K03E6.7									182736	hypothetical protein(C17F3.3)	RG	Caenorhabditis elegans
Y102A5C.14									173668	hypothetical protein(C17F4.7)	RG	Caenorhabditis elegans
F49E12.6									177447	hypothetical protein(C17H12.8)	RG	Caenorhabditis elegans
F53A9.7									259533	hypothetical protein(C18D11.6)	RG	Caenorhabditis elegans
K04C1.4									182816	hypothetical protein(C23G10.11)	RG	Caenorhabditis elegans
F22D3.2									181383	hypothetical protein(C23H4.3)	RG	Caenorhabditis elegans
ZK1010.7									182894	hypothetical protein(C25E10.10)	RG	Caenorhabditis elegans
F42A9.7									182891	hypothetical protein(C25E10.7)	RG	Caenorhabditis elegans
C42C1.12									3896879	hypothetical protein(C25F6.8)	RG	Caenorhabditis elegans
Y54F10AL.1									182920	hypothetical protein(C25G6.4)	RG	Caenorhabditis elegans
R06A10.1									180803	hypothetical protein(C26B9.5)	RG	Caenorhabditis elegans
F15H10.1									259317	hypothetical protein(C26C6.9)	RG	Caenorhabditis elegans
K08D8.3									3565797	hypothetical protein(C27B7.9)	RG	Caenorhabditis elegans
Y67D8C.1									181582	hypothetical protein(C27C12.3)	RG	Caenorhabditis elegans
R12E2.15									182978	hypothetical protein(C28C12.4)	RG	Caenorhabditis elegans
C41D11.8									183004	hypothetical protein(C29F3.3)	RG	Caenorhabditis elegans
Y47D3A.10									183097	hypothetical protein(C31H1.5)	RG	Caenorhabditis elegans
C32A9.1									178244	hypothetical protein(C32H11.4)	RG	Caenorhabditis elegans
H23N18.5									173573	hypothetical protein(C33C12.4)	RG	Caenorhabditis elegans
F44D12.10									173834	hypothetical protein(C33F10.1)	RG	Caenorhabditis elegans
Y69A2AR.7									183174	hypothetical protein(C33G8.2)	RG	Caenorhabditis elegans
F47A4.5									183201	hypothetical protein(C34C12.7)	RG	Caenorhabditis elegans
R09A8.4									183196	hypothetical protein(C34C6.3)	RG	Caenorhabditis elegans
Y39B6A.20									183220	hypothetical protein(C34H4.2)	RG	Caenorhabditis elegans
F57A8.1									6418706	hypothetical protein(C38C3.10)	RG	Caenorhabditis elegans
F59C12.2									176311	hypothetical protein(C40H1.7)	RG	Caenorhabditis elegans
F58F6.2									3565853	hypothetical protein(C40H1.9)	RG	Caenorhabditis elegans
Y48B6A.5									172787	hypothetical protein(C41G7.6)	RG	Caenorhabditis elegans
F10E9.6									177493	hypothetical protein(C42D4.2)	RG	Caenorhabditis elegans
F26A1.4									177492	hypothetical protein(C42D4.3)	RG	Caenorhabditis elegans
R07E3.2									259494	hypothetical protein(C44B11.4)	RG	Caenorhabditis elegans
F25B3.1									259696	hypothetical protein(C44C1.6)	RG	Caenorhabditis elegans
F23H11.8									183464	hypothetical protein(C44H9.5)	RG	Caenorhabditis elegans
C07E3.4									180878	hypothetical protein(C45B2.1)	RG	Caenorhabditis elegans
C33D3.3									180877	hypothetical protein(C45B2.2)	RG	Caenorhabditis elegans
ZK354.2									183467	hypothetical protein(C45B2.3)	RG	Caenorhabditis elegans
F19F10.4									171885	hypothetical protein(C45E1.4)	RG	Caenorhabditis elegans
ZK849.1									183472	hypothetical protein(C45E5.4)	RG	Caenorhabditis elegans
C23H5.9									259506	hypothetical protein(C45G9.13)	RG	Caenorhabditis elegans
F14B8.4									183505	hypothetical protein(C46E10.1)	RG	Caenorhabditis elegans
F56A8.3									183512	hypothetical protein(C46F2.1)	RG	Caenorhabditis elegans
C33F10.4									183549	hypothetical protein(C47D12.5)	RG	Caenorhabditis elegans
T02H6.6									183545	hypothetical protein(C47D2.1)	RG	Caenorhabditis elegans
Y50C1A.1									183555	hypothetical protein(C47E12.9)	RG	Caenorhabditis elegans
ZK180.5									172316	hypothetical protein(C48E7.7)	RG	Caenorhabditis elegans
R05G6.7									178520	hypothetical protein(C49C3.11)	RG	Caenorhabditis elegans
B0546.1									178519	hypothetical protein(C49C3.9)	RG	Caenorhabditis elegans
Y22F5A.6									181459	hypothetical protein(C49F8.3)	RG	Caenorhabditis elegans
D2007.1									183621	hypothetical protein(C49G7.13)	RG	Caenorhabditis elegans
C23F12.2									179332	hypothetical protein(C50F4.8)	RG	Caenorhabditis elegans
F14F4.3									177554	hypothetical protein(C50F7.5)	RG	Caenorhabditis elegans
ZC477.1									181420	hypothetical protein(C52G5.2)	RG	Caenorhabditis elegans
F44G4.8									179957	hypothetical protein(C53A5.2)	RG	Caenorhabditis elegans
F43E2.1									183744	hypothetical protein(C53B7.2)	RG	Caenorhabditis elegans
ZK353.2									4363126	hypothetical protein(C53C11.5)	RG	Caenorhabditis elegans
F38B6.3									3565544	hypothetical protein(C54C8.12)	RG	Caenorhabditis elegans
K06G5.1									6418712	hypothetical protein(C54D10.13)	RG	Caenorhabditis elegans
T28F2.3									183781	hypothetical protein(C54D10.4)	RG	Caenorhabditis elegans
ZK993.1									183776	hypothetical protein(C54D2.1)	RG	Caenorhabditis elegans
K09H11.1									183805	hypothetical protein(C54F6.6)	RG	Caenorhabditis elegans
M01A10.3									183827	hypothetical protein(C55A1.6)	RG	Caenorhabditis elegans
F42A10.1									183882	hypothetical protein(D1005.4)	RG	Caenorhabditis elegans
Y48G8AL.8									4926976	hypothetical protein(D1007.19)	RG	Caenorhabditis elegans
F32G8.5									7040133	hypothetical protein(D1081.12)	RG	Caenorhabditis elegans
F58A6.8									6418749	hypothetical protein(D1086.17)	RG	Caenorhabditis elegans
F58F6.1									6418714	hypothetical protein(D1086.18)	RG	Caenorhabditis elegans
B0212.3									179907	hypothetical protein(D1086.3)	RG	Caenorhabditis elegans
W09D6.1									173607	hypothetical protein(D2062.6)	RG	Caenorhabditis elegans
F30B5.1									183956	hypothetical protein(D2062.7)	RG	Caenorhabditis elegans
K06A4.6									172378	hypothetical protein(D2092.4)	RG	Caenorhabditis elegans
T14B4.4									183967	hypothetical protein(D2096.9)	RG	Caenorhabditis elegans
T27C10.7									174990	hypothetical protein(E01G4.6)	RG	Caenorhabditis elegans
C41C4.5									259342	hypothetical protein(E02A10.4)	RG	Caenorhabditis elegans
Y48G9A.7									7040175	hypothetical protein(E02H4.7)	RG	Caenorhabditis elegans
W02D3.5									177262	hypothetical protein(E03H12.5)	RG	Caenorhabditis elegans
K04F1.13									184055	hypothetical protein(F01D4.8)	RG	Caenorhabditis elegans
C09H10.9									175049	hypothetical protein(F01D5.1)	RG	Caenorhabditis elegans
Y23H5B.7									184056	hypothetical protein(F01D5.2)	RG	Caenorhabditis elegans
C05D10.1									184057	hypothetical protein(F01D5.3)	RG	Caenorhabditis elegans
F42A9.6									184058	hypothetical protein(F01D5.5)	RG	Caenorhabditis elegans
K10C8.1									184137	hypothetical protein(F07C6.2)	RG	Caenorhabditis elegans
C17E7.4									6418842	hypothetical protein(F07G6.10)	RG	Caenorhabditis elegans
T05B4.3									184176	hypothetical protein(F08D12.2)	RG	Caenorhabditis elegans
D1086.6									3565148	hypothetical protein(F08D12.3)	RG	Caenorhabditis elegans
W09C3.1									184206	hypothetical protein(F08G5.6)	RG	Caenorhabditis elegans
F41F3.3									184221	hypothetical protein(F09B9.4)	RG	Caenorhabditis elegans
ZC412.6									184236	hypothetical protein(F09C6.10)	RG	Caenorhabditis elegans
Y54F10AM.4									181691	hypothetical protein(F09C8.1)	RG	Caenorhabditis elegans
F18A11.6									180489	hypothetical protein(F09E10.1)	RG	Caenorhabditis elegans
C24B9.10									259435	hypothetical protein(F09E5.14)	RG	Caenorhabditis elegans
T27A1.2									3565694	hypothetical protein(F09E8.8)	RG	Caenorhabditis elegans
T21G5.3									184263	hypothetical protein(F09F9.2)	RG	Caenorhabditis elegans
T03F7.1									179108	hypothetical protein(F09G2.1)	RG	Caenorhabditis elegans
F54F3.3									180084	hypothetical protein(F10A3.4)	RG	Caenorhabditis elegans
W04H10.4									176174	hypothetical protein(F10E9.12)	RG	Caenorhabditis elegans
T14G11.3									6418719	hypothetical protein(F11A5.17)	RG	Caenorhabditis elegans
K02G10.8									184350	hypothetical protein(F11D11.3)	RG	Caenorhabditis elegans
C05C12.6									184407	hypothetical protein(F13B6.1)	RG	Caenorhabditis elegans
Y23H5B.9									184408	hypothetical protein(F13B6.2)	RG	Caenorhabditis elegans
C36A4.9									180412	hypothetical protein(F13C5.5)	RG	Caenorhabditis elegans
M02G9.1									4927050	hypothetical protein(F13E9.14)	RG	Caenorhabditis elegans
C14B1.4									4927023	hypothetical protein(F13E9.15)	RG	Caenorhabditis elegans
C42D4.1									180966	hypothetical protein(F14B8.6)	RG	Caenorhabditis elegans
F55G11.5									3565550	hypothetical protein(F14D7.10)	RG	Caenorhabditis elegans
F53B7.3									184467	hypothetical protein(F14D7.7)	RG	Caenorhabditis elegans
M01B2.4									184487	hypothetical protein(F14F11.2)	RG	Caenorhabditis elegans
C34H4.4									184484	hypothetical protein(F14F9.2)	RG	Caenorhabditis elegans
C07B5.5									180709	hypothetical protein(F14H12.3)	RG	Caenorhabditis elegans
F19G12.1									180711	hypothetical protein(F14H12.6)	RG	Caenorhabditis elegans
Y73B3A.18									184504	hypothetical protein(F14H12.8)	RG	Caenorhabditis elegans
C53B7.4									184523	hypothetical protein(F15B9.6)	RG	Caenorhabditis elegans
K03B4.3									177195	hypothetical protein(F15E6.3)	RG	Caenorhabditis elegans
T03E6.7									177193	hypothetical protein(F15E6.4)	RG	Caenorhabditis elegans
T10B10.7									178625	hypothetical protein(F16B3.2)	RG	Caenorhabditis elegans
R09F10.6									172879	hypothetical protein(F16C3.2)	RG	Caenorhabditis elegans
T04H1.2									177630	hypothetical protein(F17E9.4)	RG	Caenorhabditis elegans
ZK6.3									174237	hypothetical protein(F18A1.7)	RG	Caenorhabditis elegans
T10B9.9									177224	hypothetical protein(F19C7.1)	RG	Caenorhabditis elegans
F19H6.4									184680	hypothetical protein(F19C7.4)	RG	Caenorhabditis elegans
T23B5.3									184707	hypothetical protein(F20A1.10)	RG	Caenorhabditis elegans
F41C3.1									184745	hypothetical protein(F20G2.5)	RG	Caenorhabditis elegans
F55C10.3									184764	hypothetical protein(F21C10.4)	RG	Caenorhabditis elegans
C18E3.3									3565467	hypothetical protein(F22D6.15)	RG	Caenorhabditis elegans
F54D5.3									3565907	hypothetical protein(F23D12.7)	RG	Caenorhabditis elegans
F08H9.4									184913	hypothetical protein(F25A2.1)	RG	Caenorhabditis elegans
C50E10.9									353443	hypothetical protein(F25E5.7)	RG	Caenorhabditis elegans
F59A1.6									184938	hypothetical protein(F25H5.2)	RG	Caenorhabditis elegans
H27M09.4									184956	hypothetical protein(F26A10.1)	RG	Caenorhabditis elegans
T01G9.6									13180558	hypothetical protein(F26B1.8)	RG	Caenorhabditis elegans
Y41E3.4									6418626	hypothetical protein(F26G1.11)	RG	Caenorhabditis elegans
W02D7.8									185019	hypothetical protein(F27D9.7)	RG	Caenorhabditis elegans
C35D10.11									185021	hypothetical protein(F27E5.1)	RG	Caenorhabditis elegans
F49E11.9									6418644	hypothetical protein(F27E5.7)	RG	Caenorhabditis elegans
JC8.3									185027	hypothetical protein(F28A10.1)	RG	Caenorhabditis elegans
C27A12.2									185038	hypothetical protein(F28A12.3)	RG	Caenorhabditis elegans
R09H10.5									179490	hypothetical protein(F28H7.3)	RG	Caenorhabditis elegans
Y76A2B.2									3565926	hypothetical protein(F30A10.11)	RG	Caenorhabditis elegans
F11D5.6									175207	hypothetical protein(F30H5.3)	RG	Caenorhabditis elegans
F19G12.3									174119	hypothetical protein(F31E8.5)	RG	Caenorhabditis elegans
Y46G5A.22									171830	hypothetical protein(F32B5.4)	RG	Caenorhabditis elegans
C27F2.2									179815	hypothetical protein(F32H5.1)	RG	Caenorhabditis elegans
C25A8.5									185230	hypothetical protein(F33D11.8)	RG	Caenorhabditis elegans
F15B9.1									185258	hypothetical protein(F35B12.3)	RG	Caenorhabditis elegans
C28H8.2									174325	hypothetical protein(F35C11.5)	RG	Caenorhabditis elegans
C29E4.1									179868	hypothetical protein(F35E12.10)	RG	Caenorhabditis elegans
H36L18.2									185307	hypothetical protein(F35E12.5)	RG	Caenorhabditis elegans
T21E12.2									185291	hypothetical protein(F35E2.9)	RG	Caenorhabditis elegans
T21H3.4									185316	hypothetical protein(F35F10.13)	RG	Caenorhabditis elegans
C45H4.2									185310	hypothetical protein(F35F10.5)	RG	Caenorhabditis elegans
Y47D7A.5									177627	hypothetical protein(F35H10.10)	RG	Caenorhabditis elegans
C33G8.4									185328	hypothetical protein(F35H10.2)	RG	Caenorhabditis elegans
T09E11.8									185324	hypothetical protein(F35H8.1)	RG	Caenorhabditis elegans
B0464.9									185339	hypothetical protein(F36A4.2)	RG	Caenorhabditis elegans
C24D10.7									185341	hypothetical protein(F36A4.4)	RG	Caenorhabditis elegans
R12B2.5									13182087	hypothetical protein(F36D1.23)	RG	Caenorhabditis elegans
F10G7.3									185349	hypothetical protein(F36D1.7)	RG	Caenorhabditis elegans
T24E12.5									178690	hypothetical protein(F36F12.7)	RG	Caenorhabditis elegans
C48B4.7									177306	hypothetical protein(F36H12.4)	RG	Caenorhabditis elegans
F07D3.2									185395	hypothetical protein(F36H12.5)	RG	Caenorhabditis elegans
ZK1128.1									185416	hypothetical protein(F37B12.1)	RG	Caenorhabditis elegans
R08H2.2									185470	hypothetical protein(F38E9.6)	RG	Caenorhabditis elegans
K01D12.9									179169	hypothetical protein(F40A3.2)	RG	Caenorhabditis elegans
C25F6.3									185535	hypothetical protein(F40E10.5)	RG	Caenorhabditis elegans
B0213.5									185571	hypothetical protein(F40H3.2)	RG	Caenorhabditis elegans
C34F6.10									185601	hypothetical protein(F41C6.7)	RG	Caenorhabditis elegans
B0554.5									185621	hypothetical protein(F41E6.12)	RG	Caenorhabditis elegans
B0024.3									3896827	hypothetical protein(F41E6.15)	RG	Caenorhabditis elegans
B0213.12									178856	hypothetical protein(F41F3.3)	RG	Caenorhabditis elegans
B0213.15									185637	hypothetical protein(F41G4.8)	RG	Caenorhabditis elegans
B0218.2									175874	hypothetical protein(F42A10.6)	RG	Caenorhabditis elegans
B0272.4									3565489	hypothetical protein(F43D2.6)	RG	Caenorhabditis elegans
B0284.1									179311	hypothetical protein(F44A2.3)	RG	Caenorhabditis elegans
B0285.9									185749	hypothetical protein(F44F4.3)	RG	Caenorhabditis elegans
B0403.3									259451	hypothetical protein(F46C5.10)	RG	Caenorhabditis elegans
B0496.8									181619	hypothetical protein(F46F2.3)	RG	Caenorhabditis elegans
C01B10.5									185859	hypothetical protein(F46F5.6)	RG	Caenorhabditis elegans
C01G6.1									185862	hypothetical protein(F46F5.9)	RG	Caenorhabditis elegans
C01G6.7									13219566	hypothetical protein(F47G3.4)	RG	Caenorhabditis elegans
C02F5.7									179567	hypothetical protein(F47G9.1)	RG	Caenorhabditis elegans
C04A11.4									13180223	hypothetical protein(F48C1.11)	RG	Caenorhabditis elegans
C05D11.11									266832	hypothetical protein(F48C1.9)	RG	Caenorhabditis elegans
C05E4.9									178578	hypothetical protein(F48G7.5)	RG	Caenorhabditis elegans
C06B3.6									177758	hypothetical protein(F49C12.14)	RG	Caenorhabditis elegans
C06B3.7									4363098	hypothetical protein(F52E1.14)	RG	Caenorhabditis elegans
C06B8.7									4927055	hypothetical protein(F53C11.9)	RG	Caenorhabditis elegans
C06G1.1									179822	hypothetical protein(F53F1.4)	RG	Caenorhabditis elegans
C10C5.5									186218	hypothetical protein(F54B11.11)	RG	Caenorhabditis elegans
C17H12.1									13186748	hypothetical protein(F54B3.4)	RG	Caenorhabditis elegans
C18E9.1									172126	hypothetical protein(F54C1.1)	RG	Caenorhabditis elegans
C23H4.6									178037	hypothetical protein(F54D1.6)	RG	Caenorhabditis elegans
C25E10.10									178742	hypothetical protein(F54E2.1)	RG	Caenorhabditis elegans
C27B7.9									181361	hypothetical protein(F54F7.3)	RG	Caenorhabditis elegans
C27C12.2									6418854	hypothetical protein(F54F7.9)	RG	Caenorhabditis elegans
C27H2.2									178384	hypothetical protein(F55B11.4)	RG	Caenorhabditis elegans
C28G1.2									172559	hypothetical protein(F55D12.6)	RG	Caenorhabditis elegans
C30F12.6									186337	hypothetical protein(F55G11.2)	RG	Caenorhabditis elegans
C30F8.2									178248	hypothetical protein(F55G11.4)	RG	Caenorhabditis elegans
C32D5.12									186340	hypothetical protein(F55G11.8)	RG	Caenorhabditis elegans
C32D5.7									186344	hypothetical protein(F55H12.4)	RG	Caenorhabditis elegans
C33D9.5									13191724	hypothetical protein(F56A8.9)	RG	Caenorhabditis elegans
C33F10.7									186359	hypothetical protein(F56B6.6)	RG	Caenorhabditis elegans
C36E8.4									173932	hypothetical protein(F56D1.2)	RG	Caenorhabditis elegans
C37A5.3									3896772	hypothetical protein(F56D6.12)	RG	Caenorhabditis elegans
C37C3.8									3896773	hypothetical protein(F56D6.13)	RG	Caenorhabditis elegans
C40H1.5									3896774	hypothetical protein(F56D6.14)	RG	Caenorhabditis elegans
C44B7.6									3565007	hypothetical protein(F56D6.8)	RG	Caenorhabditis elegans
C44C1.6									3896765	hypothetical protein(F56D6.9)	RG	Caenorhabditis elegans
C45B11.3									179401	hypothetical protein(F57A8.6)	RG	Caenorhabditis elegans
C46A5.8									186451	hypothetical protein(F57E7.2)	RG	Caenorhabditis elegans
C46F4.2									6418769	hypothetical protein(F57E7.4)	RG	Caenorhabditis elegans
C46G7.5									3564957	hypothetical protein(F57F4.4)	RG	Caenorhabditis elegans
C47B2.8									179645	hypothetical protein(F57F5.1)	RG	Caenorhabditis elegans
C48D5.1									177593	hypothetical protein(F57H12.6)	RG	Caenorhabditis elegans
C48E7.10									6418748	hypothetical protein(F58B4.7)	RG	Caenorhabditis elegans
C49G7.10									186497	hypothetical protein(F58B6.1)	RG	Caenorhabditis elegans
C49G7.5									178270	hypothetical protein(F58D2.2)	RG	Caenorhabditis elegans
C49G7.7									186556	hypothetical protein(F58H10.1)	RG	Caenorhabditis elegans
C52B9.7									178682	hypothetical protein(F59A7.2)	RG	Caenorhabditis elegans
C54C6.7									178783	hypothetical protein(F59B1.2)	RG	Caenorhabditis elegans
D2063.1									13181858	hypothetical protein(F59C6.18)	RG	Caenorhabditis elegans
E04F6.8									186696	hypothetical protein(H06A10.1)	RG	Caenorhabditis elegans
F02C12.5									175168	hypothetical protein(H10E21.4)	RG	Caenorhabditis elegans
F08B1.1									186729	hypothetical protein(H12D21.5)	RG	Caenorhabditis elegans
F08C6.4									186754	hypothetical protein(H20E11.2)	RG	Caenorhabditis elegans
F08G12.5									173770	hypothetical protein(H20J04.1)	RG	Caenorhabditis elegans
F08G2.4									186770	hypothetical protein(H23N18.5)	RG	Caenorhabditis elegans
F09F3.8									3565869	hypothetical protein(H32K16.2)	RG	Caenorhabditis elegans
F13B10.1									175402	hypothetical protein(H34I24.1)	RG	Caenorhabditis elegans
F14B8.5									175401	hypothetical protein(H34I24.2)	RG	Caenorhabditis elegans
F14F9.2									186823	hypothetical protein(K01A6.4)	RG	Caenorhabditis elegans
F16C3.2									186846	hypothetical protein(K01D12.8)	RG	Caenorhabditis elegans
F17C11.11									186847	hypothetical protein(K01D12.9)	RG	Caenorhabditis elegans
F17C8.2									3896721	hypothetical protein(K02A11.4)	RG	Caenorhabditis elegans
F17C8.3									186862	hypothetical protein(K02A6.2)	RG	Caenorhabditis elegans
F19B10.13									174298	hypothetical protein(K02C4.2)	RG	Caenorhabditis elegans
F19C6.2									186891	hypothetical protein(K02E10.6)	RG	Caenorhabditis elegans
F22B8.7									259661	hypothetical protein(K02E11.10)	RG	Caenorhabditis elegans
F23D12.7									181436	hypothetical protein(K03A11.5)	RG	Caenorhabditis elegans
F25B3.5									186936	hypothetical protein(K03D3.5)	RG	Caenorhabditis elegans
F25D1.1									176404	hypothetical protein(K03H1.5)	RG	Caenorhabditis elegans
F25H2.1									259638	hypothetical protein(K06A4.7)	RG	Caenorhabditis elegans
F26E4.7									187081	hypothetical protein(K07A1.4)	RG	Caenorhabditis elegans
F26F12.3									172797	hypothetical protein(K07A1.6)	RG	Caenorhabditis elegans
F26G1.2									3896786	hypothetical protein(K07H8.11)	RG	Caenorhabditis elegans
F28H1.1									173034	hypothetical protein(K08C9.1)	RG	Caenorhabditis elegans
F38A6.1									173035	hypothetical protein(K08C9.2)	RG	Caenorhabditis elegans
F38E9.1									178242	hypothetical protein(K08D8.3)	RG	Caenorhabditis elegans
F40E10.3									178243	hypothetical protein(K08D8.5)	RG	Caenorhabditis elegans
F40F4.3									187164	hypothetical protein(K08F4.5)	RG	Caenorhabditis elegans
F45D3.4									13223435	hypothetical protein(K08H2.10)	RG	Caenorhabditis elegans
F47B10.1									6418859	hypothetical protein(K10C2.8)	RG	Caenorhabditis elegans
F47G6.2									187267	hypothetical protein(K10D11.2)	RG	Caenorhabditis elegans
F47G9.1									187270	hypothetical protein(K10D11.5)	RG	Caenorhabditis elegans
F48C1.9									178249	hypothetical protein(K10D11.6)	RG	Caenorhabditis elegans
F48D6.4									3896821	hypothetical protein(K11D12.13)	RG	Caenorhabditis elegans
F48E3.2									178891	hypothetical protein(K11D12.7)	RG	Caenorhabditis elegans
F48E3.8									187311	hypothetical protein(K11H12.3)	RG	Caenorhabditis elegans
F52F10.3									176894	hypothetical protein(K11H12.4)	RG	Caenorhabditis elegans
F53C11.9									176893	hypothetical protein(K11H12.7)	RG	Caenorhabditis elegans
F53C3.6									13213180	hypothetical protein(K12B6.11)	RG	Caenorhabditis elegans
F54F3.4									173627	hypothetical protein(K12H6.9)	RG	Caenorhabditis elegans
F56C9.8									181122	hypothetical protein(M02D8.5)	RG	Caenorhabditis elegans
F58A3.2									180387	hypothetical protein(M02E1.2)	RG	Caenorhabditis elegans
F58A6.1									6418630	hypothetical protein(M03A1.8)	RG	Caenorhabditis elegans
F58F9.7									187421	hypothetical protein(M03D4.3)	RG	Caenorhabditis elegans
F59B10.4									187490	hypothetical protein(M162.7)	RG	Caenorhabditis elegans
JC8.14									174641	hypothetical protein(M28.8)	RG	Caenorhabditis elegans
K02D7.5									178009	hypothetical protein(M7.9)	RG	Caenorhabditis elegans
K03B4.7									187509	hypothetical protein(R01H2.2)	RG	Caenorhabditis elegans
K06A9.2									187521	hypothetical protein(R02D5.3)	RG	Caenorhabditis elegans
K07B1.8									187531	hypothetical protein(R02F11.2)	RG	Caenorhabditis elegans
K09D9.1									187546	hypothetical protein(R03G8.4)	RG	Caenorhabditis elegans
K10B4.3									181438	hypothetical protein(R03G8.6)	RG	Caenorhabditis elegans
K12G11.4									181451	hypothetical protein(R04D3.2)	RG	Caenorhabditis elegans
M01A8.1									181453	hypothetical protein(R04D3.3)	RG	Caenorhabditis elegans
M05B5.2									187672	hypothetical protein(R07C3.13)	RG	Caenorhabditis elegans
M176.1									181240	hypothetical protein(R07E3.6)	RG	Caenorhabditis elegans
M199.5									175568	hypothetical protein(R07E5.4)	RG	Caenorhabditis elegans
M7.12									179975	hypothetical protein(R08A2.1)	RG	Caenorhabditis elegans
M7.8									3565685	hypothetical protein(R08B4.5)	RG	Caenorhabditis elegans
R03G5.2									187701	hypothetical protein(R08E3.2)	RG	Caenorhabditis elegans
R05H10.1									13197764	hypothetical protein(R09E10.13)	RG	Caenorhabditis elegans
R07B7.15									181088	hypothetical protein(R09F10.8)	RG	Caenorhabditis elegans
R08H2.8									177930	hypothetical protein(R10H10.3)	RG	Caenorhabditis elegans
R09B5.9									187790	hypothetical protein(R11.2)	RG	Caenorhabditis elegans
R09E10.13									172001	hypothetical protein(R12E2.14)	RG	Caenorhabditis elegans
R13H4.5									187912	hypothetical protein(R160.3)	RG	Caenorhabditis elegans
R31.1									176513	hypothetical protein(R17.3)	RG	Caenorhabditis elegans
T06C12.10									13189130	hypothetical protein(R74.10)	RG	Caenorhabditis elegans
T07A5.7									175539	hypothetical protein(R74.2)	RG	Caenorhabditis elegans
T10B9.2									173402	hypothetical protein(T01D1.3)	RG	Caenorhabditis elegans
T10C6.15									259461	hypothetical protein(T01E8.8)	RG	Caenorhabditis elegans
T10G3.1									180021	hypothetical protein(T01G5.1)	RG	Caenorhabditis elegans
T12A7.1									187981	hypothetical protein(T02B11.4)	RG	Caenorhabditis elegans
T12D8.5									4363093	hypothetical protein(T02B11.8)	RG	Caenorhabditis elegans
T16G1.1									13189083	hypothetical protein(T02C12.5)	RG	Caenorhabditis elegans
T17A3.1									180363	hypothetical protein(T03D8.7)	RG	Caenorhabditis elegans
T20B3.1									179609	hypothetical protein(T04F3.2)	RG	Caenorhabditis elegans
T20D4.12									188064	hypothetical protein(T04F3.4)	RG	Caenorhabditis elegans
T20D4.7									181352	hypothetical protein(T04F8.2)	RG	Caenorhabditis elegans
T23C6.3									188108	hypothetical protein(T05B4.13)	RG	Caenorhabditis elegans
T23F11.6									180135	hypothetical protein(T05E12.3)	RG	Caenorhabditis elegans
T26E3.7									6418768	hypothetical protein(T06E4.14)	RG	Caenorhabditis elegans
T26H2.8									179349	hypothetical protein(T06E4.8)	RG	Caenorhabditis elegans
T28B4.3									179348	hypothetical protein(T06E4.9)	RG	Caenorhabditis elegans
W03G1.5									172315	hypothetical protein(T08B2.12)	RG	Caenorhabditis elegans
W04A4.2									188277	hypothetical protein(T08B6.4)	RG	Caenorhabditis elegans
W07A12.4									3564899	hypothetical protein(T08B6.9)	RG	Caenorhabditis elegans
W08A12.2									188279	hypothetical protein(T08D2.1)	RG	Caenorhabditis elegans
W09C5.12									178665	hypothetical protein(T10B5.7)	RG	Caenorhabditis elegans
Y102A11A.9									174539	hypothetical protein(T10B9.9)	RG	Caenorhabditis elegans
Y17G9A.4									172364	hypothetical protein(T10E9.3)	RG	Caenorhabditis elegans
Y37E11AR.2									188388	hypothetical protein(T10G3.1)	RG	Caenorhabditis elegans
Y37E11AR.6									6418659	hypothetical protein(T12B5.15)	RG	Caenorhabditis elegans
Y38F1A.8									176797	hypothetical protein(T12D8.5)	RG	Caenorhabditis elegans
Y38H6C.24									180092	hypothetical protein(T13F3.6)	RG	Caenorhabditis elegans
Y39A3B.5									174109	hypothetical protein(T14B4.3)	RG	Caenorhabditis elegans
Y39A3CL.5									188512	hypothetical protein(T15B7.1)	RG	Caenorhabditis elegans
Y39A3CL.6									176416	hypothetical protein(T16G12.1)	RG	Caenorhabditis elegans
Y39B6A.27									13191030	hypothetical protein(T16G12.10)	RG	Caenorhabditis elegans
Y41C4A.16									188562	hypothetical protein(T16H12.9)	RG	Caenorhabditis elegans
Y41C4A.2									188571	hypothetical protein(T17A3.10)	RG	Caenorhabditis elegans
Y43F8B.9									179553	hypothetical protein(T19B10.5)	RG	Caenorhabditis elegans
Y44A6C.1									180142	hypothetical protein(T19C9.8)	RG	Caenorhabditis elegans
Y46H3C.6									6418635	hypothetical protein(T19H5.7)	RG	Caenorhabditis elegans
Y48B6A.6									188646	hypothetical protein(T20D4.10)	RG	Caenorhabditis elegans
Y48G9A.10									188647	hypothetical protein(T20D4.11)	RG	Caenorhabditis elegans
Y50D7A.4									188648	hypothetical protein(T20D4.12)	RG	Caenorhabditis elegans
Y50E8A.16									188650	hypothetical protein(T20D4.15)	RG	Caenorhabditis elegans
Y53G8B.2									188660	hypothetical protein(T20G5.8)	RG	Caenorhabditis elegans
Y54G2A.11									179479	hypothetical protein(T21C9.9)	RG	Caenorhabditis elegans
Y54G2A.36									177459	hypothetical protein(T22D1.11)	RG	Caenorhabditis elegans
Y57G11C.46									172387	hypothetical protein(T23B3.5)	RG	Caenorhabditis elegans
Y58A7A.3									3565839	hypothetical protein(T23F11.6)	RG	Caenorhabditis elegans
Y5F2A.2									188838	hypothetical protein(T24B8.5)	RG	Caenorhabditis elegans
Y70G10A.3									259727	hypothetical protein(T25C12.3)	RG	Caenorhabditis elegans
Y71H2AM.16									174465	hypothetical protein(T26C5.2)	RG	Caenorhabditis elegans
Y73B6BL.27									178390	hypothetical protein(T27E7.1)	RG	Caenorhabditis elegans
Y73C8B.1									189021	hypothetical protein(T28A11.16)	RG	Caenorhabditis elegans
Y73C8B.5									189024	hypothetical protein(T28A11.19)	RG	Caenorhabditis elegans
Y73F8A.21									189010	hypothetical protein(T28A11.3)	RG	Caenorhabditis elegans
Y75B8A.28									189011	hypothetical protein(T28A11.4)	RG	Caenorhabditis elegans
Y77E11A.2									3565540	hypothetical protein(T28B8.6)	RG	Caenorhabditis elegans
Y80D3A.7									176567	hypothetical protein(T28D6.3)	RG	Caenorhabditis elegans
Y94H6A.6									179714	hypothetical protein(T28H10.3)	RG	Caenorhabditis elegans
Y95B8A.6									189076	hypothetical protein(W01A8.6)	RG	Caenorhabditis elegans
Y97E10AR.1									189110	hypothetical protein(W02B12.4)	RG	Caenorhabditis elegans
ZC443.3									171777	hypothetical protein(W03F11.5)	RG	Caenorhabditis elegans
ZC455.5									189178	hypothetical protein(W04A4.2)	RG	Caenorhabditis elegans
ZK1010.8									3565945	hypothetical protein(W06A11.1)	RG	Caenorhabditis elegans
ZK105.1									178611	hypothetical protein(W07B8.4)	RG	Caenorhabditis elegans
ZK1240.6									178786	hypothetical protein(W08A12.2)	RG	Caenorhabditis elegans
ZK154.6									173450	hypothetical protein(W08F4.3)	RG	Caenorhabditis elegans
ZK20.1									172083	hypothetical protein(W09C3.7)	RG	Caenorhabditis elegans
ZK337.1									176538	hypothetical protein(W09D6.4)	RG	Caenorhabditis elegans
ZK550.6									173704	hypothetical protein(W10G11.3)	RG	Caenorhabditis elegans
ZK688.2									180516	hypothetical protein(Y102A11A.5)	RG	Caenorhabditis elegans
C24G6.6									3896742	hypothetical protein(Y102E9.5)	RG	Caenorhabditis elegans
C50F4.1									190896	hypothetical protein(Y105C5B.17)	RG	Caenorhabditis elegans
D2092.1									178449	hypothetical protein(Y105C5B.18)	RG	Caenorhabditis elegans
F01D4.1									3565398	hypothetical protein(Y105E8A.27)	RG	Caenorhabditis elegans
F10C1.7									190917	hypothetical protein(Y106G6D.6)	RG	Caenorhabditis elegans
F13H8.1									172919	hypothetical protein(Y106G6H.1)	RG	Caenorhabditis elegans
F14B8.6									190938	hypothetical protein(Y110A2AL.7)	RG	Caenorhabditis elegans
F14E5.1									173632	hypothetical protein(Y110A2AL.9)	RG	Caenorhabditis elegans
F19C7.1									191020	hypothetical protein(Y116F11B.8)	RG	Caenorhabditis elegans
F21A3.11									191029	hypothetical protein(Y119C1B.6)	RG	Caenorhabditis elegans
F22B5.9									175283	hypothetical protein(Y119D3B.13)	RG	Caenorhabditis elegans
F27C8.4									181482	hypothetical protein(Y12A6A.1)	RG	Caenorhabditis elegans
F31C3.10									175321	hypothetical protein(Y22D7AR.10)	RG	Caenorhabditis elegans
F31C3.11									180797	hypothetical protein(Y34B4A.5)	RG	Caenorhabditis elegans
F31F7.1									180795	hypothetical protein(Y34B4A.6)	RG	Caenorhabditis elegans
F35C5.5									180796	hypothetical protein(Y34B4A.9)	RG	Caenorhabditis elegans
F35C5.6									189656	hypothetical protein(Y38E10A.9)	RG	Caenorhabditis elegans
F35C5.8									189719	hypothetical protein(Y39A3A.3)	RG	Caenorhabditis elegans
F35C5.9									260227	hypothetical protein(Y39B6A.27)	RG	Caenorhabditis elegans
F35E12.7									180248	hypothetical protein(Y39B6A.30)	RG	Caenorhabditis elegans
F42G2.8									176735	hypothetical protein(Y39E4B.5)	RG	Caenorhabditis elegans
F54H5.4									13183371	hypothetical protein(Y39F10C.3)	RG	Caenorhabditis elegans
F55G1.15									178687	hypothetical protein(Y40B10A.9)	RG	Caenorhabditis elegans
F55G11.2									189809	hypothetical protein(Y40H7A.10)	RG	Caenorhabditis elegans
F55G11.8									176607	hypothetical protein(Y41C4A.18)	RG	Caenorhabditis elegans
H34I24.2									176599	hypothetical protein(Y41C4A.6)	RG	Caenorhabditis elegans
K01B6.1									176973	hypothetical protein(Y41D4B.26)	RG	Caenorhabditis elegans
K10D11.1									176974	hypothetical protein(Y41D4B.6)	RG	Caenorhabditis elegans
M28.6									4926893	hypothetical protein(Y41G9A.10)	RG	Caenorhabditis elegans
R03G8.3									189848	hypothetical protein(Y43C5A.3)	RG	Caenorhabditis elegans
R10E8.8									4927022	hypothetical protein(Y43C5A.7)	RG	Caenorhabditis elegans
T12B5.2									180269	hypothetical protein(Y43F8A.2)	RG	Caenorhabditis elegans
T25B9.7									180284	hypothetical protein(Y43F8C.5)	RG	Caenorhabditis elegans
W04B5.3									180288	hypothetical protein(Y43F8C.9)	RG	Caenorhabditis elegans
Y22D7AR.9									189925	hypothetical protein(Y45F10D.6)	RG	Caenorhabditis elegans
Y34B4A.6									174910	hypothetical protein(Y46G5A.14)	RG	Caenorhabditis elegans
Y40D12A.2									13187570	hypothetical protein(Y46G5A.36)	RG	Caenorhabditis elegans
Y82E9BL.20									174905	hypothetical protein(Y46G5A.8)	RG	Caenorhabditis elegans
ZK287.9									189963	hypothetical protein(Y46H3A.5)	RG	Caenorhabditis elegans
ZK673.9									3565070	hypothetical protein(Y46H3C.7)	RG	Caenorhabditis elegans
B0244.6									13191359	hypothetical protein(Y47D3B.12)	RG	Caenorhabditis elegans
B0310.3									176573	hypothetical protein(Y47D3B.6)	RG	Caenorhabditis elegans
B0348.1									260235	hypothetical protein(Y47D7A.15)	RG	Caenorhabditis elegans
B0365.3									6418611	hypothetical protein(Y47G6A.33)	RG	Caenorhabditis elegans
B0365.6									190007	hypothetical protein(Y47H10A.2)	RG	Caenorhabditis elegans
B0457.6									173061	hypothetical protein(Y47H9C.1)	RG	Caenorhabditis elegans
B0496.7									176671	hypothetical protein(Y49E10.18)	RG	Caenorhabditis elegans
B0507.6									6418662	hypothetical protein(Y49E10.29)	RG	Caenorhabditis elegans
B0507.8									177328	hypothetical protein(Y4C6A.4)	RG	Caenorhabditis elegans
C01B7.4									180208	hypothetical protein(Y51A2D.8)	RG	Caenorhabditis elegans
C02F5.11									190141	hypothetical protein(Y51B9A.8)	RG	Caenorhabditis elegans
C02F5.8									171761	hypothetical protein(Y51F10.7)	RG	Caenorhabditis elegans
C02H6.2									190146	hypothetical protein(Y51H4A.5)	RG	Caenorhabditis elegans
C03G6.5									13209146	hypothetical protein(Y51H4A.935)	RG	Caenorhabditis elegans
C04E12.2									190173	hypothetical protein(Y51H7C.1)	RG	Caenorhabditis elegans
C04F12.3									190180	hypothetical protein(Y51H7C.13)	RG	Caenorhabditis elegans
C04G2.8									173020	hypothetical protein(Y53H1B.2)	RG	Caenorhabditis elegans
C05B5.5									190258	hypothetical protein(Y54E2A.9)	RG	Caenorhabditis elegans
C06B3.2									175370	hypothetical protein(Y54F10AM.6)	RG	Caenorhabditis elegans
C06B8.12									175350	hypothetical protein(Y54F10BM.3)	RG	Caenorhabditis elegans
C06C6.4									190279	hypothetical protein(Y54G2A.13)	RG	Caenorhabditis elegans
C06C6.5									177066	hypothetical protein(Y54G2A.15)	RG	Caenorhabditis elegans
C06E4.8									174863	hypothetical protein(Y57A10A.23)	RG	Caenorhabditis elegans
C07A9.8									178389	hypothetical protein(Y57G11A.2)	RG	Caenorhabditis elegans
C07E3.3									178391	hypothetical protein(Y57G11B.5)	RG	Caenorhabditis elegans
C08E8.4									4363061	hypothetical protein(Y57G11C.52)	RG	Caenorhabditis elegans
C08F11.13									173506	hypothetical protein(Y57G7A.6)	RG	Caenorhabditis elegans
C08G5.7									177298	hypothetical protein(Y59E9AL.6)	RG	Caenorhabditis elegans
C10C5.2									189359	hypothetical protein(Y5H2A.1)	RG	Caenorhabditis elegans
C10G6.1									190442	hypothetical protein(Y60C6A.1)	RG	Caenorhabditis elegans
C12D12.5									13191416	hypothetical protein(Y66A7A.9)	RG	Caenorhabditis elegans
C14B1.3									176871	hypothetical protein(Y66H1A.5)	RG	Caenorhabditis elegans
C15C7.5									190559	hypothetical protein(Y69H2.9)	RG	Caenorhabditis elegans
C16B8.3									260287	hypothetical protein(Y73B6BL.36)	RG	Caenorhabditis elegans
C16D9.4									177721	hypothetical protein(Y73F4A.3)	RG	Caenorhabditis elegans
C17B7.10									190805	hypothetical protein(Y95B8A.4)	RG	Caenorhabditis elegans
C17B7.4									189407	hypothetical protein(Y9C9A.1)	RG	Caenorhabditis elegans
C17H1.7									175127	hypothetical protein(ZC101.1)	RG	Caenorhabditis elegans
C18A11.1									13215857	hypothetical protein(ZC116.5)	RG	Caenorhabditis elegans
C18E9.9									191148	hypothetical protein(ZC374.2)	RG	Caenorhabditis elegans
C18H7.11									179916	hypothetical protein(ZC376.3)	RG	Caenorhabditis elegans
C18H9.6									172383	hypothetical protein(ZC581.3)	RG	Caenorhabditis elegans
C25D7.4									176720	hypothetical protein(ZK1010.5)	RG	Caenorhabditis elegans
C25H3.10									180034	hypothetical protein(ZK1037.6)	RG	Caenorhabditis elegans
C28G1.5									191220	hypothetical protein(ZK105.1)	RG	Caenorhabditis elegans
C29F3.7									191507	hypothetical protein(ZK1053.2)	RG	Caenorhabditis elegans
C29F9.3									191531	hypothetical protein(ZK1193.4)	RG	Caenorhabditis elegans
C29F9.4									173185	hypothetical protein(ZK1225.4)	RG	Caenorhabditis elegans
C30G7.1									173186	hypothetical protein(ZK1225.5)	RG	Caenorhabditis elegans
C31A11.5									191554	hypothetical protein(ZK1290.1)	RG	Caenorhabditis elegans
C31B8.4									191558	hypothetical protein(ZK1290.10)	RG	Caenorhabditis elegans
C33H5.13									191245	hypothetical protein(ZK218.5)	RG	Caenorhabditis elegans
C34C6.7									3565283	hypothetical protein(ZK287.9)	RG	Caenorhabditis elegans
C34D1.5									191291	hypothetical protein(ZK354.3)	RG	Caenorhabditis elegans
C34D10.2									191318	hypothetical protein(ZK418.7)	RG	Caenorhabditis elegans
C34H4.3									172289	hypothetical protein(ZK484.5)	RG	Caenorhabditis elegans
C35B8.4									3565372	hypothetical protein(ZK563.7)	RG	Caenorhabditis elegans
C35C5.8									178206	hypothetical protein(ZK795.2)	RG	Caenorhabditis elegans
C35C5.9									174008	hypothetical protein(ZK84.1)	RG	Caenorhabditis elegans
C36A4.14									259652	hypothetical protein(ZK863.8)	RG	Caenorhabditis elegans
C37C3.10									191449	hypothetical protein(ZK896.1)	RG	Caenorhabditis elegans
C38H2.2									191450	hypothetical protein(ZK896.4)	RG	Caenorhabditis elegans
C38H2.3									191473	hypothetical protein(ZK970.7)	RG	Caenorhabditis elegans
C39E9.2									191478	hypothetical protein(ZK973.4)	RG	Caenorhabditis elegans
C39H7.4									186548	hypothetical protein(flr-2)	RG	Caenorhabditis elegans
C41G7.8									176965	hypothetical protein(hpo-6)	RG	Caenorhabditis elegans
C42D8.1									173445	hypothetical protein(mlt-10)	RG	Caenorhabditis elegans
C45B11.2									172606	hypothetical protein(spe-12)	RG	Caenorhabditis elegans
C46F9.3									181555	hypothetical protein(sym-1)	RG	Caenorhabditis elegans
C49A9.9									172233	hypothetical protein(unc-40)	RG	Caenorhabditis elegans
C49C8.5									176706	hypothetical protein(unc-71)	RG	Caenorhabditis elegans
C49G7.12									173897	intestinal acid PHOsphatase(pho-4)	RG	Caenorhabditis elegans
C50B8.4									186114	intestinal acid PHOsphatase(pho-6)	RG	Caenorhabditis elegans
C50F4.9									188683	intestinal acid PHOsphatase(pho-7)	RG	Caenorhabditis elegans
C51E3.10									181129	vertebrate CNNM family homolog(cnnm-2)	RG	Caenorhabditis elegans
C52A10.1
C52B9.3
C52B9.6
C53C11.5
C54D10.13
C54D10.7
D1005.3
D1086.2
EGAP1.1
EGAP1.3
F02E8.6
F07C3.10
F08B12.4
F08F1.4
F08F1.8
F08G2.5
F09B9.1
F09E10.11
F09F7.5
F09F7.6
F10E9.12
F11A5.10
F11A6.2
F13A7.11
F13B6.2
F13H6.5
F13H8.4
F14D12.5
F15A8.6
F15B9.6
F16B4.2
F16H6.10
F18G5.6
F20C5.4
F20G2.5
F21C10.10
F21C10.11
F21C10.4
F21D12.1
F21H7.1
F22A3.1
F22B7.9
F22B8.6
F22G12.1
F22H10.2
F23H12.3
F25A2.1
F25E2.4
F27E5.9
F28D1.3
F31F4.12
F33H12.5
F33H12.7
F35C11.4
F35E12.10
F35E12.4
F35E12.8
F35F10.13
F36F2.2
F36G9.12
F37A8.5
F37C4.5
F38A5.3
F39E9.1
F39E9.22
F40F12.7
F40F8.5
F40F8.7
F40F9.2
F41E6.6
F42A10.2
F42C5.10
F42C5.3
F42G2.7
F43B10.2
F43G6.8
F44C8.1
F44C8.3
F44G3.14
F44G3.2
F44G3.6
F46C5.1
F46G10.1
F47D12.6
F47G3.4
F48F7.2
F48F7.7
F49H6.1
F52B11.5
F53A9.6
F53A9.8
F53B2.8
F53C11.1
F53F1.6
F54D1.6
F54D10.2
F54D10.3
F54E2.1
F55A4.9
F55B11.4
F55C12.7
F56C3.9
F56D5.6
F56D6.2
F58E6.7
F59B1.8
H06H21.10
H14E04.1
H20E11.1
JC8.8
K01A2.10
K01A2.2
K01F9.2
K02C4.2
K02F3.4
K03A11.5
K03C7.2
K03H1.5
K05B2.4
K05F6.11
K06B9.6
K08D8.12
K08D8.4
K08D8.6
K08E7.7
K08H10.1
K09E10.1
K10D11.3
K10D11.5
K10F12.4
K10G4.3
K11H12.3
K11H12.5
M01G12.9
M01H9.4
M02H5.3
M02H5.4
M02H5.5
M02H5.6
M05B5.6
M163.1
M28.8
M60.4
MTCE.33
MTCE.7
R02C2.7
R02D5.3
R03H10.6
R07A4.2
R07B7.13
R08F11.3
R10D12.9
R52.9
R74.10
T01B6.3
T04A6.1
T04B2.5
T04C12.7
T04F8.7
T05H4.15
T07H3.1
T08B2.9
T08E11.2
T08E11.4
T09F5.12
T09H2.1
T10B9.8
T12A7.6
T12B5.10
T12B5.8
T12G3.1
T19C4.5
T20D4.11
T21C9.8
T22B7.3
T22C8.5
T22F3.11
T23F4.2
T24C4.8
T24H10.7
T26H5.9
T27C5.8
T27F2.4
T28A11.19
T28A11.2
T28A11.4
T28D6.2
T28H10.3
W01A11.4
W02A2.2
W02A2.9
W03B1.2
W03D8.6
W06F12.2
W06G6.20
W07B8.4
W08A12.4
W09G12.7
W10C8.6
Y102A11A.2
Y116A8B.4
Y15E3A.5
Y17D7B.1
Y17D7B.2
Y17D7B.3
Y17G7B.11
Y17G7B.14
Y17G7B.8
Y18H1A.11
Y22D7AL.15
Y22D7AR.2
Y22D7AR.6
Y22F5A.12
Y34F4.4
Y36E3A.2
Y37A1A.4
Y37D8A.16
Y37H2A.14
Y38H6C.11
Y38H6C.9
Y39B6A.24
Y39B6A.5
Y41G9A.10
Y43C5A.3
Y43F8B.14
Y45F10D.6
Y46D2A.1
Y46D2A.2
Y46G5A.20
Y47D3A.2
Y47G6A.5
Y47H10A.5
Y48A6B.8
Y51A2D.12
Y51H4A.25
Y53C12A.2
Y53H1B.2
Y54E5A.1
Y54G11A.4
Y54G2A.52
Y55F3AM.10
Y5H2B.5
Y69A2AL.2
Y6E2A.4
Y70C5C.6
Y71G12B.2
Y71H2B.7
Y73B6BL.36
Y73B6BR.1
Y75B8A.27
Y75B8A.39
Y82E9BL.10
Y82E9BL.13
ZC443.4
ZC443.5
ZK1037.5
ZK1037.6
ZK1055.7
ZK1251.2
ZK1290.10
ZK1290.13
ZK418.7
ZK593.2
ZK896.1
AH10.1
AH6.3
B0205.10
B0207.9
B0213.17
B0218.7
B0238.12
B0244.5
B0252.5
B0273.1
B0280.11
B0379.2
B0379.7
B0393.4
B0432.12
B0462.5
B0491.3
B0513.9
BE10.1
C01G12.8
C02F5.5
C03C11.1
C04F12.7
C04G2.3
C04G2.4
C04G2.9
C05B5.2
C05C12.5
C05D2.3
C06A1.3
C07G3.2
C08D8.2
C08F11.10
C08F8.6
C09B9.2
C09B9.4
C09B9.6
C09D4.3
C10C6.6
C10G11.8
C10G11.9
C14A4.13
C14A6.13
C14A6.6
C14C10.1
C14F11.3
C15C6.2
C15C8.1
C15H11.1
C15H7.3
C16A11.7
C16C8.18
C16D2.1
C17F3.1
C17G1.6
C17G10.3
C17H12.12
C17H12.3
C17H12.5
C18A3.7
C18E9.8
C18H7.4
C24A11.1
C24D10.1
C24D10.2
C24D10.8
C25A8.2
C25D7.1
C25F9.5
C25G4.6
C27D6.11
C27D6.3
C27D8.1
C27D8.2
C28A5.3
C28C12.4
C28D4.5
C28D4.7
C30B5.6
C30G7.3
C31H1.1
C31H1.5
C32D5.4
C32E8.4
C33D9.3
C33F10.1
C33F10.11
C33F10.9
C34C12.7
C34C6.3
C34D4.2
C34D4.3
C34F11.2
C34F11.5
C35D10.14
C35D10.2
C35E7.10
C35E7.9
C36B1.10
C36H8.1
C37A2.3
C38C3.3
C39H7.1
C41G7.6
C43E11.5
C43F9.6
C43G2.3
C45G9.13
C45G9.9
C46E10.1
C46H11.2
C47A4.3
C47D12.5
C47E12.11
C48E7.7
C49C8.1
C50D2.3
C50E10.1
C50F2.5
C50F4.10
C52D10.13
C52E4.7
C53B7.2
C53D6.10
C54G4.3
C55C3.3
D1081.12
D1081.5
D1086.17
D2062.1
D2062.6
D2062.7
E01H11.3
E03A3.4
E03D2.2
E03H12.10
E03H12.5
E03H12.7
F01D4.4
F01D5.5
F02C9.4
F07A5.2
F08G5.6
F08H9.2
F09A5.9
F09B9.4
F09C12.8
F11D11.3
F11G11.4
F11G11.8
F11G11.9
F13A7.1
F13E9.5
F13G11.2
F14D7.10
F14F7.4
F14H12.8
F15D4.8
F15G9.1
F17E9.5
F18C5.4
F19C7.2
F20D6.6
F21F8.11
F21H7.2
F21H7.5
F22B5.5
F23B2.7
F23D12.3
F25E5.7
F25H5.8
F26A1.10
F26A3.5
F26B1.8
F26G1.7
F27C1.1
F27C8.5
F27D9.5
F29B9.7
F30A10.12
F31E8.5
F32A11.3
F32B4.2
F32B5.1
F32B5.4
F32B6.4
F32B6.5
F32B6.6
F32H2.7
F33D11.2
F33D11.7
F36A2.11
F36A2.12
F36A2.14
F36D3.16
F36D3.4
F36H1.3
F36H12.4
F36H12.5
F36H12.7
F37E3.3
F38H4.4
F40E3.5
F40F12.3
F40F9.3
F40G12.10
F40H6.1
F41B4.2
F41G3.5
F41H10.2
F42A9.3
F42C5.5
F42F12.2
F42G4.2
F43C9.2
F44D12.4
F44D12.5
F44D12.6
F44F4.10
F44G3.7
F44G4.5
F46A8.10
F46A9.1
F46B3.4
F46F5.6
F47B3.7
F47B8.11
F47C12.4
F47D12.7
F48C1.7
F49C12.15
F49E12.10
F49H6.5
F52F12.5
F52F12.8
F52H3.6
F53B6.4
F53C3.1
F54C1.9
F54D1.1
F54F7.3
F54F7.9
F54H5.2
F55B11.5
F55C10.5
F55C5.1
F55D12.6
F55H12.5
F56D5.2
F56D6.13
F56F3.4
F56H11.3
F58A6.5
F58D5.7
F58E6.5
F58G1.3
F58H10.1
F59A6.2
F59A6.8
F59C6.14
F59E11.5
H01G02.1
H04M03.1
H05L14.1
H06H21.9
H34I24.1
K01H12.2
K01H12.4
K02E11.1
K02G10.4
K03H1.1
K03H1.12
K04H4.5
K05F1.3
K05F1.9
K07A1.4
K07A1.5
K07A1.6
K07A3.3
K07F5.1
K07F5.11
K07F5.5
K07F5.9
K07H8.5
K08C9.2
K08D10.9
K08E3.10
K08E3.5
K08F4.5
K09C6.7
K09E4.6
K09G1.2
K11C4.1
K11G9.5
K11H12.6
M01G12.14
M28.9
M70.3
R05F9.8
R07E5.15
R07E5.6
R08A2.1
R08A2.3
R09E10.3
R09E10.6
R10E9.2
R13H9.1
R13H9.2
R13H9.4
R148.7
T01B11.4
T01C3.4
T01C3.5
T01E8.9
T02B11.9
T02E1.7
T03F1.5
T03F6.6
T04F3.3
T05A7.6
T05A8.3
T05C12.1
T05C12.3
T05F1.5
T05F1.8
T06A4.2
T08B2.12
T08B6.4
T08G11.2
T09F5.10
T10D4.4
T10E9.4
T13F2.10
T13F2.9
T13H10.1
T16A9.5
T16D1.2
T16G12.7
T16H12.6
T20H9.3
T21G5.4
T22B3.2
T22B3.3
T22C1.9
T22H9.3
T23B3.5
T23B7.1
T23E7.4
T23F11.2
T23F6.3
T23G11.1
T24D8.5
T25B9.6
T27A3.3
T27A3.4
T27A3.5
T27E7.1
T28H11.1
T28H11.5
T28H11.7
W01B6.2
W01B6.6
W02B12.12
W03D8.9
W03F11.4
W03G1.2
W04E12.4
W06D4.2
W09C3.6
W09D6.4
Y105C5B.18
Y106G6D.3
Y106G6G.1
Y106G6G.4
Y106G6H.13
Y113G7C.1
Y116A8C.23
Y18H1A.1
Y1A5A.1
Y1H11.2
Y25C1A.1
Y25C1A.14
Y37D8A.15
Y37D8A.5
Y37E11B.10
Y37H2C.1
Y38C1AA.7
Y38E10A.17
Y38E10A.7
Y38F1A.1
Y38H8A.3
Y38H8A.4
Y39G10AR.16
Y40H4A.2
Y41C4A.18
Y41E3.2
Y43C5A.1
Y43F8A.2
Y43F8C.5
Y43F8C.9
Y44A6D.5
Y46C8AL.1
Y46G5A.30
Y46H3A.2
Y46H3A.3
Y47D3A.13
Y47D3A.30
Y47G6A.26
Y49F6B.8
Y4C6B.4
Y53F4B.19
Y54G2A.13
Y54G2A.46
Y55B1AR.4
Y57A10B.7
Y57G11A.2
Y57G7A.5
Y59E9AL.2
Y59E9AL.3
Y59E9AL.6
Y66D12A.3
Y67A6A.1
Y69A2AR.12
Y69A2AR.19
Y69A2AR.25
Y69E1A.1
Y69E1A.2
Y69E1A.8
Y71G12B.22
Y71G12B.27
Y71G12B.3
Y73F8A.14
Y79H2A.2
Y94H6A.10
ZC168.6
ZC250.5
ZC477.7
ZC581.10
ZC581.6
ZK1010.5
ZK1053.2
ZK1127.2
ZK1225.6
ZK1248.5
ZK1248.6
ZK1251.1
ZK1320.10
ZK265.3
ZK354.1
ZK354.4
ZK354.6
ZK354.8
ZK418.2
ZK484.5
ZK484.7
ZK484.8
ZK512.8
ZK520.5
ZK524.1
ZK546.6
ZK596.2
ZK616.61
ZK622.3
ZK632.6
ZK688.10
ZK757.3
ZK795.2
ZK84.2
ZK856.18
ZK858.2
ZK858.8
ZK930.4
ZK938.1
ZK945.7
B0024.1
B0218.8
B0222.5
B0222.7
B0222.8
B0334.1
C03A7.14
C04G6.2
C05E7.2
C06A1.2
C06E1.3
C11E4.1
C15A11.5
C15A11.6
C29F4.1
C39B5.5
C42D4.3
C44C10.1
C45B2.2
C46A5.3
C50B6.4
F08F3.4
F08G5.4
F10C1.2
F10D11.6
F15B9.8
F22E12.2
F28H7.8
F35B12.7
F35H10.10
F38A3.1
F38A3.2
F41F3.4
F42C5.7
F43C11.3
F52B11.4
F55C10.2
F56D5.1
F57B1.4
F58A3.5
F58G1.6
H23N18.1
K02E11.10
K03H1.4
K06A4.1
K08E3.1
M18.1
M195.1
R07E3.4
R07E5.4
R07G3.2
R12E2.14
R12E2.7
R74.2
T01B10.2
T01D1.3
T01G5.1
T03F7.3
T06E4.4
T06E4.6
T10E10.1
T10E10.2
T10E10.5
T10E10.6
T10E9.3
T11F9.9
T12A2.1
T15B7.4
T15B7.5
T19C3.2
T20D4.5
T21C9.9
T21H3.2
T22A3.2
T22E5.5
T23G5.1
T24A11.3
W01B11.5
W01F3.1
W02A2.3
W05B2.1
W05B2.6
W05B2.7
W05E7.3
W05G11.3
Y105C5B.28
Y11D7A.11
Y2H9A.3
Y38C1BA.3
Y42A5A.2
Y46C8AL.2
Y48G1BR.1
Y51H7C.13
Y58A7A.1
Y70D2A.2
ZC373.6
ZK180.6
ZK265.2
ZK678.5
ZK84.1
C09E8.3
C10F3.2
C10H11.6
C31C9.2
C36A4.2
F10D2.6
F26D10.3
F32E10.3
F38E11.1
F49E12.9
F52B11.3
F56B6.4
F59A2.3
R08E5.3
T21D12.2
T26C5.2
W01F3.3
W04G3.2
W05G11.6
W06A7.3
W07A12.7
Y38E10A.13
Y46C8AL.5
ZK816.5
AC3.5
B0035.13
B0218.6
B0280.3
B0310.5
B0365.9
B0464.3
B0495.4
B0511.1
C01B10.3
C01B9.1
C01F1.3
C01G8.1
C02A12.1
C02C2.4
C02E11.1
C03B1.13
C03G5.1
C03G6.15
C03H12.1
C03H5.1
C04F5.7
C05C10.3
C05C8.3
C05C8.7
C05D2.4
C05D2.8
C05E11.4
C05G5.4
C06A1.4
C06A5.6
C06A8.1
C06A8.3
C07A12.4
C07A9.11
C07A9.6
C07D8.6
C07G3.9
C08A9.1
C08B6.1
C08F11.8
C08H9.15
C08H9.2
C09D1.1
C09H5.2
C10G8.8
C11E4.7
C11H1.9
C12C8.2
C12D12.2
C12D8.5
C13F10.2
C14A6.1
C14C6.2
C14F5.3
C14F5.4
C14H10.1
C15F1.6
C15H9.6
C15H9.7
C15H9.9
C16C10.11
C16C10.3
C17E7.1
C17G1.3
C17H12.14
C18A11.7
C18B12.6
C18B2.3
C18D11.1
C18D11.3
C18E9.4
C23H3.2
C23H3.4
C23H4.3
C23H5.1
C23H5.8
C24B9.3
C24F3.1
C27C7.3
C27H5.4
C28H8.11
C29E4.8
C29F4.2
C29F7.2
C29F7.3
C29F9.7
C30G12.2
C31C9.1
C31E10.7
C32E12.5
C33A12.6
C33G3.4
C34E10.6
C34G6.4
C34G6.6
C35A11.4
C36A4.1
C36E6.3
C37E2.1
C39D10.8
C39E9.4
C42D4.2
C43H6.1
C44B7.11
C44B7.7
C44C1.5
C44E4.6
C44H9.1
C45E5.1
C46C11.2
C47A10.1
C47B2.6
C49A9.2
C49A9.4
C49F5.1
C49F5.9
C50A2.3
C50B6.7
C50F2.6
C52B11.3
C52D10.1
C52G5.2
C53B4.3
C53D5.6
C54H2.5
C55A6.4
C55A6.7
C55B6.2
C55F2.1
C56A3.2
C56E6.2
C56G2.6
D1005.10
D1005.2
D1007.15
D1022.4
D1025.2
D1025.8
D1025.9
D1037.2
D1053.1
D1054.8
D2024.2
D2092.4
E01A2.7
E01G6.3
E02H9.3
E04F6.7
EGAP2.3
F01D5.9
F01F1.6
F01G10.1
F02A9.2
F02E8.1
F07A11.2
F07A11.5
F07A5.3
F07H5.13
F07H5.9
F08A8.2
F08A8.3
F08A8.4
F08C6.1
F08C6.2
F08D12.2
F08G5.5
F08H9.6
F08H9.7
F08H9.8
F09B9.3
F09C8.1
F09D12.1
F09E10.3
F09E5.15
F09G8.8
F10A3.4
F10C1.9
F10D2.9
F10G2.3
F10G7.2
F11E6.5
F12F6.6
F13C5.5
F13D11.1
F13D11.2
F13D12.2
F13E6.5
F14D12.2
F14D7.6
F14F7.3
F14H3.10
F15G9.4
F17A2.5
F17C11.6
F17C8.9
F18E2.1
F19C6.5
F19C7.4
F20B6.2
F20D1.9
F20G2.2
F20H11.3
F21A10.1
F21C10.7
F21C10.9
F22A3.2
F22A3.7
F22E10.5
F22E5.1
F22F7.1
F22F7.8
F22H10.6
F23F12.13
F25B4.1
F25C8.2
F25D1.5
F25D7.3
F25H2.5
F25H5.3
F26C11.1
F26E4.12
F26E4.3
F27C8.1
F29C4.2
F30H5.3
F31D5.1
F31E9.1
F32A5.2
F32A5.3
F32D8.12
F32D8.6
F32G8.4
F32H2.5
F32H5.1
[truncated: 5,776 more rows]

## Sheet: E. faecalis
List	DAVID Enrichment								Genes in the first Term "signal"					Genes in the second Term "oxidation-reduction process"
E.faecalisOG1RF_E.coliOP50_YA_6h_RNAseq_ABA and E.faecalisOG1RF_E.coliOP50_YA_24h_RNAseq_Engelmann2011 and E.faecalisOG1RF_E.coliOP50_YA_24h_RNAseq_Engelmann2011	Sublist	Category	Term	RT	Genes	Count	P-Value	Benjamini	ENSEMBL_TRANSCRIPT_ID	GENE NAME	Related Genes	Species			GENE NAME	Related Genes	Species
F45D3.4		UP_KEYWORDS	Signal	RT		448	1.6E-13	3.7E-11	191030	2 (Zwei) IG domain protein(zig-9)	RG	Caenorhabditis elegans		177999	10-formyltetrahydrofolate dehydrogenase(alh-3)	RG	Caenorhabditis elegans
DH11.2		GOTERM_BP_DIRECT	oxidation-reduction process	RT		94	1.6E-13	1.8E-11	180849	ACid Phosphatase family(acp-5)	RG	Caenorhabditis elegans		179329	3-hydroxyanthranilate 3,4-dioxygenase(haao-1)	RG	Caenorhabditis elegans
Y71H2AM.16		GOTERM_CC_DIRECT	collagen trimer	RT		44	5.7E-13	8.9E-11	178750	ASpartyl Protease(asp-8)	RG	Caenorhabditis elegans		180979	ALdehyde deHydrogenase(alh-10)	RG	Caenorhabditis elegans
Y40B10A.10		INTERPRO	Nematode cuticle collagen, N-terminal	RT		45	1.8E-12	3.1E-10	191596	Acetylcholine receptor subunit alpha-type acr-5(acr-5)	RG	Caenorhabditis elegans		172400	Acyl CoA DeHydrogenase(acdh-5)	RG	Caenorhabditis elegans
C12C8.1		GOTERM_MF_DIRECT	structural constituent of cuticle	RT		46	9.3E-12	1.4E-9	174262	Acetylcholine receptor subunit alpha-type acr-7(acr-7)	RG	Caenorhabditis elegans		173979	Acyl CoA DeHydrogenase(acdh-8)	RG	Caenorhabditis elegans
T10B10.1		SMART	SM01088	RT		45	1.2E-11	7.5E-10	174464	Activated in Blocked Unfolded protein response(abu-14)	RG	Caenorhabditis elegans		181668	Acyl-coenzyme A oxidase(F59F4.1)	RG	Caenorhabditis elegans
Y40B10A.6		GOTERM_CC_DIRECT	intracellular membrane-bounded organelle	RT		33	2.5E-11	1.9E-9	178904	Activated in Blocked Unfolded protein response(abu-8)	RG	Caenorhabditis elegans		173163	Acyl-coenzyme A oxidase(acox-2)	RG	Caenorhabditis elegans
F35G2.4		UP_KEYWORDS	Collagen	RT		44	2.6E-11	2.9E-9	180656	BPTI/Kunitz inhibitor domain-containing protein C02F12.5(C02F12.5)	RG	Caenorhabditis elegans		184167	Acyl-coenzyme A oxidase(acox-3)	RG	Caenorhabditis elegans
F44E5.5		GOTERM_MF_DIRECT	oxidoreductase activity	RT		81	4.5E-11	5.0E-9	180533	Beta-hexosaminidase A(hex-1)	RG	Caenorhabditis elegans		179627	Alcohol dehydrogenase 1(sodh-1)	RG	Caenorhabditis elegans
K08C7.5		GOTERM_CC_DIRECT	extrinsic component of cytoplasmic side of plasma membrane	RT		20	5.1E-11	2.6E-9	173504	C-type LECtin(clec-119)	RG	Caenorhabditis elegans		176695	Alkylglycerol monooxygenase(agmo-1)	RG	Caenorhabditis elegans
F19H8.1		UP_KEYWORDS	Oxidoreductase	RT		61	1.2E-10	8.9E-9	173658	C-type LECtin(clec-123)	RG	Caenorhabditis elegans		184472	CYtochrome P450 family(cyp-13A11)	RG	Caenorhabditis elegans
T28F4.5		GOTERM_BP_DIRECT	metabolic process	RT		145	1.6E-10	1.6E-8	185281	C-type LECtin(clec-137)	RG	Caenorhabditis elegans		184473	CYtochrome P450 family(cyp-13A12)	RG	Caenorhabditis elegans
Y51A2D.13		GOTERM_BP_DIRECT	peptidyl-tyrosine autophosphorylation	RT		20	1.9E-10	1.6E-8	175003	C-type LECtin(clec-145)	RG	Caenorhabditis elegans		187183	CYtochrome P450 family(cyp-14A1)	RG	Caenorhabditis elegans
B0024.1		GOTERM_MF_DIRECT	non-membrane spanning protein tyrosine kinase activity	RT		22	2.7E-10	2.4E-8	186903	C-type LECtin(clec-149)	RG	Caenorhabditis elegans		183247	CYtochrome P450 family(cyp-25A1)	RG	Caenorhabditis elegans
C02B4.2		SMART	S_TKc	RT		59	1.2E-9	5.7E-8	175261	C-type LECtin(clec-150)	RG	Caenorhabditis elegans		175495	CYtochrome P450 family(cyp-25A2)	RG	Caenorhabditis elegans
F44A6.5		GOTERM_BP_DIRECT	transmembrane receptor protein tyrosine kinase signaling pathway	RT		21	1.9E-9	1.4E-7	184310	C-type LECtin(clec-151)	RG	Caenorhabditis elegans		4363046	CYtochrome P450 family(cyp-25A3)	RG	Caenorhabditis elegans
C44C1.5		INTERPRO	SH2 domain	RT		23	3.6E-9	5.1E-7	184311	C-type LECtin(clec-153)	RG	Caenorhabditis elegans		179550	CYtochrome P450 family(cyp-29A2)	RG	Caenorhabditis elegans
F26A3.4		GOTERM_BP_DIRECT	flavonoid biosynthetic process	RT		24	3.8E-9	2.3E-7	175641	C-type LECtin(clec-157)	RG	Caenorhabditis elegans		189649	CYtochrome P450 family(cyp-29A3)	RG	Caenorhabditis elegans
Y6E2A.4		GOTERM_BP_DIRECT	flavonoid glucuronidation	RT		24	3.8E-9	2.3E-7	3896782	C-type LECtin(clec-173)	RG	Caenorhabditis elegans		178697	CYtochrome P450 family(cyp-32B1)	RG	Caenorhabditis elegans
C05E4.9		INTERPRO	UDP-glucuronosyl/UDP-glucosyltransferase	RT		25	5.2E-9	6.5E-7	187697	C-type LECtin(clec-175)	RG	Caenorhabditis elegans		181850	CYtochrome P450 family(cyp-34A8)	RG	Caenorhabditis elegans
F10D2.6		GOTERM_BP_DIRECT	innate immune response	RT		58	7.1E-9	4.0E-7	178238	C-type LECtin(clec-186)	RG	Caenorhabditis elegans		182177	CYtochrome P450 family(cyp-35A2)	RG	Caenorhabditis elegans
F43C9.1		GOTERM_MF_DIRECT	receptor binding	RT		24	9.7E-9	7.1E-7	191451	C-type LECtin(clec-187)	RG	Caenorhabditis elegans		187209	CYtochrome P450 family(cyp-35A3)	RG	Caenorhabditis elegans
C06B3.6		UP_KEYWORDS	Tyrosine-protein kinase	RT		22	1.1E-8	6.3E-7	178423	C-type LECtin(clec-190)	RG	Caenorhabditis elegans		183622	CYtochrome P450 family(cyp-35A4)	RG	Caenorhabditis elegans
T28F4.4		UP_KEYWORDS	Monooxygenase	RT		27	1.4E-8	6.3E-7	178521	C-type LECtin(clec-197)	RG	Caenorhabditis elegans		178802	CYtochrome P450 family(cyp-35A5)	RG	Caenorhabditis elegans
T01B11.2		GOTERM_MF_DIRECT	phosphoprotein phosphatase activity	RT		30	2.3E-8	1.4E-6	183598	C-type LECtin(clec-198)	RG	Caenorhabditis elegans		178803	CYtochrome P450 family(cyp-35B1)	RG	Caenorhabditis elegans
T19H12.9		GOTERM_MF_DIRECT	monooxygenase activity	RT		28	3.6E-8	2.0E-6	178656	C-type LECtin(clec-204)	RG	Caenorhabditis elegans		179885	CYtochrome P450 family(cyp-35C1)	RG	Caenorhabditis elegans
F17H10.1		INTERPRO	Protein kinase, ATP binding site	RT		50	5.8E-8	6.4E-6	186582	C-type LECtin(clec-206)	RG	Caenorhabditis elegans		184495	CYtochrome P450 family(cyp-35D1)	RG	Caenorhabditis elegans
Y54G2A.11		GOTERM_MF_DIRECT	protein serine/threonine kinase activity	RT		56	6.2E-8	3.0E-6	179215	C-type LECtin(clec-219)	RG	Caenorhabditis elegans		180093	CYtochrome P450 family(cyp-37B1)	RG	Caenorhabditis elegans
Y38F1A.6		GOTERM_MF_DIRECT	glucuronosyltransferase activity	RT		22	1.4E-7	5.7E-6	184615	C-type LECtin(clec-221)	RG	Caenorhabditis elegans		185268	Cholesterol 25-hydroxylase-like protein(F35C8.5)	RG	Caenorhabditis elegans
F44E5.4		GOTERM_MF_DIRECT	transferase activity, transferring hexosyl groups	RT		25	1.4E-7	5.7E-6	179561	C-type LECtin(clec-223)	RG	Caenorhabditis elegans		179422	Cholesterol 7-desaturase(daf-36)	RG	Caenorhabditis elegans
F11G11.10		SMART	SH2	RT		20	2.5E-7	9.1E-6	184987	C-type LECtin(clec-263)	RG	Caenorhabditis elegans		180434	Cysteine dioxygenase 1(cdo-1)	RG	Caenorhabditis elegans
Y46H3A.3		INTERPRO	Tyrosine-protein kinase, catalytic domain	RT		22	2.8E-7	2.8E-5	185147	C-type LECtin(clec-264)	RG	Caenorhabditis elegans		3565775	D-amino-acid oxidase(daao-1)	RG	Caenorhabditis elegans
Y15E3A.5		GOTERM_BP_DIRECT	fatty acid metabolic process	RT		17	4.2E-7	2.2E-5	180590	C-type LECtin(clec-265)	RG	Caenorhabditis elegans		180486	DeHydrogenases, Short chain(dhs-25)	RG	Caenorhabditis elegans
Y48E1B.8		INTERPRO	C-type lectin-like	RT		47	4.3E-7	3.9E-5	180188	C-type LECtin(clec-48)	RG	Caenorhabditis elegans		181761	DeHydrogenases, Short chain(dhs-30)	RG	Caenorhabditis elegans
F49E11.10		KEGG_PATHWAY	Fatty acid metabolism	RT		13	6.1E-7	1.9E-5	180298	C-type LECtin(clec-49)	RG	Caenorhabditis elegans		175737	DeHydrogenases, Short chain(dhs-9)	RG	Caenorhabditis elegans
F18C5.10		KEGG_PATHWAY	Biosynthesis of antibiotics	RT		25	6.4E-7	1.9E-5	179953	C-type LECtin(clec-56)	RG	Caenorhabditis elegans		180162	Delta(9)-fatty-acid desaturase fat-5(fat-5)	RG	Caenorhabditis elegans
ZK105.1		INTERPRO	Collagen triple helix repeat	RT		32	6.7E-7	5.5E-5	183242	C-type LECtin(clec-6)	RG	Caenorhabditis elegans		3565578	Deoxyhypusine hydroxylase(dohh-1)	RG	Caenorhabditis elegans
F53F4.5		GOTERM_MF_DIRECT	iron ion binding	RT		29	7.0E-7	2.6E-5	174613	C-type LECtin(clec-61)	RG	Caenorhabditis elegans		180818	Dihydropyrimidine dehydrogenase [NADP(+)](dpyd-1)	RG	Caenorhabditis elegans
F42A8.1		INTERPRO	C-type lectin fold	RT		49	7.7E-7	5.9E-5	189945	C-type LECtin(clec-71)	RG	Caenorhabditis elegans		177958	Dimethylaniline monooxygenase [N-oxide-forming](fmo-2)	RG	Caenorhabditis elegans
Y53G8B.2		INTERPRO	C-type lectin	RT		43	8.4E-7	6.0E-5	183775	C-type LECtin(clec-86)	RG	Caenorhabditis elegans		176491	Dimethylaniline monooxygenase [N-oxide-forming](fmo-3)	RG	Caenorhabditis elegans
Y36E3A.1		UP_KEYWORDS	Protein phosphatase	RT		22	8.5E-7	3.2E-5	190182	C-type LECtin(clec-92)	RG	Caenorhabditis elegans		178596	Dimethylaniline monooxygenase [N-oxide-forming](fmo-5)	RG	Caenorhabditis elegans
F42A10.4		SMART	TyrKc	RT		22	1.0E-6	3.1E-5	173011	C-type LECtin(clec-99)	RG	Caenorhabditis elegans		177905	Enoyl-CoA Hydratase(ech-8)	RG	Caenorhabditis elegans
F46F2.3		KEGG_PATHWAY	Valine, leucine and isoleucine degradation	RT		12	1.0E-6	2.3E-5	176167	C-type lectin domain-containing protein 160(clec-160)	RG	Caenorhabditis elegans		172715	Fatty Acid SyNthase(fasn-1)	RG	Caenorhabditis elegans
W05H9.1		UP_KEYWORDS	Iron	RT		36	1.6E-6	5.0E-5	176357	C-type lectin domain-containing protein 161(clec-161)	RG	Caenorhabditis elegans		179138	Ferritin(ftn-1)	RG	Caenorhabditis elegans
F28G4.1		GOTERM_MF_DIRECT	protein tyrosine kinase activity	RT		23	1.9E-6	6.5E-5	174824	COLlagen(col-84)	RG	Caenorhabditis elegans		3564874	GILT-like protein F37H8.5(F37H8.5)	RG	Caenorhabditis elegans
M60.7		KEGG_PATHWAY	Fatty acid degradation	RT		12	2.9E-6	5.2E-5	174347	CUTiclin(cut-3)	RG	Caenorhabditis elegans		177358	GaLactoFuranose synthesis (UGM, UDP-galactopyranose mutase)(glf-1)	RG	Caenorhabditis elegans
Y46H3A.2		SMART	CLECT	RT		43	3.1E-6	8.1E-5	185474	CUTiclin-Like(cutl-17)	RG	Caenorhabditis elegans		174358	Gamma Butyrobetaine Hydroxylase(gbh-2)	RG	Caenorhabditis elegans
M05D6.7		UP_SEQ_FEATURE	signal peptide	RT		59	4.3E-6	2.3E-3	174532	CUTiclin-Like(cutl-2)	RG	Caenorhabditis elegans		181178	Glutathione peroxidase(gpx-5)	RG	Caenorhabditis elegans
C54F6.14		UP_KEYWORDS	Lectin	RT		47	5.1E-6	1.4E-4	189610	CUTiclin-Like(cutl-23)	RG	Caenorhabditis elegans		173272	Glycerol-3-phosphate dehydrogenase [NAD(+)](gpdh-1)	RG	Caenorhabditis elegans
ZK1025.3		GOTERM_BP_DIRECT	lipid metabolic process	RT		38	5.8E-6	2.8E-4	181850	CYtochrome P450 family(cyp-34A8)	RG	Caenorhabditis elegans		172726	Homogentisate 1,2-dioxygenase(hgo-1)	RG	Caenorhabditis elegans
Y16B4A.2		INTERPRO	Serine/threonine-specific protein phosphatase/bis(5-nucleosyl)-tetraphosphatase	RT		15	1.6E-5	1.0E-3	187209	CYtochrome P450 family(cyp-35A3)	RG	Caenorhabditis elegans		179657	Kynurenine 3-monooxygenase(kmo-1)	RG	Caenorhabditis elegans
F46C3.1		INTERPRO	Tyrosine-protein kinase, active site	RT		19	1.7E-5	1.1E-3	178802	CYtochrome P450 family(cyp-35A5)	RG	Caenorhabditis elegans		180884	Nicotinamide Nucleotide Transhydrogenase(nnt-1)	RG	Caenorhabditis elegans
W01C8.5		INTERPRO	Serine-threonine/tyrosine-protein kinase catalytic domain	RT		26	2.2E-5	1.3E-3	178803	CYtochrome P450 family(cyp-35B1)	RG	Caenorhabditis elegans		178291	Omega-3 fatty acid desaturase fat-1(fat-1)	RG	Caenorhabditis elegans
F21D5.3		INTERPRO	Cytochrome P450, E-class, group I	RT		19	2.6E-5	1.4E-3	179885	CYtochrome P450 family(cyp-35C1)	RG	Caenorhabditis elegans		181288	PeroXidasiN (Drosophila peroxidase) homolog(pxn-2)	RG	Caenorhabditis elegans
T01B7.7		SMART	PP2Ac	RT		15	3.9E-5	9.0E-4	178635	CaeNaCin (Caenorhabditis bacteriocin)(cnc-4)	RG	Caenorhabditis elegans		191484	Peroxidasin homolog(pxn-1)	RG	Caenorhabditis elegans
DY3.6		INTERPRO	Cytochrome P450	RT		19	4.6E-5	2.4E-3	182818	Carboxylic ester hydrolase(C23H4.2)	RG	Caenorhabditis elegans		178445	Phytanoyl-CoA dioxygenase domain-containing protein 1 homolog(Y105C5B.9)	RG	Caenorhabditis elegans
F08F3.4		INTERPRO	Cytochrome P450, conserved site	RT		18	6.4E-5	3.2E-3	181385	Carboxylic ester hydrolase(E01G6.3)	RG	Caenorhabditis elegans		183974	Prion-like-(Q/N-rich)-domain-bearing protein(pqn-26)	RG	Caenorhabditis elegans
C52E4.1		INTERPRO	AMP-dependent synthetase/ligase	RT		11	7.9E-5	3.8E-3	175076	Carboxylic ester hydrolase(ace-3)	RG	Caenorhabditis elegans		174316	Probable 2,4-dienoyl-CoA reductase 3(decr-1.3)	RG	Caenorhabditis elegans
ZC443.3		INTERPRO	NAD(P)-binding domain	RT		31	1.0E-4	4.6E-3	180915	Carboxypeptidase(K10C2.1)	RG	Caenorhabditis elegans		181169	Probable 3-hydroxyacyl-CoA dehydrogenase B0272.3(B0272.3)	RG	Caenorhabditis elegans
T19B4.1		KEGG_PATHWAY	Peroxisome	RT		12	1.1E-4	1.6E-3	175938	Carboxypeptidase(ctsa-2)	RG	Caenorhabditis elegans		186222	Probable 3-hydroxyacyl-CoA dehydrogenase F54C8.1(F54C8.1)	RG	Caenorhabditis elegans
C32H11.4		GOTERM_MF_DIRECT	oxidoreductase activity, acting on paired donors, with incorporation or reduction of molecular oxygen	RT		20	1.5E-4	4.6E-3	179818	CathePsin Z(cpz-2)	RG	Caenorhabditis elegans		182112	Probable acyl-CoA dehydrogenase 6(acdh-6)	RG	Caenorhabditis elegans
F16C3.2		GOTERM_MF_DIRECT	pyridoxal phosphate binding	RT		15	1.7E-4	5.0E-3	179053	Cathepsin B-like cysteine proteinase 4(cpr-4)	RG	Caenorhabditis elegans		171746	Probable peptidylglycine alpha-hydroxylating monooxygenase 1(pghm-1)	RG	Caenorhabditis elegans
Y69A2AR.7		INTERPRO	Protein-tyrosine phosphatase, active site	RT		15	1.7E-4	7.4E-3	178612	Cathepsin B-like cysteine proteinase 5(cpr-5)	RG	Caenorhabditis elegans		266833	Probable peptidylglycine alpha-hydroxylating monooxygenase(pamn-1)	RG	Caenorhabditis elegans
Y105E8B.5		INTERPRO	Domain of unknown function WSN	RT		14	1.9E-4	7.9E-3	259477	Chondroitin proteoglycan 7(cpg-7)	RG	Caenorhabditis elegans		176353	Probable peroxisomal acyl-coenzyme A oxidase 5(acox-5)	RG	Caenorhabditis elegans
F43H9.2		KEGG_PATHWAY	Lysosome	RT		13	1.9E-4	2.4E-3	177087	Chondroitin proteoglycan 9(cpg-9)	RG	Caenorhabditis elegans		178503	Probable phytanoyl-CoA dioxygenase(ZK550.6)	RG	Caenorhabditis elegans
C09B9.4		GOTERM_MF_DIRECT	carbohydrate binding	RT		47	2.0E-4	5.5E-3	179452	Cuticle collagen 13(col-13)	RG	Caenorhabditis elegans		178170	Prolyl 4-hydroxylase subunit alpha-2(phy-2)	RG	Caenorhabditis elegans
K08H10.1		INTERPRO	Metallophosphoesterase domain	RT		16	2.2E-4	8.8E-3	175981	Cuticle collagen 8(col-8)	RG	Caenorhabditis elegans		188362	Putative cytochrome P450 CYP13A7(cyp-13A7)	RG	Caenorhabditis elegans
F11E6.5		KEGG_PATHWAY	Tryptophan metabolism	RT		8	2.6E-4	2.9E-3	179823	Cuticlin-2(cut-2)	RG	Caenorhabditis elegans		186343	Putative cytochrome b561(F55H2.5)	RG	Caenorhabditis elegans
F21F8.11		INTERPRO	AMP-binding, conserved site	RT		9	2.7E-4	1.0E-2	178613	Cysteine PRotease related(cpr-8)	RG	Caenorhabditis elegans		183101	Putative protein C31H2.4(C31H2.4)	RG	Caenorhabditis elegans
K06A5.2		INTERPRO	Glucose/ribitol dehydrogenase	RT		18	3.0E-4	1.1E-2	3565775	D-amino-acid oxidase(daao-1)	RG	Caenorhabditis elegans		175973	Putative pyridoxamine 5'-phosphate oxidase(F57B9.1)	RG	Caenorhabditis elegans
C45E5.4		INTERPRO	F-box associated domain, type 2	RT		30	3.6E-4	1.3E-2	174934	DAF-16/FOXO Controlled, germline Tumor affecting(dct-18)	RG	Caenorhabditis elegans		182291	Putative steroid dehydrogenase 1(stdh-1)	RG	Caenorhabditis elegans
Y73B6BL.24		UP_KEYWORDS	Transferase	RT		108	3.8E-4	8.8E-3	180983	DNaJ domain (prokaryotic heat shock protein)(dnj-7)	RG	Caenorhabditis elegans		176105	Putative tyrosinase-like protein tyr-1(tyr-1)	RG	Caenorhabditis elegans
ZK757.3		UP_KEYWORDS	Hydrolase	RT		90	4.2E-4	8.8E-3	176852	Defecation Suppressor of Clk-1(dsc-4)	RG	Caenorhabditis elegans		176762	Quinoid DihydroPteridine Reductase(qdpr-1)	RG	Caenorhabditis elegans
T05B4.2		UP_KEYWORDS	Lipid metabolism	RT		24	4.3E-4	8.8E-3	187282	Delta and OSM-11-like(dos-2)	RG	Caenorhabditis elegans		173686	ShK domain and PerOxidase domain containing protein(skpo-2)	RG	Caenorhabditis elegans
F59B10.4		KEGG_PATHWAY	Tyrosine metabolism	RT		7	4.7E-4	4.6E-3	3565725	Delta-like protein(dsl-7)	RG	Caenorhabditis elegans		181108	Succinate dehydrogenase [ubiquinone] flavoprotein subunit, mitochondrial(sdha-1)	RG	Caenorhabditis elegans
F56B6.4		GOTERM_BP_DIRECT	transmembrane transport	RT		54	5.3E-4	2.4E-2	188808	DieneLactone Hydrolase Domain containing protein(dlhd-1)	RG	Caenorhabditis elegans		181748	Superoxide dismutase [Mn] 2, mitochondrial(sod-3)	RG	Caenorhabditis elegans
Y73B6BL.275		GOTERM_MF_DIRECT	ATP binding	RT		115	5.4E-4	1.4E-2	178564	Downstream Of DAF-16 (regulated by DAF-16)(dod-19)	RG	Caenorhabditis elegans		172263	TYRosinase(tyr-4)	RG	Caenorhabditis elegans
C45G7.2		SMART	WSN	RT		13	5.5E-4	1.1E-2	181099	DumPY: shorter than wild-type(dpy-6)	RG	Caenorhabditis elegans		189090	Uncharacterized oxidoreductase W01C9.4(decr-1.2)	RG	Caenorhabditis elegans
Y69E1A.1		UP_KEYWORDS	Kinase	RT		49	5.6E-4	1.0E-2	181334	Eukaryotic translation initiation factor 2-alpha kinase pek-1(pek-1)	RG	Caenorhabditis elegans		186315	dietary restriction down regulated(drd-5)	RG	Caenorhabditis elegans
ZK822.9		COG_ONTOLOGY	Secondary metabolites biosynthesis, transport, and catabolism	RT		20	5.6E-4	1.5E-2	259653	FIP (Fungus-Induced Protein) Related(fipr-1)	RG	Caenorhabditis elegans		172882	hypothetical protein(C25A1.5)	RG	Caenorhabditis elegans
W01C8.1		UP_SEQ_FEATURE	glycosylation site:N-linked (GlcNAc...)	RT		52	7.7E-4	2.0E-1	181238	FIP (Fungus-Induced Protein) Related(fipr-21)	RG	Caenorhabditis elegans		174053	hypothetical protein(C32D5.12)	RG	Caenorhabditis elegans
C02C2.1		KEGG_PATHWAY	Glycine, serine and threonine metabolism	RT		7	9.5E-4	8.3E-3	187940	Fasting Induced Lipase(fil-1)	RG	Caenorhabditis elegans		177558	hypothetical protein(C46A5.4)	RG	Caenorhabditis elegans
Y54F10BM.11		GOTERM_BP_DIRECT	defense response to Gram-positive bacterium	RT		11	1.1E-3	4.4E-2	179785	Fatty Acid/Retinol binding protein(far-3)	RG	Caenorhabditis elegans		183917	hypothetical protein(D1054.8)	RG	Caenorhabditis elegans
T22B3.2		GOTERM_MF_DIRECT	heme binding	RT		27	1.2E-3	2.8E-2	191633	Fatty Acid/Retinol binding protein(far-4)	RG	Caenorhabditis elegans		4363044	hypothetical protein(F12E12.11)	RG	Caenorhabditis elegans
C33F10.1		UP_KEYWORDS	Fatty acid metabolism	RT		10	1.2E-3	2.1E-2	189096	Fatty Acid/Retinol binding protein(far-6)	RG	Caenorhabditis elegans		184611	hypothetical protein(F17A9.5)	RG	Caenorhabditis elegans
C04F5.7		UP_KEYWORDS	Heme	RT		21	1.6E-3	2.5E-2	179660	GAlactosidase/N-Acetylgalactosaminidase(gana-1)	RG	Caenorhabditis elegans		13189316	hypothetical protein(F17C8.9)	RG	Caenorhabditis elegans
C14F5.1		GOTERM_BP_DIRECT	fatty acid biosynthetic process	RT		10	1.9E-3	7.3E-2	179022	GEI-4 (Four) Interacting protein(gfi-1)	RG	Caenorhabditis elegans		184922	hypothetical protein(F25D1.5)	RG	Caenorhabditis elegans
F55H12.4		COG_ONTOLOGY	Lipid metabolism	RT		21	2.0E-3	2.6E-2	3564874	GILT-like protein F37H8.5(F37H8.5)	RG	Caenorhabditis elegans		185896	hypothetical protein(F47B8.3)	RG	Caenorhabditis elegans
Y58A7A.4		INTERPRO	Protein of unknown function DUF236	RT		6	2.0E-3	7.0E-2	184079	GRounDhog (hedgehog-like family)(grd-12)	RG	Caenorhabditis elegans		179821	hypothetical protein(F53F1.2)	RG	Caenorhabditis elegans
F13H6.4		UP_SEQ_FEATURE	metal ion-binding site:Iron	RT		7	2.2E-3	3.8E-1	179244	GRounDhog (hedgehog-like family)(grd-5)	RG	Caenorhabditis elegans		173791	hypothetical protein(M03A1.3)	RG	Caenorhabditis elegans
F19B2.5		KEGG_PATHWAY	Fatty acid biosynthesis	RT		5	2.3E-3	1.8E-2	182850	GRound-Like (grd related)(grl-1)	RG	Caenorhabditis elegans		187608	hypothetical protein(R05D8.7)	RG	Caenorhabditis elegans
W02D7.11		GOTERM_BP_DIRECT	response to xenobiotic stimulus	RT		5	2.3E-3	8.3E-2	177967	GRound-Like (grd related)(grl-21)	RG	Caenorhabditis elegans		187708	hypothetical protein(R08F11.7)	RG	Caenorhabditis elegans
T04F8.8		UP_KEYWORDS	Pyridoxal phosphate	RT		10	2.3E-3	3.5E-2	178837	GRound-Like (grd related)(grl-5)	RG	Caenorhabditis elegans		174717	hypothetical protein(T06D8.10)	RG	Caenorhabditis elegans
C14C10.1		GOTERM_BP_DIRECT	cell differentiation	RT		27	2.4E-3	8.3E-2	176204	Glutamate receptor 1(glr-1)	RG	Caenorhabditis elegans		191419	hypothetical protein(ZK742.3)	RG	Caenorhabditis elegans
Y44A6C.1		INTERPRO	Serine/threonine-protein kinase, active site	RT		31	2.4E-3	8.0E-2	181178	Glutathione peroxidase(gpx-5)	RG	Caenorhabditis elegans
C30G7.1		KEGG_PATHWAY	Glyoxylate and dicarboxylate metabolism	RT		7	2.5E-3	1.8E-2	179637	Gut-specific cysteine proteinase(cpr-1)	RG	Caenorhabditis elegans
Y50D4B.4		INTERPRO	Histidine phosphatase superfamily, clade-2	RT		8	2.9E-3	9.2E-2	172671	Homolog of Odr-2 (Two)(hot-5)	RG	Caenorhabditis elegans
C04F12.7		INTERPRO	Haem peroxidase, animal, subgroup	RT		6	3.1E-3	9.3E-2	174383	Hyaluronidase(chhy-1)	RG	Caenorhabditis elegans
R07E3.4		INTERPRO	Haem peroxidase	RT		6	3.1E-3	9.3E-2	184720	IG(immunoglobulin) and LRR(Leucine Rich Repeat) domains(iglr-1)	RG	Caenorhabditis elegans
C01B12.1		UP_KEYWORDS	NADP	RT		12	3.1E-3	4.4E-2	173660	INSulin related(ins-31)	RG	Caenorhabditis elegans
F59A1.10		UP_KEYWORDS	Flavoprotein	RT		15	3.4E-3	4.5E-2	189313	INSulin related(ins-33)	RG	Caenorhabditis elegans
ZK75.2		GOTERM_MF_DIRECT	hydrolase activity	RT		94	3.5E-3	7.8E-2	187941	Insulin/EGF-Receptor L Domain protein(irld-14)	RG	Caenorhabditis elegans
K06A4.1		GOTERM_MF_DIRECT	transporter activity	RT		20	3.5E-3	7.8E-2	184075	Insulin/EGF-Receptor L Domain protein(irld-3)	RG	Caenorhabditis elegans
T25B9.6		INTERPRO	Mitochondrial substrate/solute carrier	RT		10	3.6E-3	1.0E-1	184432	Insulin/EGF-Receptor L Domain protein(irld-4)	RG	Caenorhabditis elegans
F36G9.7		INTERPRO	Mitochondrial carrier domain	RT		10	3.6E-3	1.0E-1	183475	Invertebrate LYSozyme(ilys-2)	RG	Caenorhabditis elegans
T05G5.12		INTERPRO	Domain of unknown function DUF4009	RT		7	3.7E-3	1.0E-1	183853	Invertebrate LYSozyme(ilys-4)	RG	Caenorhabditis elegans
F21C10.9		UP_KEYWORDS	Lipid biosynthesis	RT		13	3.8E-3	4.7E-2	174345	LIPaSe related(lips-10)	RG	Caenorhabditis elegans
C30B5.3		GOTERM_BP_DIRECT	dephosphorylation	RT		12	4.1E-3	1.4E-1	184306	LIPaSe related(lips-3)	RG	Caenorhabditis elegans
F26F12.3		UP_KEYWORDS	FAD	RT		14	4.3E-3	5.2E-2	191364	LIPaSe related(lips-6)	RG	Caenorhabditis elegans
K04E7.2		INTERPRO	Short-chain dehydrogenase/reductase, conserved site	RT		10	4.4E-3	1.1E-1	179046	LIPase Like(lipl-4)	RG	Caenorhabditis elegans
F32B6.4		INTERPRO	Pyridoxal phosphate-dependent decarboxylase	RT		5	4.5E-3	1.1E-1	192091	LRP X(cross)-hybridizing(lrx-1)	RG	Caenorhabditis elegans
C37H5.2		INTERPRO	ABC-2 type transporter	RT		5	4.5E-3	1.1E-1	178086	LYSozyme(lys-4)	RG	Caenorhabditis elegans
Y53F4B.23		UP_KEYWORDS	Lyase	RT		16	4.6E-3	5.2E-2	186491	LYSozyme(lys-5)	RG	Caenorhabditis elegans
C16C4.4		GOTERM_MF_DIRECT	acid phosphatase activity	RT		9	4.9E-3	1.0E-1	178087	LYSozyme(lys-6)	RG	Caenorhabditis elegans
F27C1.1		COG_ONTOLOGY	Secondary metabolites biosynthesis, transport, and catabolism / General function prediction only	RT		10	5.0E-3	4.3E-2	178772	LYSozyme(lys-7)	RG	Caenorhabditis elegans
K05F1.3		GOTERM_BP_DIRECT	fatty acid beta-oxidation	RT		7	5.3E-3	1.7E-1	174733	Ligand-Gated ion Channel(lgc-20)	RG	Caenorhabditis elegans
ZK550.2		UP_KEYWORDS	Glycoprotein	RT		62	5.5E-3	6.0E-2	188603	Ligand-Gated ion Channel(lgc-32)	RG	Caenorhabditis elegans
T03F1.6		GOTERM_BP_DIRECT	lipid homeostasis	RT		8	5.9E-3	1.8E-1	185840	Lipase(lipl-2)	RG	Caenorhabditis elegans
F40G12.5		GOTERM_BP_DIRECT	regulation of cell proliferation	RT		22	6.0E-3	1.8E-1	179430	Lysozyme-like protein 3(lys-3)	RG	Caenorhabditis elegans
T16A9.5		UP_KEYWORDS	Cuticle	RT		9	6.0E-3	6.2E-2	266652	MAM (Meprin, A5-protein, PTPmu) domain protein(mam-3)	RG	Caenorhabditis elegans
C49A9.9		INTERPRO	BTB/Kelch-associated	RT		6	6.2E-3	1.5E-1	188817	MAM (Meprin, A5-protein, PTPmu) domain protein(mam-8)	RG	Caenorhabditis elegans
F41H10.7		INTERPRO	Acyl transferase/acyl hydrolase/lysophospholipase	RT		6	6.2E-3	1.5E-1	177074	MANF/CDNF-like protein(Y54G2A.23)	RG	Caenorhabditis elegans
R09E10.6		INTERPRO	Sodium	RT		6	6.2E-3	1.5E-1	3565295	MLt-TeN (mlt-10) related(mltn-1)	RG	Caenorhabditis elegans
T21C9.3		GOTERM_MF_DIRECT	actin monomer binding	RT		4	6.3E-3	1.2E-1	180090	Major sperm protein(F21H7.5)	RG	Caenorhabditis elegans
C04A2.1		INTERPRO	Acyl-CoA oxidase/dehydrogenase, central domain	RT		7	6.4E-3	1.5E-1	175564	Matrix non-peptidase homolog 1(mnp-1)	RG	Caenorhabditis elegans
F31C3.16		KEGG_PATHWAY	Drug metabolism - other enzymes	RT		6	7.0E-3	4.8E-2	175340	Modifier Of Apl-1 activity(moa-1)	RG	Caenorhabditis elegans
F31C3.14		INTERPRO	General substrate transporter	RT		11	8.0E-3	1.8E-1	186911	NEPrilysin metallopeptidase family(nep-18)	RG	Caenorhabditis elegans
Y11D7A.3		GOTERM_MF_DIRECT	carboxy-lyase activity	RT		6	8.0E-3	1.5E-1	182575	Na/Ca eXchangers(ncx-8)	RG	Caenorhabditis elegans
Y51A2B.4		GOTERM_MF_DIRECT	neurotransmitter:sodium symporter activity	RT		6	8.0E-3	1.5E-1	175072	Neuronal acetylcholine receptor subunit eat-2(eat-2)	RG	Caenorhabditis elegans
C35A5.3		INTERPRO	Acyl-CoA dehydrogenase/oxidase, N-terminal	RT		7	8.2E-3	1.8E-1	180719	Niemann-Pick C1 protein homolog 1(ncr-1)	RG	Caenorhabditis elegans
F18C5.4		GOTERM_MF_DIRECT	lysozyme activity	RT		5	8.7E-3	1.5E-1	176165	Niemann-Pick C1 protein homolog 2(ncr-2)	RG	Caenorhabditis elegans
R10H10.2		INTERPRO	Peptidase C1A, papain	RT		8	8.9E-3	1.9E-1	174287	Nose resistant to fluoxetine protein 6(nrf-6)	RG	Caenorhabditis elegans
C08F11.8		INTERPRO	Peptidase C1A, papain C-terminal	RT		8	8.9E-3	1.9E-1	181226	O-ACyltransferase homolog(oac-14)	RG	Caenorhabditis elegans
C16C4.15		GOTERM_CC_DIRECT	cytoplasm	RT		135	9.1E-3	3.2E-1	185375	O-ACyltransferase homolog(oac-20)	RG	Caenorhabditis elegans
F17C11.11		INTERPRO	Acyl carrier protein-like	RT		4	9.9E-3	2.0E-1	191739	Onchocerca Related Antigen family(ora-1)	RG	Caenorhabditis elegans
Y38E10A.17		GOTERM_MF_DIRECT	lyase activity	RT		16	9.9E-3	1.7E-1	176933	PERMeable eggshell(perm-2)	RG	Caenorhabditis elegans
F47F6.5		INTERPRO	Acyl-CoA dehydrogenase/oxidase	RT		7	1.0E-2	2.1E-1	172129	PHAryngeal gland Toxin-related(phat-1)	RG	Caenorhabditis elegans
M01B2.13		INTERPRO	Acyl-CoA dehydrogenase/oxidase C-terminal	RT		7	1.0E-2	2.1E-1	172130	PHAryngeal gland Toxin-related(phat-2)	RG	Caenorhabditis elegans
F09E10.3		GOTERM_CC_DIRECT	extracellular region	RT		37	1.0E-2	3.2E-1	178811	PHAryngeal gland Toxin-related(phat-5)	RG	Caenorhabditis elegans
C35D10.2		GOTERM_BP_DIRECT	fatty acid beta-oxidation using acyl-CoA dehydrogenase	RT		7	1.1E-2	3.0E-1	191742	Patterned Expression Site(pes-8)	RG	Caenorhabditis elegans
ZC416.6		GOTERM_MF_DIRECT	oxidoreductase activity, acting on the CH-CH group of donors	RT		9	1.1E-2	1.7E-1	175231	Peptidyl-prolyl cis-trans isomerase 6(cyn-6)	RG	Caenorhabditis elegans
C26B2.2		INTERPRO	Domain of unknown function DUF1248	RT		6	1.1E-2	2.2E-1	181288	PeroXidasiN (Drosophila peroxidase) homolog(pxn-2)	RG	Caenorhabditis elegans
C11G10.1		KEGG_PATHWAY	Biosynthesis of amino acids	RT		9	1.1E-2	6.3E-2	191484	Peroxidasin homolog(pxn-1)	RG	Caenorhabditis elegans
D2030.2		INTERPRO	Glycoside hydrolase, superfamily	RT		14	1.2E-2	2.2E-1	183891	Prion-like-(Q/N-rich)-domain-bearing protein(pqn-24)	RG	Caenorhabditis elegans
F47B8.4		KEGG_PATHWAY	Butanoate metabolism	RT		5	1.2E-2	6.3E-2	183974	Prion-like-(Q/N-rich)-domain-bearing protein(pqn-26)	RG	Caenorhabditis elegans
F02E8.6		KEGG_PATHWAY	Valine, leucine and isoleucine biosynthesis	RT		3	1.2E-2	6.3E-2	187826	Prion-like-(Q/N-rich)-domain-bearing protein(pqn-60)	RG	Caenorhabditis elegans
W10G6.3		KEGG_PATHWAY	Pantothenate and CoA biosynthesis	RT		4	1.2E-2	6.3E-2	188802	Prion-like-(Q/N-rich)-domain-bearing protein(pqn-71)	RG	Caenorhabditis elegans
F18E3.7		UP_SEQ_FEATURE	region of interest:Triple-helical region	RT		8	1.2E-2	1.0E0	171746	Probable peptidylglycine alpha-hydroxylating monooxygenase 1(pghm-1)	RG	Caenorhabditis elegans
K10C2.14		GOTERM_CC_DIRECT	extracellular space	RT		30	1.3E-2	3.2E-1	266833	Probable peptidylglycine alpha-hydroxylating monooxygenase(pamn-1)	RG	Caenorhabditis elegans
K10D11.2		GOTERM_MF_DIRECT	acyl-CoA dehydrogenase activity	RT		7	1.4E-2	2.1E-1	178170	Prolyl 4-hydroxylase subunit alpha-2(phy-2)	RG	Caenorhabditis elegans
C05B5.2		GOTERM_MF_DIRECT	UDP-glycosyltransferase activity	RT		7	1.4E-2	2.1E-1	185259	Protease Inhibitor I2 (Two)(piit-1)	RG	Caenorhabditis elegans
Y119D3B.9		GOTERM_BP_DIRECT	endoplasmic reticulum unfolded protein response	RT		13	1.4E-2	3.7E-1	172740	Protein-tyrosine-phosphatase(F25H5.7)	RG	Caenorhabditis elegans
F38E11.2		SMART	Pept_C1	RT		8	1.4E-2	2.6E-1	171780	Protein-tyrosine-phosphatase(W03F11.4)	RG	Caenorhabditis elegans
T20B5.3		GOTERM_BP_DIRECT	pyridine nucleotide biosynthetic process	RT		4	1.5E-2	3.7E-1	180332	Protein-tyrosine-phosphatase(Y113G7C.1)	RG	Caenorhabditis elegans
K10H10.2		GOTERM_CC_DIRECT	membrane raft	RT		12	1.5E-2	3.2E-1	13217012	Purple acid phosphatase(F21A3.11)	RG	Caenorhabditis elegans
Y106G6G.4		PIR_SUPERFAMILY	acyl-CoA oxidase	RT		4	1.5E-2	7.4E-1	180404	Putative UDP-glucuronosyltransferase ugt-46(ugt-46)	RG	Caenorhabditis elegans
K06A9.2		KEGG_PATHWAY	Nitrogen metabolism	RT		4	1.6E-2	7.7E-2	187570	Putative UDP-glucuronosyltransferase ugt-47(ugt-47)	RG	Caenorhabditis elegans
H23N18.3		INTERPRO	Acyl-CoA oxidase	RT		4	1.6E-2	3.0E-1	176366	Putative UDP-glucuronosyltransferase ugt-60(ugt-60)	RG	Caenorhabditis elegans
T04B2.2		INTERPRO	Acyl-CoA oxidase, C-terminal	RT		4	1.6E-2	3.0E-1	180972	Putative carbonic anhydrase 5(cah-5)	RG	Caenorhabditis elegans
C56A3.2		KEGG_PATHWAY	Propanoate metabolism	RT		5	1.7E-2	7.8E-2	186301	Putative cuticle collagen 155(col-155)	RG	Caenorhabditis elegans
F32G8.6		GOTERM_MF_DIRECT	oxidoreductase activity, acting on the CH-CH group of donors, with a flavin as acceptor	RT		7	1.7E-2	2.5E-1	183002	Putative galactocerebrosidase(C29E4.10)	RG	Caenorhabditis elegans
W09C3.6		GOTERM_BP_DIRECT	carboxylic acid metabolic process	RT		5	1.7E-2	3.8E-1	177314	Putative glucosylceramidase 4(gba-4)	RG	Caenorhabditis elegans
F44D12.4		GOTERM_BP_DIRECT	proteolysis involved in cellular protein catabolic process	RT		11	1.7E-2	3.8E-1	176370	Putative sodium/calcium exchanger 7(ncx-7)	RG	Caenorhabditis elegans
M199.5		GOTERM_CC_DIRECT	lysosome	RT		12	1.8E-2	3.4E-1	176105	Putative tyrosinase-like protein tyr-1(tyr-1)	RG	Caenorhabditis elegans
C34D10.2		GOTERM_MF_DIRECT	catalytic activity	RT		46	1.8E-2	2.6E-1	179605	Receptor-type guanylate cyclase daf-11(daf-11)	RG	Caenorhabditis elegans
C43F9.6		GOTERM_BP_DIRECT	anthranilate metabolic process	RT		3	1.9E-2	3.8E-1	181745	Receptor-type guanylate cyclase gcy-11(gcy-11)	RG	Caenorhabditis elegans
W03F11.4		GOTERM_BP_DIRECT	'de novo' NAD biosynthetic process from tryptophan	RT		3	1.9E-2	3.8E-1	191650	Receptor-type guanylate cyclase gcy-19(gcy-19)	RG	Caenorhabditis elegans
D2024.1		GOTERM_BP_DIRECT	sequestering of actin monomers	RT		3	1.9E-2	3.8E-1	175116	Receptor-type guanylate cyclase gcy-29(gcy-29)	RG	Caenorhabditis elegans
F53B2.8		GOTERM_BP_DIRECT	quinolinate biosynthetic process	RT		3	1.9E-2	3.8E-1	183345	SCP-Like extracellular protein(scl-8)	RG	Caenorhabditis elegans
D1081.12		GOTERM_BP_DIRECT	lipid transport	RT		7	1.9E-2	3.8E-1	184388	SKN-1 Dependent Zygotic transcript(sdz-12)	RG	Caenorhabditis elegans
C33F10.12		GOTERM_MF_DIRECT	acyl-CoA oxidase activity	RT		4	1.9E-2	2.6E-1	173101	SKN-1 Dependent Zygotic transcript(sdz-14)	RG	Caenorhabditis elegans
F21D12.3		SMART	VWA	RT		10	1.9E-2	3.2E-1	174169	SPONdin (extracellular matrix glycoprotein) family(spon-1)	RG	Caenorhabditis elegans
C35C5.8		INTERPRO	Polyketide synthase, phosphopantetheine-binding domain	RT		3	2.0E-2	3.5E-1	259362	SaPosin-like Protein family(spp-23)	RG	Caenorhabditis elegans
F28F8.2		INTERPRO	Profilin	RT		3	2.0E-2	3.5E-1	188266	SaPosin-like Protein family(spp-4)	RG	Caenorhabditis elegans
Y52B11A.5		INTERPRO	Glycoside hydrolase, family 25	RT		3	2.0E-2	3.5E-1	177652	SaPosin-like Protein family(spp-8)	RG	Caenorhabditis elegans
K11G9.6		GOTERM_MF_DIRECT	peroxidase activity	RT		7	2.1E-2	2.7E-1	182476	Serine/threonine-protein phosphatase(C09H5.7)	RG	Caenorhabditis elegans
F23B2.11		GOTERM_MF_DIRECT	flavin adenine dinucleotide binding	RT		12	2.1E-2	2.7E-1	173686	ShK domain and PerOxidase domain containing protein(skpo-2)	RG	Caenorhabditis elegans
F26A3.5		GOTERM_MF_DIRECT	transmembrane transporter activity	RT		18	2.1E-2	2.7E-1	185060	THaumatiN family(thn-1)	RG	Caenorhabditis elegans
R105.1		GOTERM_BP_DIRECT	NAD biosynthetic process	RT		4	2.2E-2	4.3E-1	179134	TRYpsin-like protease(try-8)	RG	Caenorhabditis elegans
Y38C1AA.7		KEGG_PATHWAY	Glycerophospholipid metabolism	RT		7	2.2E-2	9.6E-2	171865	TRanslocon-Associated Protein(trap-1)	RG	Caenorhabditis elegans
C39H7.1		GOTERM_MF_DIRECT	phosphopantetheine binding	RT		3	2.3E-2	2.8E-1	172263	TYRosinase(tyr-4)	RG	Caenorhabditis elegans
W07B8.5		GOTERM_MF_DIRECT	cysteine-type endopeptidase activity	RT		9	2.4E-2	2.8E-1	184253	TransThyretin-Related family domain(ttr-21)	RG	Caenorhabditis elegans
F31C3.10		SMART	PROF	RT		3	2.4E-2	3.4E-1	184782	TransThyretin-Related family domain(ttr-37)	RG	Caenorhabditis elegans
F38A3.1		SMART	SM00823	RT		3	2.4E-2	3.4E-1	6418853	TransThyretin-Related family domain(ttr-42)	RG	Caenorhabditis elegans
B0222.9		KEGG_PATHWAY	Phenylalanine metabolism	RT		4	2.4E-2	9.7E-2	189028	TransThyretin-Related family domain(ttr-6)	RG	Caenorhabditis elegans
F22E12.4		KEGG_PATHWAY	Biosynthesis of unsaturated fatty acids	RT		4	2.4E-2	9.7E-2	180422	Translocon-associated protein subunit beta(trap-2)	RG	Caenorhabditis elegans
F32A5.4		SMART	SM00875	RT		5	2.6E-2	3.4E-1	176060	Transmembrane matrix receptor MUP-4(mup-4)	RG	Caenorhabditis elegans
F07B10.1		INTERPRO	Glycoside hydrolase, catalytic domain	RT		12	2.9E-2	5.0E-1	184363	Transthyretin-like protein 52(ttr-52)	RG	Caenorhabditis elegans
H12C20.3		UP_KEYWORDS	Dioxygenase	RT		6	2.9E-2	2.8E-1	172758	UDP-Glucose Glycoprotein glucosylTransferase(uggt-2)	RG	Caenorhabditis elegans
B0284.5		UP_SEQ_FEATURE	repeat:Kelch 2	RT		3	3.1E-2	1.0E0	178882	UDP-GlucuronosylTransferase(ugt-11)	RG	Caenorhabditis elegans
C18C4.3		UP_SEQ_FEATURE	repeat:Kelch 6	RT		3	3.1E-2	1.0E0	178880	UDP-GlucuronosylTransferase(ugt-12)	RG	Caenorhabditis elegans
ZK945.7		UP_SEQ_FEATURE	repeat:Kelch 1	RT		3	3.1E-2	1.0E0	186766	UDP-GlucuronosylTransferase(ugt-13)	RG	Caenorhabditis elegans
F39E9.4		UP_SEQ_FEATURE	repeat:Kelch 4	RT		3	3.1E-2	1.0E0	172086	UDP-GlucuronosylTransferase(ugt-28)	RG	Caenorhabditis elegans
F27C8.5		UP_SEQ_FEATURE	repeat:Kelch 3	RT		3	3.1E-2	1.0E0	185911	UDP-GlucuronosylTransferase(ugt-32)	RG	Caenorhabditis elegans
F36H1.3		UP_SEQ_FEATURE	repeat:Kelch 5	RT		3	3.1E-2	1.0E0	184295	UDP-GlucuronosylTransferase(ugt-41)	RG	Caenorhabditis elegans
B0218.7		INTERPRO	Cysteine peptidase, asparagine active site	RT		5	3.2E-2	5.5E-1	185168	UDP-GlucuronosylTransferase(ugt-42)	RG	Caenorhabditis elegans
Y70G10A.3		GOTERM_MF_DIRECT	fatty-acyl-CoA binding	RT		8	3.3E-2	3.8E-1	182223	UDP-GlucuronosylTransferase(ugt-63)	RG	Caenorhabditis elegans
F19H8.3		INTERPRO	Peptidase M13, N-terminal domain	RT		6	3.3E-2	5.5E-1	186768	UDP-GlucuronosylTransferase(ugt-8)	RG	Caenorhabditis elegans
C25G4.6		INTERPRO	Kazal domain	RT		4	3.4E-2	5.6E-1	182814	UDP-glucuronosyltransferase(C23G10.6)	RG	Caenorhabditis elegans
C15C6.2		GOTERM_MF_DIRECT	transferase activity	RT		91	3.5E-2	3.9E-1	191171	UDP-glucuronosyltransferase(ugt-16)	RG	Caenorhabditis elegans
T12G3.1		GOTERM_BP_DIRECT	lipid storage	RT		69	3.5E-2	6.6E-1	179759	UDP-glucuronosyltransferase(ugt-18)	RG	Caenorhabditis elegans
W01B6.2		GOTERM_BP_DIRECT	peptidoglycan catabolic process	RT		3	3.5E-2	6.6E-1	172087	UDP-glucuronosyltransferase(ugt-25)	RG	Caenorhabditis elegans
C54G7.2		GOTERM_BP_DIRECT	defense response to Gram-negative bacterium	RT		13	3.8E-2	6.8E-1	187955	UDP-glucuronosyltransferase(ugt-30)	RG	Caenorhabditis elegans
C16C4.5		GOTERM_MF_DIRECT	hydrolase activity, acting on ester bonds	RT		8	3.8E-2	4.2E-1	179446	UDP-glucuronosyltransferase(ugt-49)	RG	Caenorhabditis elegans
T10B9.2		KEGG_PATHWAY	Carbon metabolism	RT		10	4.0E-2	1.5E-1	179123	UPF0376 protein C03G6.5(C03G6.5)	RG	Caenorhabditis elegans
W03D8.9		GOTERM_MF_DIRECT	symporter activity	RT		7	4.1E-2	4.3E-1	177103	Vacuolar H ATPase(vha-19)	RG	Caenorhabditis elegans
H24K24.5		KEGG_PATHWAY	2-Oxocarboxylic acid metabolism	RT		4	4.1E-2	1.5E-1	181273	Venom-Allergen-like Protein(vap-2)	RG	Caenorhabditis elegans
Y46G5A.30		GOTERM_BP_DIRECT	lipid catabolic process	RT		7	4.1E-2	7.1E-1	181034	Vitellogenin-1(vit-1)	RG	Caenorhabditis elegans
Y119C1B.9		GOTERM_BP_DIRECT	single organismal cell-cell adhesion	RT		4	4.1E-2	7.1E-1	180646	Vitellogenin-4(vit-4)	RG	Caenorhabditis elegans
C08F11.13		INTERPRO	Patched	RT		7	4.2E-2	6.8E-1	180597	WaRThog (hedgehog-like family)(wrt-2)	RG	Caenorhabditis elegans
Y105C5B.7		KEGG_PATHWAY	Phagosome	RT		7	4.3E-2	1.5E-1	174223	Warthog protein 1 N-product(wrt-1)	RG	Caenorhabditis elegans
D2030.5		GOTERM_BP_DIRECT	cellular amino acid metabolic process	RT		5	4.4E-2	7.3E-1	181664	Warthog protein 4 N-product(wrt-4)	RG	Caenorhabditis elegans
F41D9.2		UP_KEYWORDS	ATP-binding	RT		68	4.4E-2	4.2E-1	185492	Zinc metalloproteinase nas-13(nas-13)	RG	Caenorhabditis elegans
R06B9.1		INTERPRO	Peptidase M13, C-terminal domain	RT		6	4.7E-2	7.0E-1	188420	Zinc metalloproteinase nas-20(nas-20)	RG	Caenorhabditis elegans
F58F9.7		GOTERM_BP_DIRECT	neurotransmitter transport	RT		7	4.7E-2	7.7E-1	184744	Zinc metalloproteinase nas-24(nas-24)	RG	Caenorhabditis elegans
C31H1.1		INTERPRO	Major facilitator superfamily domain	RT		27	4.8E-2	7.0E-1	185658	Zinc metalloproteinase nas-28(nas-28)	RG	Caenorhabditis elegans
K09C6.9		INTERPRO	Pyridoxal phosphate-dependent transferase, major region, subdomain 1	RT		8	4.8E-2	7.0E-1	187045	Zinc metalloproteinase nas-3(nas-3)	RG	Caenorhabditis elegans
Y105E8A.27		INTERPRO	Pyridoxal phosphate-dependent transferase	RT		8	4.8E-2	7.0E-1	190803	Zinc metalloproteinase nas-30(nas-30)	RG	Caenorhabditis elegans
Y69A2AR.19		INTERPRO	Leucine-rich repeat, typical subtype	RT		8	4.8E-2	7.0E-1	174356	beta-LACTamase domain containing(lact-4)	RG	Caenorhabditis elegans
Y94H6A.6		INTERPRO	ABC transporter-like	RT		10	4.8E-2	7.0E-1	180613	dietary restriction down regulated(drd-2)	RG	Caenorhabditis elegans
Y38E10A.26		GOTERM_MF_DIRECT	steroid hydroxylase activity	RT		8	4.9E-2	5.1E-1	174079	eLRR (extracellular Leucine-Rich Repeat) ONly(lron-15)	RG	Caenorhabditis elegans
F13B12.4		INTERPRO	Mitochondrial carrier protein	RT		5	4.9E-2	7.1E-1	179309	eLRR (extracellular Leucine-Rich Repeat) ONly(lron-2)	RG	Caenorhabditis elegans
Y54G11A.6		GOTERM_MF_DIRECT	dioxygenase activity	RT		6	5.0E-2	5.1E-1	178041	hypothetical protein(B0035.13)	RG	Caenorhabditis elegans
Y6G8.2		GOTERM_CC_DIRECT	endoplasmic reticulum	RT		25	5.0E-2	8.6E-1	3565615	hypothetical protein(B0403.5)	RG	Caenorhabditis elegans
F19B6.4		GOTERM_BP_DIRECT	cellular oxidant detoxification	RT		7	5.3E-2	8.1E-1	181984	hypothetical protein(B0416.2)	RG	Caenorhabditis elegans
F08H9.2		GOTERM_MF_DIRECT	metallopeptidase activity	RT		19	5.3E-2	5.3E-1	182143	hypothetical protein(C03A7.13)	RG	Caenorhabditis elegans
R11G10.3		GOTERM_BP_DIRECT	cell-cell signaling	RT		4	5.4E-2	8.1E-1	182252	hypothetical protein(C05C12.4)	RG	Caenorhabditis elegans
K10G4.3		GOTERM_BP_DIRECT	phosphorylation	RT		38	5.4E-2	8.1E-1	174259	hypothetical protein(C06A8.3)	RG	Caenorhabditis elegans
Y57G7A.6		GOTERM_BP_DIRECT	peptide catabolic process	RT		6	5.5E-2	8.1E-1	182456	hypothetical protein(C09F9.2)	RG	Caenorhabditis elegans
Y71H2AM.13		INTERPRO	Sterol-sensing domain	RT		7	5.5E-2	7.8E-1	178984	hypothetical protein(C10F3.7)	RG	Caenorhabditis elegans
F09C8.1		UP_KEYWORDS	Fatty acid biosynthesis	RT		6	5.5E-2	5.0E-1	182693	hypothetical protein(C16E9.1)	RG	Caenorhabditis elegans
Y37E3.19		GOTERM_BP_DIRECT	tryptophan catabolic process	RT		3	5.6E-2	8.1E-1	173668	hypothetical protein(C17F4.7)	RG	Caenorhabditis elegans
T05F1.5		UP_SEQ_FEATURE	metal ion-binding site:Zinc; catalytic	RT		10	5.6E-2	1.0E0	259533	hypothetical protein(C18D11.6)	RG	Caenorhabditis elegans
C47A4.3		PIR_SUPERFAMILY	dimethylaniline monooxygenase (N-oxide-forming)	RT		3	5.7E-2	1.0E0	176082	hypothetical protein(C18H2.5)	RG	Caenorhabditis elegans
F36H1.5		INTERPRO	F-box domain, cyclin-like	RT		40	5.9E-2	7.8E-1	182816	hypothetical protein(C23G10.11)	RG	Caenorhabditis elegans
F47C12.4		INTERPRO	Protein of unknown function DUF316	RT		5	5.9E-2	7.8E-1	182894	hypothetical protein(C25E10.10)	RG	Caenorhabditis elegans
Y53F4B.29		INTERPRO	Flavin monooxygenase (FMO) 5	RT		3	6.0E-2	7.8E-1	180803	hypothetical protein(C26B9.5)	RG	Caenorhabditis elegans
W09H1.1		INTERPRO	Fatty acid hydroxylase	RT		3	6.0E-2	7.8E-1	3564954	hypothetical protein(C27A2.8)	RG	Caenorhabditis elegans
Y71G12B.3		INTERPRO	Lipocalin/cytosolic fatty-acid binding protein domain	RT		3	6.0E-2	7.8E-1	182978	hypothetical protein(C28C12.4)	RG	Caenorhabditis elegans
F09F7.4		INTERPRO	Dimethylaniline monooxygenase, N-oxide-forming	RT		3	6.0E-2	7.8E-1	183097	hypothetical protein(C31H1.5)	RG	Caenorhabditis elegans
F13A7.1		INTERPRO	Aromatic-L-amino-acid decarboxylase	RT		3	6.0E-2	7.8E-1	183174	hypothetical protein(C33G8.2)	RG	Caenorhabditis elegans
T27A1.5		KEGG_PATHWAY	alpha-Linolenic acid metabolism	RT		3	6.2E-2	2.1E-1	183196	hypothetical protein(C34C6.3)	RG	Caenorhabditis elegans
Y54G9A.4		INTERPRO	Peptidase M13	RT		6	6.3E-2	8.1E-1	183220	hypothetical protein(C34H4.2)	RG	Caenorhabditis elegans
F55C5.2		GOTERM_MF_DIRECT	electron carrier activity	RT		10	6.6E-2	6.4E-1	183261	hypothetical protein(C36C5.5)	RG	Caenorhabditis elegans
F17E9.5		UP_KEYWORDS	Nucleotide-binding	RT		80	6.9E-2	6.0E-1	176311	hypothetical protein(C40H1.7)	RG	Caenorhabditis elegans
F38E11.1		SMART	LRR_TYP	RT		8	6.9E-2	8.4E-1	177492	hypothetical protein(C42D4.3)	RG	Caenorhabditis elegans
F21F3.3		UP_SEQ_FEATURE	domain:Tyrosine-protein phosphatase	RT		3	7.1E-2	1.0E0	259696	hypothetical protein(C44C1.6)	RG	Caenorhabditis elegans
C49C3.4		UP_SEQ_FEATURE	metal ion-binding site:Copper A	RT		3	7.1E-2	1.0E0	183464	hypothetical protein(C44H9.5)	RG	Caenorhabditis elegans
F43H9.4		UP_SEQ_FEATURE	metal ion-binding site:Copper B	RT		3	7.1E-2	1.0E0	183472	hypothetical protein(C45E5.4)	RG	Caenorhabditis elegans
F47D12.7		UP_SEQ_FEATURE	domain:VWFD	RT		3	7.1E-2	1.0E0	177558	hypothetical protein(C46A5.4)	RG	Caenorhabditis elegans
Y82E9BL.18		UP_SEQ_FEATURE	domain:BTB	RT		4	7.1E-2	1.0E0	183505	hypothetical protein(C46E10.1)	RG	Caenorhabditis elegans
C01G12.8		SMART	Kelch	RT		4	7.3E-2	8.4E-1	183555	hypothetical protein(C47E12.9)	RG	Caenorhabditis elegans
W02B12.12		GOTERM_CC_DIRECT	endoplasmic reticulum membrane	RT		17	7.3E-2	1.0E0	178520	hypothetical protein(C49C3.11)	RG	Caenorhabditis elegans
W07A12.7		INTERPRO	Patatin/Phospholipase A2-related	RT		4	7.4E-2	9.2E-1	178519	hypothetical protein(C49C3.9)	RG	Caenorhabditis elegans
F22E10.1		INTERPRO	Dehydrogenase, multihelical	RT		4	7.4E-2	9.2E-1	183658	hypothetical protein(C50E3.6)	RG	Caenorhabditis elegans
Y116A8C.23		INTERPRO	von Willebrand factor, type A	RT		10	7.5E-2	9.2E-1	179332	hypothetical protein(C50F4.8)	RG	Caenorhabditis elegans
Y43F8C.13		GOTERM_BP_DIRECT	carnitine transmembrane transport	RT		3	7.9E-2	1.0E0	183781	hypothetical protein(C54D10.4)	RG	Caenorhabditis elegans
ZK1073.1		UP_KEYWORDS	Pyridine nucleotide biosynthesis	RT		3	7.9E-2	6.6E-1	183776	hypothetical protein(C54D2.1)	RG	Caenorhabditis elegans
R07E3.1		INTERPRO	Metallopeptidase, catalytic domain	RT		13	8.0E-2	9.7E-1	175758	hypothetical protein(D1044.7)	RG	Caenorhabditis elegans
K12G11.3		INTERPRO	Lipase, class 3	RT		6	8.2E-2	9.9E-1	7040133	hypothetical protein(D1081.12)	RG	Caenorhabditis elegans
H18N23.2		GOTERM_BP_DIRECT	organic cation transport	RT		4	8.2E-2	1.0E0	6418749	hypothetical protein(D1086.17)	RG	Caenorhabditis elegans
Y59H11AR.2		KEGG_PATHWAY	Drug metabolism - cytochrome P450	RT		5	8.3E-2	2.7E-1	179907	hypothetical protein(D1086.3)	RG	Caenorhabditis elegans
K11C4.4		UP_KEYWORDS	Kelch repeat	RT		4	8.3E-2	6.7E-1	183933	hypothetical protein(D1086.5)	RG	Caenorhabditis elegans
F32H5.1		GOTERM_MF_DIRECT	NADP binding	RT		5	8.4E-2	8.0E-1	172380	hypothetical protein(D2092.8)	RG	Caenorhabditis elegans
ZK930.4		INTERPRO	Hedgehog protein	RT		3	8.5E-2	1.0E0	183995	hypothetical protein(E02H4.4)	RG	Caenorhabditis elegans
ZK593.6		INTERPRO	MD domain	RT		3	8.5E-2	1.0E0	177262	hypothetical protein(E03H12.5)	RG	Caenorhabditis elegans
F25E5.8		COG_ONTOLOGY	Amino acid transport and metabolism	RT		11	8.7E-2	5.7E-1	184057	hypothetical protein(F01D5.3)	RG	Caenorhabditis elegans
ZC412.5		UP_KEYWORDS	Disulfide bond	RT		54	8.9E-2	6.9E-1	175050	hypothetical protein(F01D5.6)	RG	Caenorhabditis elegans
K02D7.1		INTERPRO	Kelch repeat type 1	RT		4	9.0E-2	1.0E0	184176	hypothetical protein(F08D12.2)	RG	Caenorhabditis elegans
Y41E3.2		INTERPRO	Pyridoxal phosphate-dependent transferase, major region, subdomain 2	RT		6	9.3E-2	1.0E0	173621	hypothetical protein(F08D12.7)	RG	Caenorhabditis elegans
C10H11.3		GOTERM_CC_DIRECT	cell surface	RT		5	9.3E-2	1.0E0	184189	hypothetical protein(F08F1.3)	RG	Caenorhabditis elegans
T10E9.4		GOTERM_MF_DIRECT	carbonate dehydratase activity	RT		3	9.4E-2	8.6E-1	184221	hypothetical protein(F09B9.4)	RG	Caenorhabditis elegans
F54H5.5		GOTERM_MF_DIRECT	glycolipid binding	RT		3	9.4E-2	8.6E-1	184236	hypothetical protein(F09C6.10)	RG	Caenorhabditis elegans
W05G11.6		INTERPRO	Trypsin Inhibitor-like, cysteine rich domain	RT		5	9.5E-2	1.0E0	181691	hypothetical protein(F09C8.1)	RG	Caenorhabditis elegans
K07C10.1		SMART	MD	RT		3	9.9E-2	1.0E0	176174	hypothetical protein(F10E9.12)	RG	Caenorhabditis elegans
D2023.2									184408	hypothetical protein(F13B6.2)	RG	Caenorhabditis elegans
T08B2.12									181083	hypothetical protein(F13B9.2)	RG	Caenorhabditis elegans
T01E8.9	from your list are not in the output.								184451	hypothetical protein(F14B8.4)	RG	Caenorhabditis elegans
C45E5.1									180709	hypothetical protein(F14H12.3)	RG	Caenorhabditis elegans
M01F1.5									184523	hypothetical protein(F15B9.6)	RG	Caenorhabditis elegans
B0547.3									184548	hypothetical protein(F15H9.1)	RG	Caenorhabditis elegans
F21C10.10									178648	hypothetical protein(F16B4.4)	RG	Caenorhabditis elegans
ZC262.4									172879	hypothetical protein(F16C3.2)	RG	Caenorhabditis elegans
C24A11.1									174084	hypothetical protein(F18C5.5)	RG	Caenorhabditis elegans
K09D9.2									177224	hypothetical protein(F19C7.1)	RG	Caenorhabditis elegans
C34F11.2									180868	hypothetical protein(F22F4.1)	RG	Caenorhabditis elegans
C11E4.7									184925	hypothetical protein(F25E5.3)	RG	Caenorhabditis elegans
F22F7.1									353443	hypothetical protein(F25E5.7)	RG	Caenorhabditis elegans
F32B4.2									3565537	hypothetical protein(F26D2.16)	RG	Caenorhabditis elegans
T09E11.11									179490	hypothetical protein(F28H7.3)	RG	Caenorhabditis elegans
T20B12.6									181339	hypothetical protein(F29G6.1)	RG	Caenorhabditis elegans
ZK856.18									174119	hypothetical protein(F31E8.5)	RG	Caenorhabditis elegans
C04G2.9									185205	hypothetical protein(F32D8.3)	RG	Caenorhabditis elegans
F56B3.6									185307	hypothetical protein(F35E12.5)	RG	Caenorhabditis elegans
F53H8.3									185324	hypothetical protein(F35H8.1)	RG	Caenorhabditis elegans
F28H6.1									185535	hypothetical protein(F40E10.5)	RG	Caenorhabditis elegans
F58B3.1									185548	hypothetical protein(F40F11.4)	RG	Caenorhabditis elegans
F54C1.9									185565	hypothetical protein(F40G12.5)	RG	Caenorhabditis elegans
B0261.6									185571	hypothetical protein(F40H3.2)	RG	Caenorhabditis elegans
C52B9.3									185621	hypothetical protein(F41E6.12)	RG	Caenorhabditis elegans
F28H7.6									178856	hypothetical protein(F41F3.3)	RG	Caenorhabditis elegans
T24C2.5									185637	hypothetical protein(F41G4.8)	RG	Caenorhabditis elegans
C55B7.4									175874	hypothetical protein(F42A10.6)	RG	Caenorhabditis elegans
F13A7.7									3565489	hypothetical protein(F43D2.6)	RG	Caenorhabditis elegans
T01D3.6									179311	hypothetical protein(F44A2.3)	RG	Caenorhabditis elegans
H20E11.1									185749	hypothetical protein(F44F4.3)	RG	Caenorhabditis elegans
B0491.3									173479	hypothetical protein(F45D11.5)	RG	Caenorhabditis elegans
ZK938.1									181619	hypothetical protein(F46F2.3)	RG	Caenorhabditis elegans
T08B6.4									180543	hypothetical protein(F47G3.1)	RG	Caenorhabditis elegans
F18E9.3									4363098	hypothetical protein(F52E1.14)	RG	Caenorhabditis elegans
K05F1.9									186148	hypothetical protein(F53B1.3)	RG	Caenorhabditis elegans
F44C4.3									186218	hypothetical protein(F54B11.11)	RG	Caenorhabditis elegans
T12B3.2									186198	hypothetical protein(F54B3.2)	RG	Caenorhabditis elegans
F47G4.3									178037	hypothetical protein(F54D1.6)	RG	Caenorhabditis elegans
W08E3.4									178383	hypothetical protein(F55B11.3)	RG	Caenorhabditis elegans
C02B4.t2									186337	hypothetical protein(F55G11.2)	RG	Caenorhabditis elegans
Y116A8C.4									186344	hypothetical protein(F55H12.4)	RG	Caenorhabditis elegans
Y6E2A.9									179401	hypothetical protein(F57A8.6)	RG	Caenorhabditis elegans
B0207.7									3564957	hypothetical protein(F57F4.4)	RG	Caenorhabditis elegans
Y116A8C.24									179645	hypothetical protein(F57F5.1)	RG	Caenorhabditis elegans
B0252.1									186497	hypothetical protein(F58B6.1)	RG	Caenorhabditis elegans
T01C3.5									178270	hypothetical protein(F58D2.2)	RG	Caenorhabditis elegans
F37A4.5									175168	hypothetical protein(H10E21.4)	RG	Caenorhabditis elegans
T27E4.2									173770	hypothetical protein(H20J04.1)	RG	Caenorhabditis elegans
F55G11.5									174298	hypothetical protein(K02C4.2)	RG	Caenorhabditis elegans
M60.13									259661	hypothetical protein(K02E11.10)	RG	Caenorhabditis elegans
F07F6.1									181436	hypothetical protein(K03A11.5)	RG	Caenorhabditis elegans
T01C8.1									176404	hypothetical protein(K03H1.5)	RG	Caenorhabditis elegans
Y69E1A.4									186995	hypothetical protein(K04F1.9)	RG	Caenorhabditis elegans
F59B2.12									187044	hypothetical protein(K06A1.2)	RG	Caenorhabditis elegans
Y34D9A.11									187081	hypothetical protein(K07A1.4)	RG	Caenorhabditis elegans
K09G1.2									3896786	hypothetical protein(K07H8.11)	RG	Caenorhabditis elegans
C12D8.5									173035	hypothetical protein(K08C9.2)	RG	Caenorhabditis elegans
T13F2.9									187164	hypothetical protein(K08F4.5)	RG	Caenorhabditis elegans
C10G11.8									13221059	hypothetical protein(K10C2.14)	RG	Caenorhabditis elegans
Y69E1A.8									6418859	hypothetical protein(K10C2.8)	RG	Caenorhabditis elegans
T28C12.4									178249	hypothetical protein(K10D11.6)	RG	Caenorhabditis elegans
F17C11.4									178891	hypothetical protein(K11D12.7)	RG	Caenorhabditis elegans
F15E11.14									4363080	hypothetical protein(K11H12.11)	RG	Caenorhabditis elegans
ZC21.10									176893	hypothetical protein(K11H12.7)	RG	Caenorhabditis elegans
K01H12.4									181122	hypothetical protein(M02D8.5)	RG	Caenorhabditis elegans
C25F6.3									173791	hypothetical protein(M03A1.3)	RG	Caenorhabditis elegans
Y19D10B.7									187432	hypothetical protein(M03F8.6)	RG	Caenorhabditis elegans
K09F6.3									187490	hypothetical protein(M162.7)	RG	Caenorhabditis elegans
Y73E7A.3									178009	hypothetical protein(M7.9)	RG	Caenorhabditis elegans
F01D4.1									178870	hypothetical protein(R02F11.1)	RG	Caenorhabditis elegans
C25H3.10									174684	hypothetical protein(R03D7.8)	RG	Caenorhabditis elegans
C52E4.7									181438	hypothetical protein(R03G8.6)	RG	Caenorhabditis elegans
Y8A9A.2									180551	hypothetical protein(R04B3.3)	RG	Caenorhabditis elegans
F09C12.8									176181	hypothetical protein(R05D3.9)	RG	Caenorhabditis elegans
T23F11.2									175568	hypothetical protein(R07E5.4)	RG	Caenorhabditis elegans
AC3.5									179975	hypothetical protein(R08A2.1)	RG	Caenorhabditis elegans
C34D1.4									187708	hypothetical protein(R08F11.7)	RG	Caenorhabditis elegans
F41H10.1									177930	hypothetical protein(R10H10.3)	RG	Caenorhabditis elegans
K06H7.8									187804	hypothetical protein(R11D1.3)	RG	Caenorhabditis elegans
M28.9									187815	hypothetical protein(R11G1.1)	RG	Caenorhabditis elegans
ZC250.5									3565494	hypothetical protein(R13H4.8)	RG	Caenorhabditis elegans
K11C4.1									175539	hypothetical protein(R74.2)	RG	Caenorhabditis elegans
T03F1.5									180021	hypothetical protein(T01G5.1)	RG	Caenorhabditis elegans
M03A8.2									179609	hypothetical protein(T04F3.2)	RG	Caenorhabditis elegans
Y69A2AR.5									188064	hypothetical protein(T04F3.4)	RG	Caenorhabditis elegans
T01B6.3									174292	hypothetical protein(T05H10.3)	RG	Caenorhabditis elegans
M01H9.3									174717	hypothetical protein(T06D8.10)	RG	Caenorhabditis elegans
T16G12.7									6418768	hypothetical protein(T06E4.14)	RG	Caenorhabditis elegans
F56D6.2									188189	hypothetical protein(T06E6.10)	RG	Caenorhabditis elegans
C31H2.2									172315	hypothetical protein(T08B2.12)	RG	Caenorhabditis elegans
R12C12.1									188277	hypothetical protein(T08B6.4)	RG	Caenorhabditis elegans
Y4C6B.3									3564899	hypothetical protein(T08B6.9)	RG	Caenorhabditis elegans
F31F7.1									178665	hypothetical protein(T10B5.7)	RG	Caenorhabditis elegans
Y57G11A.2									180092	hypothetical protein(T13F3.6)	RG	Caenorhabditis elegans
Y38E10A.4									188512	hypothetical protein(T15B7.1)	RG	Caenorhabditis elegans
C17H12.3									176416	hypothetical protein(T16G12.1)	RG	Caenorhabditis elegans
C35E7.10									188562	hypothetical protein(T16H12.9)	RG	Caenorhabditis elegans
F52E4.4									188660	hypothetical protein(T20G5.8)	RG	Caenorhabditis elegans
Y43F8C.9									188711	hypothetical protein(T22A3.6)	RG	Caenorhabditis elegans
T27E4.8									177459	hypothetical protein(T22D1.11)	RG	Caenorhabditis elegans
C54G4.3									172387	hypothetical protein(T23B3.5)	RG	Caenorhabditis elegans
F47E1.2									180041	hypothetical protein(T23F1.5)	RG	Caenorhabditis elegans
R05D8.7									188815	hypothetical protein(T23G4.5)	RG	Caenorhabditis elegans
ZK973.8									259727	hypothetical protein(T25C12.3)	RG	Caenorhabditis elegans
T28A11.19									173943	hypothetical protein(T25E4.1)	RG	Caenorhabditis elegans
F14H8.1									188908	hypothetical protein(T25G12.3)	RG	Caenorhabditis elegans
C34D4.2									189021	hypothetical protein(T28A11.16)	RG	Caenorhabditis elegans
ZC168.6									3565540	hypothetical protein(T28B8.6)	RG	Caenorhabditis elegans
C53H9.2									176567	hypothetical protein(T28D6.3)	RG	Caenorhabditis elegans
Y17G7B.10									179714	hypothetical protein(T28H10.3)	RG	Caenorhabditis elegans
C54D1.4									3565945	hypothetical protein(W06A11.1)	RG	Caenorhabditis elegans
M02F4.7									189294	hypothetical protein(W08E12.6)	RG	Caenorhabditis elegans
ZK858.2									3565398	hypothetical protein(Y105E8A.27)	RG	Caenorhabditis elegans
F01F1.9									172919	hypothetical protein(Y106G6H.1)	RG	Caenorhabditis elegans
C33F10.9									189452	hypothetical protein(Y17D7C.2)	RG	Caenorhabditis elegans
F07H5.9									3564878	hypothetical protein(Y18H1A.15)	RG	Caenorhabditis elegans
ZK1058.1									189497	hypothetical protein(Y19D10B.6)	RG	Caenorhabditis elegans
Y69E1A.2									189524	hypothetical protein(Y23H5B.1)	RG	Caenorhabditis elegans
F28H7.3									180795	hypothetical protein(Y34B4A.6)	RG	Caenorhabditis elegans
Y73B6BL.31									180796	hypothetical protein(Y34B4A.9)	RG	Caenorhabditis elegans
C37A2.3									180346	hypothetical protein(Y38H6C.19)	RG	Caenorhabditis elegans
F37B4.7									189689	hypothetical protein(Y38H6C.8)	RG	Caenorhabditis elegans
F11G11.4									180248	hypothetical protein(Y39B6A.30)	RG	Caenorhabditis elegans
K08C7.2									180269	hypothetical protein(Y43F8A.2)	RG	Caenorhabditis elegans
D1086.17									180284	hypothetical protein(Y43F8C.5)	RG	Caenorhabditis elegans
C24B9.9									174922	hypothetical protein(Y46G5A.29)	RG	Caenorhabditis elegans
Y38H8A.3									189979	hypothetical protein(Y47D3B.3)	RG	Caenorhabditis elegans
F32A11.3									176573	hypothetical protein(Y47D3B.6)	RG	Caenorhabditis elegans
F30B5.1									6418611	hypothetical protein(Y47G6A.33)	RG	Caenorhabditis elegans
F08E10.7									176671	hypothetical protein(Y49E10.18)	RG	Caenorhabditis elegans
F36H12.8									180208	hypothetical protein(Y51A2D.8)	RG	Caenorhabditis elegans
T01C8.5									190157	hypothetical protein(Y51H4A.22)	RG	Caenorhabditis elegans
R166.5									190195	hypothetical protein(Y53C10A.10)	RG	Caenorhabditis elegans
C50A2.3									175350	hypothetical protein(Y54F10BM.3)	RG	Caenorhabditis elegans
Y39E4B.11									190279	hypothetical protein(Y54G2A.13)	RG	Caenorhabditis elegans
T05C12.1									177066	hypothetical protein(Y54G2A.15)	RG	Caenorhabditis elegans
T27A3.3									174863	hypothetical protein(Y57A10A.23)	RG	Caenorhabditis elegans
Y38H8A.4									178389	hypothetical protein(Y57G11A.2)	RG	Caenorhabditis elegans
T25G12.7									178391	hypothetical protein(Y57G11B.5)	RG	Caenorhabditis elegans
T13F3.8									3564799	hypothetical protein(Y57G11C.40)	RG	Caenorhabditis elegans
F10F2.7									173506	hypothetical protein(Y57G7A.6)	RG	Caenorhabditis elegans
Y1A5A.1									173577	hypothetical protein(Y59C2A.1)	RG	Caenorhabditis elegans
F26B1.8									177298	hypothetical protein(Y59E9AL.6)	RG	Caenorhabditis elegans
ZK1290.3									181364	hypothetical protein(Y62H9A.5)	RG	Caenorhabditis elegans
F32B6.5									181365	hypothetical protein(Y62H9A.6)	RG	Caenorhabditis elegans
R07B1.12									176871	hypothetical protein(Y66H1A.5)	RG	Caenorhabditis elegans
T28H11.1									177721	hypothetical protein(Y73F4A.3)	RG	Caenorhabditis elegans
ZC581.7									173723	hypothetical protein(Y8A9A.2)	RG	Caenorhabditis elegans
K03A1.5									181216	hypothetical protein(ZC373.2)	RG	Caenorhabditis elegans
Y73B3A.18									179918	hypothetical protein(ZC376.1)	RG	Caenorhabditis elegans
F26D10.9									6418819	hypothetical protein(ZC412.10)	RG	Caenorhabditis elegans
C18D11.6									180775	hypothetical protein(ZC449.1)	RG	Caenorhabditis elegans
C03C11.1									176720	hypothetical protein(ZK1010.5)	RG	Caenorhabditis elegans
Y54G11A.5									191220	hypothetical protein(ZK105.1)	RG	Caenorhabditis elegans
F43E2.5									191224	hypothetical protein(ZK105.5)	RG	Caenorhabditis elegans
C35D10.11									191507	hypothetical protein(ZK1053.2)	RG	Caenorhabditis elegans
M18.1									13190957	hypothetical protein(ZK757.10)	RG	Caenorhabditis elegans
T03F6.6									178206	hypothetical protein(ZK795.2)	RG	Caenorhabditis elegans
T05F1.8									191431	hypothetical protein(ZK816.4)	RG	Caenorhabditis elegans
K02E11.10									174008	hypothetical protein(ZK84.1)	RG	Caenorhabditis elegans
ZK1193.2									173178	hypothetical protein(hpo-2)	RG	Caenorhabditis elegans
F22B5.4									182109	hypothetical protein(jud-4)	RG	Caenorhabditis elegans
F31C3.9									184259	hypothetical protein(molo-1)	RG	Caenorhabditis elegans
ZK666.7									172161	hypothetical protein(osr-1)	RG	Caenorhabditis elegans
C50D2.6									181555	hypothetical protein(sym-1)	RG	Caenorhabditis elegans
D1025.2									183677	hypothetical protein(tag-329)	RG	Caenorhabditis elegans
W03A3.1									177719	hypothetical protein(unc-129)	RG	Caenorhabditis elegans
AH10.1									173897	intestinal acid PHOsphatase(pho-4)	RG	Caenorhabditis elegans
ZK1098.12									186114	intestinal acid PHOsphatase(pho-6)	RG	Caenorhabditis elegans
C06G8.3									188683	intestinal acid PHOsphatase(pho-7)	RG	Caenorhabditis elegans
F59C6.11									179621	intestinal acid PHOsphatase(pho-8)	RG	Caenorhabditis elegans
C07A9.11									175807	related to Islet cell Diabetes Autoantigen(ida-1)	RG	Caenorhabditis elegans
C06A8.3
C01B10.3
F49E12.9
C05E4.1
F54D1.1
F11G11.12
C33F10.8
T04F3.3
F47C10.6
T05H10.7
K01A2.2
R10E8.8
C08F8.6
K07C11.7
C26F1.2
W03G9.6
C47E8.1
F08B4.8
C17H12.12
R155.2
B0284.1
AH6.2
VZK822L.1
C05C12.4
C05C12.5
H20J04.1
T05A7.6
F58D2.2
C29E6.3
R10D12.10
R07E5.4
Y43C5B.3
T28A11.2
F59C6.2
F53C3.1
Y69A2AR.8
K02D7.5
C08H9.15
T10C6.15
K08F8.5
C04G2.8
C10C5.5
C12D12.2
D2023.7
C05D12.3
M04C9.4
R102.10
T02H6.7
R03D7.2
F36H12.14
B0379.7
ZK84.2
F44B9.1
Y48C3A.4
K01A2.10
C05C12.1
F49C12.15
W02D3.5
Y59E9AL.6
F08H9.5
T04B2.6
F32A11.6
T11G6.3
C17C3.12
C08F11.3
C23G10.1
T11F9.5
M02D8.6
F08C6.2
E04D5.3
C31H1.5
F41H10.8
T16H12.6
C03A7.11
T10B9.7
C18E9.8
F58G1.4
C56C10.6
C08B6.2
K04H4.5
F27C1.8
F37A4.4
ZK849.4
E03H12.7
ZK688.10
M7.7
ZK550.6
ZK945.6
T25C8.2
Y47D3A.30
C01G6.7
Y47G6A.3
F36H12.10
F53B6.4
R08A2.2
W06D4.2
F32B6.6
Y41C4A.16
F39E9.2
F57F4.4
F26D2.10
C14A4.13
F59B8.5
C24D10.2
T08G3.4
R07C3.4
W01B11.2
E01A2.10
F15H9.1
C10C5.4
Y38C9B.1
H37A05.2
C45G7.3
B0523.1
C08B11.4
Y119C1B.5
F08F1.8
ZK354.8
C06A1.3
C39E9.8
F36A4.4
R148.7
M05B5.1
B0218.5
C32H11.3
F32H2.7
T14F9.4
K08A2.5
C53A5.4
C54F6.18
F25E2.3
Y46C8AL.1
T23G11.1
ZK512.13
Y55F3C.3
Y38H8A.2
T22D1.3
C08E8.4
K03A11.5
D1054.8
R09E10.3
K09B11.5
F43C11.7
C36A4.3
C17G10.3
F48E8.1
F42G2.2
C50F4.8
ZK265.3
K08D8.3
B0334.3
M05D6.1
T19D12.9
F46C5.1
C06B3.4
Y47D3A.31
F15E11.1
F21F3.2
C18H2.5
ZK1053.2
C55B7.10
W09C5.4
T02G5.7
M88.3
R11D1.11
T12A7.6
F47A4.5
K07E3.4
B0280.17
T14F9.3
C08F11.10
T28H10.3
F56H11.3
ZK892.3
F54D8.3
C02F5.5
B0024.2
F56B3.1
T13A10.11
Y48G1C.5
W02A2.8
C50E10.1
K10H10.7
Y54G2A.3
R13A1.3
K02A6.3
T08B6.9
T05A10.3
R05G6.10
Y18H1A.15
Y69F12A.1
C12C8.2
ZC376.8
F36D3.9
F22F7.8
T05C12.3
F26D12.1
ZC250.4
F57F4.3
C15H9.1
F08A8.2
T01G5.2
C54E4.5
Y53C10A.5
F15E6.5
C27D8.1
F11A6.1
F14E5.5
K08A2.2
F10G7.12
F37C12.18
F58A6.5
K03H1.12
C03G6.15
F08A8.3
ZC513.3
B0310.5
F59A1.15
Y105C5A.25
C36B7.1
ZK666.8
K01D12.14
Y106G6H.13
T05A10.5
C47A10.5
F07B10.4
T17H7.1
C44C10.3
F28F8.13
Y54G2A.33
K01H12.2
F09G8.4
K08E3.1
T25B9.13
C31H2.4
F31E9.4
ZK354.6
C28D4.7
C06G3.1
T23F4.3
F55F8.7
R01H2.2
F55H12.1
Y65B4A.9
K08C9.2
C09G9.4
F55A12.9
C54D10.7
Y57A10A.23
F15D4.5
F58G1.3
T22C1.8
T25G12.5
D1086.7
R13H9.2
Y43F8C.5
E03A3.4
F57B9.8
C25F9.12
F35C11.2
Y54F10AM.8
ZK354.11
F35H8.6
T23C6.3
F38B7.1
R04B5.9
C46E10.1
C50F4.2
F32B5.4
R05F9.8
T25B9.7
F58D5.7
F22E10.5
T22B3.3
R12E2.2
Y25C1A.1
F55C5.1
Y34F4.6
Y48B6A.5
C49C3.12
W04C9.1
T04F3.2
Y40H4A.2
F33D11.7
F37E3.3
F25C8.4
C40H1.7
T21G5.1
C10H11.6
C39D10.11
F09G2.3
T28D6.7
T02E1.6
Y71F9AL.2
F23B12.1
T06C10.3
B0545.3
F23C8.7
Y47D3A.10
C34F11.5
ZK1225.5
C06B3.7
W09B6.1
C52B11.5
K07F5.6
ZC116.2
T04F8.7
F57F5.1
Y113G7A.10
C04F12.3
Y75B7B.1
Y49F6B.8
ZK507.3
Y48A6B.9
Y113G7C.1
C27D6.11
F21H7.2
F43G6.8
Y69H2.14
C05C8.7
F09B9.1
D2045.8
F08H9.7
H23N18.2
C09B9.2
C36A4.1
M01E5.6
F32B5.1
Y44A6D.5
M7.8
F59A7.1
Y17D7C.2
F08G2.5
T10B9.1
K06A1.3
F58A6.8
C34B2.3
T27A3.4
F10G8.1
T08B1.1
F59D8.1
T16A9.6
F35B12.2
R10E4.7
T13F2.11
Y76A2B.3
F58E6.5
K08D10.8
D2024.3
C53D6.10
Y57G11C.6
C25B8.3
B0252.5
H41C03.3
F40F4.1
H32C10.1
C23H5.8
R08E3.1
F09F7.6
K07F5.1
ZK1225.6
D1081.5
F26A1.3
T23B7.2
T19C3.1
C49G7.4
H41C03.1
K09E10.2
ZK1251.3
F01G10.5
D1009.1
VF13D12L.3
F58E6.12
H20E11.3
C48E7.8
R08F11.3
C23H3.2
Y102A11A.1
Y39B6A.1
C08B6.3
F18E3.11
F45E10.2
F41G3.5
K10D2.6
F37A8.2
C34F11.4
F25H5.2
F31E8.5
F35E12.9
T25B6.2
F37A8.5
F36A2.11
R11D1.3
C01B12.4
M176.6
Y39G10AR.25
F15E11.12
F35E12.4
C29F5.2
F29F11.2
D1037.5
ZK418.2
Y39B6A.30
Y105C5B.9
R13G10.4
F25D1.5
K02G10.3
C28C12.4
ZK484.5
F18E3.13
F08G5.2
W04E12.4
W01A11.4
Y46C8AL.9
C51F7.1
C50F4.10
F47B3.7
F09B12.3
F35B12.8
F35F11.2
C08F8.4
F36H12.7
T14G12.4
F15B9.2
F42C5.5
T08G11.2
C43E11.5
T14G12.3
ZK616.8
F34H10.3
T10H9.5
T10H10.2
C15F1.5
R08C7.8
Y42H9AR.2
T05H4.15
C04G2.5
C18B12.4
K01D12.11
Y54G2A.15
ZK354.7
R05F9.13
C49A9.4
Y41C4A.5
K08E7.9
F53C11.3
T28B8.6
C36H8.1
ZK892.5
B0240.2
C16D2.1
F02C9.4
F53F1.14
F56F3.4
M05D6.4
F21H7.5
H08M01.1
ZK1290.6
C49A1.2
ZK1127.10
C02F5.7
F01F1.6
Y105C5B.18
C18A11.4
F26D2.16
E04F6.3
K12H6.4
C18H7.4
F32B5.8
T17A3.3
Y69E1A.3
ZK54.2
F17C8.7
F32H5.3
R08C7.6
K09A9.1
C47A10.1
ZK550.5
T10E9.12
T02G5.13
R07E5.15
ZK524.1
C06A8.6
T07E3.2
F37B1.3
C50F4.3
Y94H6A.10
F08F3.3
T05F1.11
F26F4.2
T05C12.9
Y45G5AM.1
F21F8.4
W01C9.2
Y43F8A.2
T08A9.8
F21A3.4
B0491.2
D1022.9
F35D11.8
F57H12.5
R02D3.1
F45C12.4
ZK6.10
F59C6.3
C24F3.5
K07A1.4
T01C3.7
T21G5.2
B0280.2
Y51H4A.17
BE10.1
F26G1.7
F07F6.8
M02D8.5
H06H21.9
R11A5.3
F07E5.8
C34D10.1
E03H12.26
Y17D7B.7
K09E4.1
F55D12.6
F11G11.9
C10C5.3
F46F5.1
Y82E9BR.5
T02E1.7
T01B11.7
W06D12.3
H32C10.3
ZK688.2
H11E01.2
H23N18.1
F41C3.3
F36F12.5
K07C6.4
T27E4.9
ZK546.3
Y51A2D.18
ZK1010.5
F32A5.5
F28B4.3
C10G11.9
T27A3.5
C17C3.15
C39B5.5
C49C3.11
C32F10.4
C36B1.10
T16A1.2
H23L24.2
F44G4.5
F14H3.2
C48B4.1
T02B11.3
T28D9.9
F02E11.1
Y71G12B.30
Y102E9.5
B0432.12
C24H11.3
Y47D3A.5
F49F1.6
W09C3.1
F40G12.10
K03E6.7
C45G9.9
C42C1.9
F23H12.8
F10E9.12
C04G2.4
C36A4.9
F49D11.8
T21G5.4
T27C10.8
K03H1.1
F56A11.6
Y46G5A.22
F55A4.9
ZK970.8
T10E9.9
Y47G6A.13
T01B11.4
F58F12.3
Y37E11AR.2
C49A9.6
C07A9.8
F45E4.11
F14F7.4
Y39G8B.5
F55H12.5
C49F5.1
T04A8.5
Y76A2A.1
F17A9.5
C09B9.6
F15E11.13
R08A2.1
Y51B9A.3
C14C11.1
F22E5.1
Y54E10A.10
F41E6.12
H06I04.5
Y40C7B.4
C36F7.25
F26H9.8
C04E12.12
F36D3.16
Y47H10A.5
Y53F4B.11
K01D12.18
F46F2.5
ZC8.4
K10D11.5
C44B7.6
ZK1073.2
Y6E2A.8
C49G7.8
F32B5.6
B0511.4
T15B7.2
C18H9.5
C13D9.1
F20G2.4
C23H4.2
F44D12.8
F11C7.5
F40F8.7
D1086.3
K10D2.8
T23B3.5
C49C8.1
R09H10.7
T20B3.12
T25B9.4
C27D8.2
ZK1248.2
ZK546.6
ZK354.2
ZK484.7
M02B1.4
M176.9
K07A3.3
F59B8.2
C28C12.11
T05B4.14
H04M03.1
C17H12.5
C33H5.16
F27E5.1
ZC373.3
ZK1307.4
B0507.8
Y75B8A.4
F15E11.15
C24D10.1
Y39G10AR.11
W05H9.5
M199.4
W06F12.3
C46F4.2
R12C12.9
ZK512.8
T07H3.6
ZK1320.9
Y49E10.18
W01C9.4
Y67D8B.6
C50B6.4
T01C8.10
F22B7.9
C15H7.3
T25B9.5
M28.5
T28C12.3
C09H5.7
F11E6.3
T03F6.1
C17D12.5
K02A4.1
F46B6.8
F55D10.2
Y53F4B.2
H17B01.3
Y5H2B.5
F11G11.14
H05L14.1
F57B1.9
Y4C6B.98
F22A3.6
F47E1.4
F54C8.1
C33A12.19
F31E9.3
C06B3.3
ZK1127.2
M04D5.3
B0218.2
ZK1248.6
Y59E9AL.3
C07G1.6
F55D10.3
M05D6.3
K02B9.4
C17G10.7
W03G11.2
C17F3.1
ZC416.4
K08B5.1
Y37E11AL.2
C50B6.7
Y57G11B.3
F13G11.2
F36H12.3
F08A8.8
C18D4.12
T27C10.7
T09B9.2
Y54F10BM.15
T12B3.3
C43G2.3
Y116A8A.4
F31D4.8
C03C10.2
W04E12.5
C54G4.1
C54D10.3
F17C8.5
W08D2.4
R11E3.1
W03D8.2
D2089.5
D2007.5
C07E3.4
R03D7.6
C02B10.6
F56G4.2
W03F9.3
F54D5.12
T07A5.1
ZK1248.5
ZK484.2
Y53C10A.15
F31F4.15
T08B1.4
T26A5.1
B0273.1
F46A9.2
F08G2.6
Y38F1A.1
F36A4.2
Y9C9A.13
T07G12.5
F36F2.2
C47B2.6
M03B6.1
T12B5.8
T10H4.11
ZK1320.1
R11A8.8
C08F11.5
C04G2.2
F02D8.4
Y39G10AR.16
F12B6.2
C44B7.10
C29F7.3
F23B2.12
Y38C1AA.6
B0495.4
D2062.7
ZC581.10
ZK1010.9
W08D2.8
T18D3.7
F54B3.2
F46G10.2
F25E5.7
F48C1.7
Y67A10A.3
F41C3.2
F48E8.3
M04G7.2
ZK616.65
C06A6.7
Y67D8B.5
C14A6.13
ZC412.10
F22E10.3
R13H4.2
F55A11.11
F10F2.8
F45C12.7
ZC190.7
F59C6.6
F18E3.12
ZC21.8
ZC47.12
F15H10.2
Y54G2A.8
R07C3.13
F54C1.8
F37C4.6
AC3.10
T24B8.22
K08F4.5
F42A9.7
F20G2.1
K02D3.1
F36F12.6
F18C12.4
F35E2.9
F23B12.4
Y106G6G.3
Y57G11B.7
F25E5.3
R12A1.4
B0205.10
K02E11.1
ZK520.5
Y54G2A.5
B0361.11
F20D6.6
Y37D8A.8
F59A3.8
ZC506.3
C05E11.4
B0524.2
F36A2.14
T28D6.3
K01D12.7
C07E3.3
ZK688.12
F36H12.11
C09C7.1
C03G6.17
Y57G11C.23
C44F1.2
F43C1.5
T22C8.5
F09G8.5
K11D12.4
R09D1.11
C52E2.5
C01B10.44
Y76A2B.5
F42A10.6
C35A11.4
C15H7.4
F29B9.7
B0244.10
C08E3.5
F59A6.4
K09E4.6
F59D8.2
Y60A3A.12
ZK546.17
C05D2.3
T04B2.5
F22B5.3
K07A1.5
F42C5.4
W03C9.4
C55A6.12
K06A4.5
Y54E2A.9
Y105C5B.6
C17E7.1
F36G9.12
R13H9.6
Y53C10A.9
T27E7.1
F21D9.2
T06C12.10
T20D4.10
C38C3.3
W09C5.6
C27D6.3
C49C8.5
F59A7.9
C14F11.1
F42G2.11
T26F2.3
F37C4.3
C01G12.13
T04C9.4
F14H12.1
F54D12.3
C55C3.4
C35E7.1
W01F3.2
W01G7.1
F15B10.1
M03F8.4
F16G10.15
F38A5.22
Y53C12B.1
M04C3.1
ZK616.61
F46B3.4
F59C6.14
F46E10.1
F08D12.2
ZK228.4
Y53C10A.10
R102.5
T22A3.6
K10B2.2
K07F5.3
F40F4.2
F01D5.3
Y67A6A.3
E03H12.5
W01B6.6
K12C11.5
M03A8.1
Y71G12B.15
C03B1.13
F09A5.9
F54H5.2
K02C4.2
C07D10.2
F12E12.11
C03H5.1
F07A5.2
F02H6.5
K07C6.5
Y39G10AR.10
M02F4.8
F10D2.11
ZK858.8
F49C12.7
T19H5.6
C50F7.3
C50F2.8
K03H1.5
F41E6.5
F26F2.6
K03C7.2
M70.1
K09H11.1
F14F7.1
T28H11.5
F53B6.7
E01G4.1
F52H3.6
C34F11.1
Y50E8A.9
C45G9.4
F20G2.2
F39E9.11
E03E2.1
Y67D8C.8
C55A6.5
C38C6.2
W03D2.1
F13B12.3
C29F9.4
Y51A2D.8
Y71G12B.39
B0222.4
D1086.6
T23F6.3
F57B9.1
T10D4.4
R08A2.3
C50F2.5
F42G4.2
F57B1.4
T01C8.11
F11E6.11
R13H4.3
F12A10.1
ZC581.6
R11G1.4
B0432.4
C39E9.10
R11G11.14
C28D4.5
T11F8.4
Y46E12A.4
T13C5.5
C23H5.1
ZK945.1
F54E7.2
F42G9.2
T02C5.1
C05C10.4
M70.3
Y106G6G.1
R13A5.8
PDB1.1
T01G6.7
C32E8.4
R13F6.3
C16C8.18
R05H5.2
ZK455.1
Y106G6D.4
F41H10.5
W07B8.4
D1037.3
Y47D3B.7
Y77E11A.10
C50E10.2
Y57A10C.6
K01G5.9
ZK105.13
F54C9.1
F38B2.6
Y38H6C.15
F10F2.5
C54D1.3
W02D7.10
T25D10.5
T28C6.5
F40H6.1
C55A6.11
C25F9.5
Y54G11A.7
ZC317.6
F53F1.2
C34F11.8
B0511.3
Y106G6A.4
C09F9.1
W09D6.4
ZK973.4
Y39G10AL.1
R12E2.1
C25A8.5
C56E10.4
T05C12.5
ZK1225.4
F46G10.3
C04F6.1
F36H12.4
ZK177.9
F28E10.4
F26F12.2
ZK328.6
T07D3.9
F58B3.3
Y50E8A.12
C02B4.8
K10C2.3
C25B8.1
F41F3.4
T27A10.8
C10E2.6
Y6E2A.10
C09D4.3
T20B3.7
W02A2.2
C36B1.13
F38H4.5
C34F6.3
T05G5.6
C34D4.3
ZK1290.12
T22A3.4
Y53F4B.36
Y57G7A.5
C29F7.2
F42G10.1
Y7A9C.1
F36D3.5
T24H10.5
B0496.6
C23H4.7
ZK1128.3
MTCE.16
F18E2.1
ZK418.7
F40F8.5
F56F4.3
ZC84.7
F26H11.2
W02G9.1
ZK402.1
ZK666.6
F35H10.2
R06A4.8
F14D7.6
ZK596.1
W02G9.4
Y106G6H.1
C41G11.1
B0261.5
C53B7.3
F53E2.1
T19E7.3
T10B5.3
T20B3.1
F17C11.5
Y95B8A.4
F07A11.5
B0222.10
T05E7.5
F57B1.3
B0244.6
W03A5.1
H06I04.4
F27D9.2
F18C5.13
C40D2.3
T19H12.1
F10D2.5
H34P18.1
F01G10.3
H38K22.7
E01H11.1
T20D4.11
E02H1.7
F49A5.2
Y82E9BR.23
K10C2.8
T22H9.3
R09H10.5
T09F5.10
Y66D12A.13
F35C5.12
B0035.13
C34E10.7
T13H10.1
Y57A10B.7
Y51H7C.9
K02F3.3
ZK896.7
F59F4.1
Y37A1A.2
C36C5.5
W03G9.5
F26D2.9
C16A11.7
K08D12.6
C25G4.8
ZK1251.6
W07G4.5
B0507.10
K08E5.3
Y39D8A.1
C15H11.13
ZC155.2
F32A6.4
K11G9.3
F43E2.6
F14H12.3
Y59E9AL.4
R07B1.10
F42C5.9
F15E6.2
Y71A12B.11
K07F5.9
F19H8.4
W09C3.8
F22B7.7
C45B11.3
F09G2.6
F34D10.9
F21C3.7
F43G6.6
R09A8.3
F53B2.5
Y37E11AL.1
T15B7.1
C37E2.4
T06D4.4
Y46G5A.14
Y47H9B.2
Y32F6A.4
C33A12.15
K10G9.1
C08H9.7
C55F2.1
B0280.11
Y38E10A.13
C14A4.8
C56G2.6
C18H9.6
T22G5.5
C53A3.2
T06D8.1
Y41C4A.7
F59A2.3
H19N07.4
K07C5.4
ZK795.2
D1022.6
C35E7.9
B0286.3
F35H8.1
ZK792.6
C30G4.4
K08F4.8
C18E3.1
C06G3.5
F08F8.6
Y37D8A.5
ZK1251.1
T27F6.1
F46A8.13
F57A8.6
Y73E7A.8
C44C8.6
C32D5.12
ZC190.8
F01D5.8
F58A6.1
C36B1.6
Y39B6A.18
K04H4.6
T20B3.16
C17H12.4
R03H10.1
C16A3.9
M05B5.3
C32F10.6
F26B1.5
F30A10.12
F56F3.2
T22G5.6
T06A4.2
R13A5.11
ZK6.11
C38C3.4
T06E6.10
F57F4.1
F10D11.3
C27B7.6
ZK1053.6
K11D2.2
F11C1.5
H12D21.5
ZK593.3
C44C1.1
Y116A8A.6
Y71G12B.22
W07E11.2
T07G12.3
Y66H1A.6
F42G8.8
EGAP2.3
F58G6.3
F19H6.3
F55C12.7
F56H11.4
ZC404.11
F58G6.7
C15H9.7
T15D6.12
T15H9.6
T19B10.2
F44D12.6
R03G8.6
ZK622.1
Y69A2AR.4
K07F5.11
T05E12.7
T04B2.3
T08H10.3
F13H8.11
F46B3.5
C07A12.5
K07F5.4
C18H2.1
Y116F11B.8
F22F7.3
F36H12.9
Y39B6A.24
ZK930.2
F53H2.3
F41G3.4
M88.1
T15B12.2
B0495.5
F23H12.9
F26C11.1
K08C7.3
C16E9.1
T04G9.5
K03E6.6
F11A3.1
F36D3.8
F56C3.9
F52F12.8
R05H5.8
ZK829.2
C18A11.3
F20H11.4
T10G3.1
T16G12.1
F08B1.2
Y41E3.19
K01D12.12
K07D8.1
C15F1.1
Y51B9A.5
M7.12
F11A5.12
F01G10.2
B0240.1
T01C3.4
W06D4.1
T15B7.3
C50C3.2
Y41C4A.11
Y4C6B.2
C48E7.7
C06A8.16
W07E6.1
F38A1.9
ZC449.1
C10C6.3
R06B10.1
F18A12.1
F37H8.4
C30E1.9
F14E5.3
T10B9.10
C33H5.11
F44C8.10
T04F3.7
F45C12.15
F28H6.4
T19D7.1
F18G5.6
C46A5.4
R13.4
F16C3.1
R102.3
ZK1290.13
F39B2.6
ZC477.7
T12B5.2
F44F1.7
T25C12.3
F40E3.5
C04E6.5
K07E1.1
Y105C5B.5
Y38H6C.19
C54D10.14
F15B9.6
K12D12.4
C05D9.2
C38D9.2
K09G1.1
T10H9.1
F39E9.1
F58E10.2
C50D2.3
T11B7.1
R10E9.1
T02B11.9
W03C9.1
F09E10.11
F18E9.7
C37A5.2
K08F9.3
F21C10.8
Y71G12B.27
K09A9.3
Y2H9A.3
F22A3.1
F37B1.2
F53A3.3
Y97E10AR.1
W09G10.6
K09E4.5
C07G3.9
T05A12.2
H02F09.3
C49F8.1
F40F12.3
F15H9.7
ZC101.3
R74.3
ZK617.3
C36A4.12
K06A1.2
C46A5.1
Y57G11C.15
ZC204.12
Y41E3.14
Y71G12B.17
C07A9.6
D2096.8
ZC373.1
Y62F5A.10
Y54G2A.14
F56H11.1
T21E12.5
F13C5.1
F12A10.4
F37C4.5
K11H12.8
Y67A6A.1
F31C3.15
Y45F10A.6
F31D4.5
Y43F8B.1
Y51H7BM.1
W03F11.5
R03H10.6
ZK652.8
T05H10.4
F09F7.7
C33F10.5
F58A4.5
C52E2.4
R06C1.4
C16H3.2
C50D2.1
F26A1.12
C43D7.5
K01B6.3
W03D8.8
C03E10.5
F28D1.3
C40D2.2
F14F7.2
W04E12.6
M163.1
C24A11.8
Y36E3A.2
W03F11.3
T12A2.3
F28C6.7
C05E4.14
Y18H1A.1
K09C4.5
C50H2.7
C14A6.1
C09B9.7
R11D1.8
T05E12.6
F41F3.1
F58G1.9
Y71F9AM.6
Y24D9A.11
F59G1.2
F44D12.5
T13A10.10
R13H9.5
Y49E10.10
W05E10.16
ZK484.8
ZK6.6
ZK896.6
F53F1.5
T19D12.5
ZK185.5
W10D5.1
W01B11.3
ZK757.2
T21D12.2
AC7.3
F46A8.10
T28F2.4
R193.2
C08A9.1
C24A11.9
ZC477.2
F31C3.13
F25E5.10
Y102A5B.1
Y73F8A.20
F38H4.4
F42G8.9
F58E1.12
F46E10.13
R10E9.2
Y47H9C.10
Y71G12A.4
B0213.24
K11D12.5
ZK596.2
K05F6.11
C10A4.1
Y19D10B.6
K12H6.6
F47G4.7
C12D12.1
T05D4.5
Y75B8A.28
F10E9.2
C18H7.7
F25B3.4
B0507.3
F56D6.22
C48B4.12
Y57G11B.5
C26C6.6
Y113G7B.17
F56D5.5
Y46C8AR.1
C15H11.1
W01A8.6
B0284.2
F55C9.14
C34B7.3
T02G5.4
F54H12.7
Y37E11B.10
F58A6.9
F07F6.10
Y47D9A.5
F12E12.10
T05D4.1
F44F4.11
F46E10.10
Y23H5A.4
Y71H2B.7
F46G10.6
F59A6.2
F25E2.2
C34F11.6
C32C4.3
C24H11.1
K05F1.2
T12D8.5
C53B7.4
ZC443.4
F28D1.9
B0496.1
ZK742.4
B0393.4
AC3.2
Y38F1A.8
C03B8.3
T02E1.1
Y43F8C.3
W01F3.1
T07A9.9
F13H6.3
C31B8.7
T10E9.6
C30H6.2
T03E6.8
K08D10.7
F33D4.2
F21D12.1
ZK1098.9
ZC47.9
C47E12.9
F09C6.10
D2063.4
[truncated: 3,943 more rows]

## Sheet: S. aureus
List	DAVID Enrichment								Genes in the first Term "signal"					Genes in the second Term "defense response to Gram-positive bacterium"
S.aureusRN6390_E.coliOP50_YA_8h_Array_Irazoqui2010 and S.aureusNCTC8325_E.coliOP50_YA_8h_RNAseq_Visvikis2014	Sublist	Category	Term	RT	Genes	Count	P-Value	Benjamini	ENSEMBL_TRANSCRIPT_ID	GENE NAME	Related Genes	Species		ENSEMBL_TRANSCRIPT_ID	GENE NAME	Related Genes	Species
K08C7.5		UP_KEYWORDS	Signal	RT		208	2.4E-16	3.9E-14	172096	2 (Zwei) IG domain protein(zig-7)	RG	Caenorhabditis elegans		266826	Antibacterial factor-related peptide 2(abf-2)	RG	Caenorhabditis elegans
C48B4.1		GOTERM_BP_DIRECT	defense response to Gram-positive bacterium	RT		17	1.6E-14	6.3E-12	181444	ASpartyl Protease(asp-4)	RG	Caenorhabditis elegans		174067	Autophagic-related protein 16.2(atg-16.2)	RG	Caenorhabditis elegans
F44C4.3		GOTERM_BP_DIRECT	innate immune response	RT		30	1.7E-7	3.3E-5	266826	Antibacterial factor-related peptide 2(abf-2)	RG	Caenorhabditis elegans		4363071	C-type LECtin(clec-172)	RG	Caenorhabditis elegans
Y38H6C.1		SMART	SM01088	RT		18	2.0E-6	2.1E-4	173941	B-chain-like peptide(ins-11)	RG	Caenorhabditis elegans		189114	C-type LECtin(clec-218)	RG	Caenorhabditis elegans
ZK637.13		GOTERM_BP_DIRECT	oxidation-reduction process	RT		38	2.1E-6	2.7E-4	180945	Beta GALactosidase homolog(bgal-2)	RG	Caenorhabditis elegans		185147	C-type LECtin(clec-264)	RG	Caenorhabditis elegans
F11E6.5		KEGG_PATHWAY	Peroxisome	RT		11	2.1E-6	1.6E-4	175261	C-type LECtin(clec-150)	RG	Caenorhabditis elegans		181855	C-type LECtin(clec-52)	RG	Caenorhabditis elegans
F18E3.11		GOTERM_CC_DIRECT	collagen trimer	RT		18	5.5E-6	5.9E-4	4363071	C-type LECtin(clec-172)	RG	Caenorhabditis elegans		184314	C-type LECtin(clec-7)	RG	Caenorhabditis elegans
T22B7.7		INTERPRO	Nematode cuticle collagen, N-terminal	RT		18	9.4E-6	4.5E-3	189114	C-type LECtin(clec-218)	RG	Caenorhabditis elegans		171934	Ferritin(ftn-2)	RG	Caenorhabditis elegans
C08F11.8		GOTERM_BP_DIRECT	fatty acid metabolic process	RT		10	1.1E-5	1.1E-3	184216	C-type LECtin(clec-227)	RG	Caenorhabditis elegans		183475	Invertebrate LYSozyme(ilys-2)	RG	Caenorhabditis elegans
K09F5.2		INTERPRO	Saposin B	RT		8	2.0E-5	4.5E-3	185374	C-type LECtin(clec-232)	RG	Caenorhabditis elegans		179429	LYSozyme(lys-2)	RG	Caenorhabditis elegans
R07E5.4		UP_KEYWORDS	Collagen	RT		18	2.2E-5	1.8E-3	185147	C-type LECtin(clec-264)	RG	Caenorhabditis elegans		186491	LYSozyme(lys-5)	RG	Caenorhabditis elegans
ZK816.5		INTERPRO	Saposin-like	RT		8	2.5E-5	4.5E-3	181855	C-type LECtin(clec-52)	RG	Caenorhabditis elegans		188249	MATH (meprin-associated Traf homology) domain containing(math-38)	RG	Caenorhabditis elegans
C45G7.3		GOTERM_CC_DIRECT	extracellular space	RT		21	2.7E-5	1.5E-3	179953	C-type LECtin(clec-56)	RG	Caenorhabditis elegans		174050	Protein lgg-1(lgg-1)	RG	Caenorhabditis elegans
C30G12.2		GOTERM_MF_DIRECT	structural constituent of cuticle	RT		18	3.3E-5	5.6E-3	191384	C-type LECtin(clec-60)	RG	Caenorhabditis elegans		176452	SaPosin-like Protein family(spp-1)	RG	Caenorhabditis elegans
F28F8.2		GOTERM_MF_DIRECT	oxidoreductase activity	RT		31	4.6E-5	5.6E-3	174613	C-type LECtin(clec-61)	RG	Caenorhabditis elegans		259714	SaPosin-like Protein family(spp-2)	RG	Caenorhabditis elegans
ZC443.5		UP_KEYWORDS	Oxidoreductase	RT		24	6.0E-5	3.3E-3	184314	C-type LECtin(clec-7)	RG	Caenorhabditis elegans		173591	hypothetical protein(F43C11.7)	RG	Caenorhabditis elegans
ZC412.7		SMART	SapB	RT		7	6.3E-5	3.4E-3	189944	C-type LECtin(clec-70)	RG	Caenorhabditis elegans		181118	hypothetical protein(F53A9.8)	RG	Caenorhabditis elegans
T08G5.10		GOTERM_BP_DIRECT	lipid metabolic process	RT		19	9.8E-5	7.6E-3	189945	C-type LECtin(clec-71)	RG	Caenorhabditis elegans
C55B7.4		INTERPRO	Thioredoxin-like fold	RT		16	1.1E-4	1.4E-2	177152	C-type LECtin(clec-72)	RG	Caenorhabditis elegans
F54F3.3		GOTERM_CC_DIRECT	lysosome	RT		10	1.8E-4	6.3E-3	177067	C-type LECtin(clec-84)	RG	Caenorhabditis elegans
C49G7.3		GOTERM_MF_DIRECT	lysozyme activity	RT		5	2.0E-4	1.6E-2	179885	CYtochrome P450 family(cyp-35C1)	RG	Caenorhabditis elegans
F46F2.3		INTERPRO	Glycoside hydrolase, catalytic domain	RT		10	2.3E-4	2.4E-2	3565147	CaeNaCin (Caenorhabditis bacteriocin)(cnc-10)	RG	Caenorhabditis elegans
Y46C8AL.3		GOTERM_BP_DIRECT	metabolic process	RT		54	3.3E-4	2.1E-2	4926913	CaeNaCin (Caenorhabditis bacteriocin)(cnc-11)	RG	Caenorhabditis elegans
F58B3.1		GOTERM_BP_DIRECT	lipid catabolic process	RT		7	3.9E-4	2.1E-2	178635	CaeNaCin (Caenorhabditis bacteriocin)(cnc-4)	RG	Caenorhabditis elegans
F54D11.1		INTERPRO	Glycoside hydrolase, superfamily	RT		10	5.2E-4	4.6E-2	181563	Calsequestrin(csq-1)	RG	Caenorhabditis elegans
T13F3.6		KEGG_PATHWAY	Lysosome	RT		9	5.7E-4	2.1E-2	179818	CathePsin Z(cpz-2)	RG	Caenorhabditis elegans
Y65B4BR.1		INTERPRO	Transthyretin-like	RT		9	6.0E-4	4.6E-2	179053	Cathepsin B-like cysteine proteinase 4(cpr-4)	RG	Caenorhabditis elegans
F15E6.4		GOTERM_CC_DIRECT	nucleolus	RT		11	6.8E-4	1.8E-2	178612	Cathepsin B-like cysteine proteinase 5(cpr-5)	RG	Caenorhabditis elegans
F21C10.10		INTERPRO	Glutathione S-transferase, C-terminal	RT		8	9.2E-4	6.2E-2	177556	CoLlagen sequence X-hybridizing(clx-1)	RG	Caenorhabditis elegans
F46C5.1		INTERPRO	Glutathione S-transferase, N-terminal	RT		8	1.2E-3	6.9E-2	178426	Conserved Cysteine/Glycine domain protein(ccg-1)	RG	Caenorhabditis elegans
T24B8.5		GOTERM_BP_DIRECT	defense response	RT		12	1.3E-3	6.4E-2	174651	Cuticle collagen 39(col-39)	RG	Caenorhabditis elegans
F36D3.9		KEGG_PATHWAY	Drug metabolism - cytochrome P450	RT		6	1.7E-3	4.1E-2	3565775	D-amino-acid oxidase(daao-1)	RG	Caenorhabditis elegans
C23G10.6		INTERPRO	UDP-glucuronosyl/UDP-glucosyltransferase	RT		9	1.9E-3	1.0E-1	181174	Deoxyribonuclease-2(nuc-1)	RG	Caenorhabditis elegans
C45G7.2		UP_KEYWORDS	Flavoprotein	RT		9	2.2E-3	7.6E-2	187266	Downstream Of DAF-16 (regulated by DAF-16)(dod-17)	RG	Caenorhabditis elegans
C23G10.11		UP_KEYWORDS	Lipid metabolism	RT		12	2.4E-3	7.6E-2	259409	FIP (Fungus-Induced Protein) Related(fipr-22)	RG	Caenorhabditis elegans
K12G11.3		SMART	CLECT	RT		15	3.3E-3	1.2E-1	173283	FIP (Fungus-Induced Protein) Related(fipr-23)	RG	Caenorhabditis elegans
R09B5.6		GOTERM_CC_DIRECT	peroxisome	RT		6	3.5E-3	7.6E-2	183286	FIP (Fungus-Induced Protein) Related(fipr-24)	RG	Caenorhabditis elegans
C54F6.14									172708	FIP (Fungus-Induced Protein) Related(fipr-26)	RG	Caenorhabditis elegans
T05E12.6									177574	FMRF-Like Peptide(flp-10)	RG	Caenorhabditis elegans
F37B4.7									176803	FMRF-Like Peptide(flp-15)	RG	Caenorhabditis elegans
B0213.15									187940	Fasting Induced Lipase(fil-1)	RG	Caenorhabditis elegans
C37A5.2									189096	Fatty Acid/Retinol binding protein(far-6)	RG	Caenorhabditis elegans
B0218.8									191388	GILT-like protein ZK669.3(ZK669.3)	RG	Caenorhabditis elegans
C25H3.10									184239	GRounDhog (hedgehog-like family)(grd-10)	RG	Caenorhabditis elegans
K01A2.2									187934	GRounDhog (hedgehog-like family)(grd-14)	RG	Caenorhabditis elegans
C50F7.5									177967	GRound-Like (grd related)(grl-21)	RG	Caenorhabditis elegans
C28C12.5									3564844	GRound-Like (grd related)(grl-4)	RG	Caenorhabditis elegans
K03A1.5									181178	Glutathione peroxidase(gpx-5)	RG	Caenorhabditis elegans
F41H10.8									191666	HEsitatioN behavior(hen-1)	RG	Caenorhabditis elegans
F38E9.1									189485	Insulin/EGF-Receptor L Domain protein(irld-53)	RG	Caenorhabditis elegans
C32F10.4									183475	Invertebrate LYSozyme(ilys-2)	RG	Caenorhabditis elegans
C17C3.1									177033	Invertebrate LYSozyme(ilys-3)	RG	Caenorhabditis elegans
W05B2.1									174345	LIPaSe related(lips-10)	RG	Caenorhabditis elegans
Y57A10A.23									184622	LYSozyme(lys-10)	RG	Caenorhabditis elegans
F58B3.2									179429	LYSozyme(lys-2)	RG	Caenorhabditis elegans
ZK228.4									178086	LYSozyme(lys-4)	RG	Caenorhabditis elegans
Y22F5A.5									186491	LYSozyme(lys-5)	RG	Caenorhabditis elegans
F49E11.10									179771	Lipase(lipl-1)	RG	Caenorhabditis elegans
F53F1.4									185840	Lipase(lipl-2)	RG	Caenorhabditis elegans
F45D3.4									178572	Lipase(lipl-3)	RG	Caenorhabditis elegans
C33A12.19									172520	Low-density lipoprotein receptor-related protein(lrp-1)	RG	Caenorhabditis elegans
R06B10.3									179430	Lysozyme-like protein 3(lys-3)	RG	Caenorhabditis elegans
F09F7.6									175564	Matrix non-peptidase homolog 1(mnp-1)	RG	Caenorhabditis elegans
F38E11.1									189662	Nematode Specific Peptide family, group E(nspe-5)	RG	Caenorhabditis elegans
F54D10.2									3564817	Nematode Specific Peptide family, group E(nspe-6)	RG	Caenorhabditis elegans
F53A9.8									191733	Neuropeptide-Like Protein(nlp-10)	RG	Caenorhabditis elegans
F31F7.1									171753	Neuropeptide-Like Protein(nlp-12)	RG	Caenorhabditis elegans
F52B11.4									178319	Neuropeptide-Like Protein(nlp-17)	RG	Caenorhabditis elegans
B0222.4									259618	Neuropeptide-Like Protein(nlp-34)	RG	Caenorhabditis elegans
M60.2									181226	O-ACyltransferase homolog(oac-14)	RG	Caenorhabditis elegans
R09B5.9									178643	O-ACyltransferase homolog(oac-31)	RG	Caenorhabditis elegans
T01C3.4									186125	O-ACyltransferase homolog(oac-32)	RG	Caenorhabditis elegans
F53A9.1									175327	PDGF/VEGF growth factor related(pvf-1)	RG	Caenorhabditis elegans
T12D8.5									186864	Poly(U)-specific endoribonuclease homolog(K02A11.3)	RG	Caenorhabditis elegans
C24G6.6									183891	Prion-like-(Q/N-rich)-domain-bearing protein(pqn-24)	RG	Caenorhabditis elegans
Y69F12A.2									180328	Prion-like-(Q/N-rich)-domain-bearing protein(pqn-94)	RG	Caenorhabditis elegans
Y48E1B.8									191691	Probable insulin-like peptide alpha-type 3(ins-23)	RG	Caenorhabditis elegans
F31F4.15									189815	Protein SUP-1(sup-1)	RG	Caenorhabditis elegans
F57B1.3									180404	Putative UDP-glucuronosyltransferase ugt-46(ugt-46)	RG	Caenorhabditis elegans
F18G5.6									177314	Putative glucosylceramidase 4(gba-4)	RG	Caenorhabditis elegans
Y45G12C.2									181605	Putative phospholipase B-like 2(F09B12.3)	RG	Caenorhabditis elegans
Y43D4A.2									176105	Putative tyrosinase-like protein tyr-1(tyr-1)	RG	Caenorhabditis elegans
C30G7.1									178805	QWGYGGY-amide(nlp-29)	RG	Caenorhabditis elegans
C04F5.7									3565444	QWGYGGY-amide(nlp-30)	RG	Caenorhabditis elegans
F54F3.1									191309	SCP-Like extracellular protein(scl-20)	RG	Caenorhabditis elegans
T05E12.3									172011	SUn (SUN) domain Containing Ossification factor homolog(suco-1)	RG	Caenorhabditis elegans
C25F9.12									176452	SaPosin-like Protein family(spp-1)	RG	Caenorhabditis elegans
Y54G2A.11									188762	SaPosin-like Protein family(spp-12)	RG	Caenorhabditis elegans
F53A9.6									172318	SaPosin-like Protein family(spp-15)	RG	Caenorhabditis elegans
C06B3.6									171681	SaPosin-like Protein family(spp-17)	RG	Caenorhabditis elegans
F10D2.11									259714	SaPosin-like Protein family(spp-2)	RG	Caenorhabditis elegans
M05D6.7									177652	SaPosin-like Protein family(spp-8)	RG	Caenorhabditis elegans
F43C11.7									183905	SeMaPhorin related(smp-2)	RG	Caenorhabditis elegans
F53A9.7									180366	Seven B Two (mammalian 7BT prohormone convertase chaperone) homolog(sbt-1)	RG	Caenorhabditis elegans
M02D8.4									178187	THaumatiN family(thn-2)	RG	Caenorhabditis elegans
F46B6.8									184686	TransThyretin-Related family domain(ttr-10)	RG	Caenorhabditis elegans
D1037.3									188688	TransThyretin-Related family domain(ttr-23)	RG	Caenorhabditis elegans
D1054.8									184782	TransThyretin-Related family domain(ttr-37)	RG	Caenorhabditis elegans
C40H5.1									4363063	TransThyretin-Related family domain(ttr-45)	RG	Caenorhabditis elegans
R07E3.4									178282	TransThyretin-Related family domain(ttr-51)	RG	Caenorhabditis elegans
C54F6.5									188506	TransThyretin-Related family domain(ttr-54)	RG	Caenorhabditis elegans
F36H5.2									189028	TransThyretin-Related family domain(ttr-6)	RG	Caenorhabditis elegans
Y53F4B.45									176312	Transthyretin-like protein 5(ttr-5)	RG	Caenorhabditis elegans
ZK6.11									173388	Trehalase(tre-5)	RG	Caenorhabditis elegans
F01G10.3									178882	UDP-GlucuronosylTransferase(ugt-11)	RG	Caenorhabditis elegans
C17C3.4									186766	UDP-GlucuronosylTransferase(ugt-13)	RG	Caenorhabditis elegans
T28H10.3									184295	UDP-GlucuronosylTransferase(ugt-41)	RG	Caenorhabditis elegans
C34C6.7									182223	UDP-GlucuronosylTransferase(ugt-63)	RG	Caenorhabditis elegans
ZC443.3									182814	UDP-glucuronosyltransferase(C23G10.6)	RG	Caenorhabditis elegans
W08D2.4									179759	UDP-glucuronosyltransferase(ugt-18)	RG	Caenorhabditis elegans
R12C12.1									172087	UDP-glucuronosyltransferase(ugt-25)	RG	Caenorhabditis elegans
F09B12.3									187595	UPF0375 protein R05A10.4(R05A10.4)	RG	Caenorhabditis elegans
D1086.3									181034	Vitellogenin-1(vit-1)	RG	Caenorhabditis elegans
F49E12.10									174644	beta-LACTamase domain containing(lact-3)	RG	Caenorhabditis elegans
C02F5.7									179895	dietary restriction over expressed(droe-4)	RG	Caenorhabditis elegans
Y49G5A.1									176033	hypothetical protein(B0361.9)	RG	Caenorhabditis elegans
F26F12.3									182252	hypothetical protein(C05C12.4)	RG	Caenorhabditis elegans
ZK892.2									179408	hypothetical protein(C08B6.10)	RG	Caenorhabditis elegans
Y17D7B.4									259578	hypothetical protein(C08G9.1)	RG	Caenorhabditis elegans
F28G4.1									182446	hypothetical protein(C09D4.2)	RG	Caenorhabditis elegans
C11E4.1									178950	hypothetical protein(C14C11.4)	RG	Caenorhabditis elegans
ZC101.2									182706	hypothetical protein(C17B7.4)	RG	Caenorhabditis elegans
T07H3.3									181600	hypothetical protein(C18B12.4)	RG	Caenorhabditis elegans
C44B7.8									259533	hypothetical protein(C18D11.6)	RG	Caenorhabditis elegans
K11H12.4									182816	hypothetical protein(C23G10.11)	RG	Caenorhabditis elegans
C52D10.1									178244	hypothetical protein(C32H11.4)	RG	Caenorhabditis elegans
K08F4.7									183196	hypothetical protein(C34C6.3)	RG	Caenorhabditis elegans
T15B7.4									176311	hypothetical protein(C40H1.7)	RG	Caenorhabditis elegans
B0213.4									183403	hypothetical protein(C42D4.1)	RG	Caenorhabditis elegans
T01D3.6									177493	hypothetical protein(C42D4.2)	RG	Caenorhabditis elegans
C31C9.1									183464	hypothetical protein(C44H9.5)	RG	Caenorhabditis elegans
Y5F2A.2									180878	hypothetical protein(C45B2.1)	RG	Caenorhabditis elegans
F16C3.2									178810	hypothetical protein(C49G7.3)	RG	Caenorhabditis elegans
Y5H2B.5									179332	hypothetical protein(C50F4.8)	RG	Caenorhabditis elegans
ZK228.3									177554	hypothetical protein(C50F7.5)	RG	Caenorhabditis elegans
F10G2.3									179907	hypothetical protein(D1086.3)	RG	Caenorhabditis elegans
T26H5.9									183933	hypothetical protein(D1086.5)	RG	Caenorhabditis elegans
C33C12.3									174185	hypothetical protein(E04F6.9)	RG	Caenorhabditis elegans
C53A3.2									184056	hypothetical protein(F01D5.2)	RG	Caenorhabditis elegans
C05E4.9									184057	hypothetical protein(F01D5.3)	RG	Caenorhabditis elegans
W02D7.11									184206	hypothetical protein(F08G5.6)	RG	Caenorhabditis elegans
T10H9.5									181691	hypothetical protein(F09C8.1)	RG	Caenorhabditis elegans
C25F9.11									259435	hypothetical protein(F09E5.14)	RG	Caenorhabditis elegans
D1053.3									176174	hypothetical protein(F10E9.12)	RG	Caenorhabditis elegans
F49C12.7									180709	hypothetical protein(F14H12.3)	RG	Caenorhabditis elegans
T28B8.1									177193	hypothetical protein(F15E6.4)	RG	Caenorhabditis elegans
C50F4.8									172879	hypothetical protein(F16C3.2)	RG	Caenorhabditis elegans
K07B1.8									185021	hypothetical protein(F27E5.1)	RG	Caenorhabditis elegans
R09D1.11									6418644	hypothetical protein(F27E5.7)	RG	Caenorhabditis elegans
F10D7.3									185258	hypothetical protein(F35B12.3)	RG	Caenorhabditis elegans
ZK688.2									185310	hypothetical protein(F35F10.5)	RG	Caenorhabditis elegans
C07A9.8									185565	hypothetical protein(F40G12.5)	RG	Caenorhabditis elegans
F11C7.6									185571	hypothetical protein(F40H3.2)	RG	Caenorhabditis elegans
B0218.6									185637	hypothetical protein(F41G4.8)	RG	Caenorhabditis elegans
F38A3.2									179717	hypothetical protein(F45D3.3)	RG	Caenorhabditis elegans
C50F4.9									181619	hypothetical protein(F46F2.3)	RG	Caenorhabditis elegans
K01C8.1									4927055	hypothetical protein(F53C11.9)	RG	Caenorhabditis elegans
T28F4.5									179822	hypothetical protein(F53F1.4)	RG	Caenorhabditis elegans
C35C5.8									178384	hypothetical protein(F55B11.4)	RG	Caenorhabditis elegans
ZK507.4									180477	hypothetical protein(F56C3.8)	RG	Caenorhabditis elegans
M28.6									178682	hypothetical protein(F59A7.2)	RG	Caenorhabditis elegans
F11E6.3									3896721	hypothetical protein(K02A11.4)	RG	Caenorhabditis elegans
W05B2.5									186872	hypothetical protein(K02D3.1)	RG	Caenorhabditis elegans
K02G10.7									175241	hypothetical protein(K02F3.9)	RG	Caenorhabditis elegans
Y51A2D.13									176404	hypothetical protein(K03H1.5)	RG	Caenorhabditis elegans
K03H6.4									186995	hypothetical protein(K04F1.9)	RG	Caenorhabditis elegans
F14F7.1									178242	hypothetical protein(K08D8.3)	RG	Caenorhabditis elegans
B0213.3									176894	hypothetical protein(K11H12.4)	RG	Caenorhabditis elegans
C06G3.5									259624	hypothetical protein(K12B6.9)	RG	Caenorhabditis elegans
T28F4.6									181438	hypothetical protein(R03G8.6)	RG	Caenorhabditis elegans
F43E2.5									175568	hypothetical protein(R07E5.4)	RG	Caenorhabditis elegans
M60.4									187804	hypothetical protein(R11D1.3)	RG	Caenorhabditis elegans
F11A5.9									187981	hypothetical protein(T02B11.4)	RG	Caenorhabditis elegans
ZC395.5									180561	hypothetical protein(T03G6.3)	RG	Caenorhabditis elegans
F08A8.2									180135	hypothetical protein(T05E12.3)	RG	Caenorhabditis elegans
C52B9.3									3564899	hypothetical protein(T08B6.9)	RG	Caenorhabditis elegans
C32H11.4									178665	hypothetical protein(T10B5.7)	RG	Caenorhabditis elegans
W07G9.2									188388	hypothetical protein(T10G3.1)	RG	Caenorhabditis elegans
H17B01.3									176797	hypothetical protein(T12D8.5)	RG	Caenorhabditis elegans
T12B3.3									180092	hypothetical protein(T13F3.6)	RG	Caenorhabditis elegans
C08E3.13									188660	hypothetical protein(T20G5.8)	RG	Caenorhabditis elegans
M88.1									188758	hypothetical protein(T22F7.4)	RG	Caenorhabditis elegans
TAG-234									188838	hypothetical protein(T24B8.5)	RG	Caenorhabditis elegans
F46A8.7									174729	hypothetical protein(T24F1.5)	RG	Caenorhabditis elegans
Y39G10AR.11									174033	hypothetical protein(T24H7.2)	RG	Caenorhabditis elegans
Y43C5A.3									189062	hypothetical protein(T28H10.2)	RG	Caenorhabditis elegans
W01A11.4									179714	hypothetical protein(T28H10.3)	RG	Caenorhabditis elegans
Y22D7AL.15									179097	hypothetical protein(VC5.2)	RG	Caenorhabditis elegans
T16G1.4									180351	hypothetical protein(W01F3.2)	RG	Caenorhabditis elegans
T07G12.5									178786	hypothetical protein(W08A12.2)	RG	Caenorhabditis elegans
F01F1.6									173704	hypothetical protein(W10G11.3)	RG	Caenorhabditis elegans
C06G3.3									4926893	hypothetical protein(Y41G9A.10)	RG	Caenorhabditis elegans
K01A2.10									189848	hypothetical protein(Y43C5A.3)	RG	Caenorhabditis elegans
D2045.8									173061	hypothetical protein(Y47H9C.1)	RG	Caenorhabditis elegans
ZK593.3									3565795	hypothetical protein(Y49F6B.12)	RG	Caenorhabditis elegans
C18D11.6									190090	hypothetical protein(Y49G5A.1)	RG	Caenorhabditis elegans
C09G5.5									190146	hypothetical protein(Y51H4A.5)	RG	Caenorhabditis elegans
F46E10.1									190148	hypothetical protein(Y51H4A.8)	RG	Caenorhabditis elegans
W07B8.5									173020	hypothetical protein(Y53H1B.2)	RG	Caenorhabditis elegans
Y38F1A.9									174863	hypothetical protein(Y57A10A.23)	RG	Caenorhabditis elegans
F01D5.2									190442	hypothetical protein(Y60C6A.1)	RG	Caenorhabditis elegans
C49F5.1									190488	hypothetical protein(Y65B4BR.1)	RG	Caenorhabditis elegans
C45E5.1									172383	hypothetical protein(ZC581.3)	RG	Caenorhabditis elegans
F56B3.1									177982	hypothetical protein(ZK596.1)	RG	Caenorhabditis elegans
Y38E10A.16									259652	hypothetical protein(ZK863.8)	RG	Caenorhabditis elegans
ZK622.3									191473	hypothetical protein(ZK970.7)	RG	Caenorhabditis elegans
W10G6.3									181772	hypothetical protein(osm-11)	RG	Caenorhabditis elegans
Y37E11AR.2
T12G3.1									175807	related to Islet cell Diabetes Autoantigen(ida-1)	RG	Caenorhabditis elegans
T19C4.5
C14F5.1
C09G5.4
F53A9.2
F18C5.10
C44C1.5
ZK666.6
F46G10.6
F58G6.3
C50F4.1
Y11D7A.3
Y43F8B.2
F11E6.11
F08A8.3
C25F9.7
E02H9.4
Y105E8A.4
F41H10.7
Y41C4A.16
C12C8.2
M163.1
C29F4.2
W02D9.10
F09E5.14
C42D4.2
H02F09.3
C43D7.5
C31H5.6
ZK593.6
Y66A7A.6
W05H9.1
K04F1.9
F35F10.5
F27C8.4
D2030.2
C46H11.2
ZK1290.5
F55E10.6
Y17G7B.1
C30A5.2 C02F5.7
F40H3.2
ZK970.7
F41E6.6
F17C11.4
ZK550.6
T10H9.8
Y73B6BL.24
T07C4.4
C10H11.6
Y46C8AL.4
ZK945.1
W08A12.2
C07B5.5
R12H7.2
F25E5.8
F29C6.1
C07E3.3
Y94H6A.6
C44C8.6
H12C20.3
B0213.6
T23F4.2
K10F12.4
C35A5.3
D1086.5
F08B12.4
M01H9.3
ZK673.2
T10B11.9
ZC204.12
F21A3.2
C18A11.7
R12H7.3
F01D5.3
ZK185.3
F42A8.1
C06H5.1
W01A11.7
F36F2.2
K08D8.3
Y53F4B.33
F41C3.3
F42E11.4
F44E5.4
C36B1.6
Y51A2D.4
Y45G5AM.1
M04G12.2
C06B3.3
T23F2.4
T22F7.4
Y53C12B.7
T07A9.9
Y119D3B.20
F15E11.15
F47B8.2
Y105C5A.12
E03H4.7
T10B5.7
Y54G2A.14
ZK673.1
C04A11.5
C17G10.4
C23H3.7
B0334.1
W01C8.5
C49F5.7
Y105C5B.28
K08E5.3
T04A6.1
C32D5.9
R10E8.8
F56C3.9
W06A7.4
C42D4.1
K11D12.3
Y105C5A.13
K01F9.2
F56H9.2
F08F1.8
Y4C6B.6
ZK669.3
F07H5.9
F40F8.5
W02D7.2
Y59H11AR.2
Y47H9C.1
F56F10.3
T09A5.1
Y51A2D.18
F55H12.2
F13A2.4
T23G7.3
F09E10.3
F14H12.3
F52F10.4
ZK971.1
ZC410.5
F44E5.5
F49H6.13
F21F8.4
B0310.5
K07E3.4
K12F2.1
Y79H2A.1
T19H5.4
C06H5.7
B0546.4
Y48A6B.7
C37A5.8
Y44A6C.1
F10E9.12
Y38E10A.25
C50F2.10
C31H5.4
C27B7.9
F55G11.5
K05F1.10
F58E10.7
W07G1.3
T07C12.8
Y51H4A.9
F52H3.7
Y53H1B.2
F52H3.5
F09F7.7
M02D8.6
F21E9.3
F41G4.8
C04G6.1
B0285.7
Y19D10A.7
F59E11.5
F35E12.6
T06D8.1
Y40B10A.6
ZC443.4
C33A12.4
ZK1058.6
F14E5.5
K07E8.3
D2030.5
F41E6.5
F48D6.4
Y69A2AR.5
C12C8.1
R10E4.2
R05G6.10
C09D4.2
F37A8.5
F52F10.3
F14B8.2
K03H1.10
ZK666.7
F02E8.6
T04F8.7
ZC15.8
T01B10.2
Y38F1A.6
F35B12.7
F43G6.8
C15A11.7
M04D8.3
F11A5.10
R11D1.3
ZK337.1
C09H5.2
H11E01.2
T22G5.6
T21D12.9
Y69A2AR.7
Y54G2A.52
C14A4.1
F52D1.2
F55B12.10
C29F7.2
B0564.3
Y48G8AL.13
F22B7.9
F53B2.8
T05C1.4
T27E4.8
R09B5.13
F08H9.5
C10C5.5
Y60C6A.1
F48E3.6
B0496.7
W05G11.6
F18E3.7
T04B2.5
T08E11.6
F42C5.7
C45B2.1
T20D4.5
T23E7.6
W03G1.7
R10H1.1
K11C4.4
C05D9.9
C16A3.6
C44B7.10
C25F6.2
C34C6.3
C08A9.1
T19A6.2
ZC581.3
H12C20.6
M01H9.4
F09B9.1
Y39B6A.33
F58A4.7
C18A11.1
C25B8.4
R09B5.4
W05E10.1
T19H12.10
T12A7.6
F02C12.5
C50F7.2
T27E9.7
C05C12.4
C35C5.9
F13H8.1
K04G7.3
VK10D6R.1
B0213.5
W09G3.2
T04A8.4
T24H7.5
T07E3.4
B0213.17
Y46H3A.3
F42A10.4
Y15E3A.5
T28B4.3
C18H9.5
Y49F6B.12
K03E5.2
F59C6.6
T09H2.1
T27D12.2
F38E11.2
Y54G2A.8
R10D12.9
B0511.6
F49H6.5
C45G9.6
F10C1.7
M01A8.1
F09C8.1
R09A8.4
K02D3.1
C26E1.2
T02B11.4
F44A2.7
Y49E10.16
W03F9.4
C44H9.6
F30A10.9
T16G1.7
B0303.11
F57F5.4
K07B1.6
K09D9.2
F53B3.6
W10G11.3
Y41C4A.13
F07F6.8
T24E12.8
K10H10.2
F45E4.8
W04A8.4
K10G9.1
K08C7.2
Y95B8A.6
DH11.2
C49A9.6
M02H5.1
C34D10.2
R02F2.1
F31D5.3
F21F3.3
K03B4.7
C50A2.3
C02C2.1
C30G4.7
R05F9.5
F53B6.8
F19C7.2
F13E6.4
DY3.6
Y53F4B.32
W02D3.1
C45B2.5
C49A9.5
C44H9.8
F36H5.8
VC5.2
W09C5.1
C03D6.8
ZK688.11
Y71F9B.9
F32H5.3
T20D4.7
C48E7.10
Y47G6A.19
F46H5.7
D1046.5
C54F6.12
Y37D8A.16
F19B2.5
C18E9.9
Y11D7A.9
T20B3.1
F58G6.2
F55F3.1
K06B9.1
ZK1320.9
B0454.5
T05F1.10
C31B8.4
R10E9.1
ZK1073.1
T08A9.10
T22F3.11
E04F6.8
F09D12.1
F47B8.3
E02H1.7
B0348.4
F40H6.6
C01H6.1
F35D11.3
Y6E2A.4
T06C10.4
C24B9.3
F40F8.7
R151.5
H23N18.1
W05H9.3
R06C1.6
ZK1307.2
T12B5.10
C55A6.4
Y15E3A.4
C27H5.2
F38B7.1
C54D1.5
W07B8.4
F53F1.6
F42A9.1
C50B8.4
F41C3.1
E01G4.1
F26A3.1
F11F1.6
R11G1.4
D1025.2
F28E10.2
Y51A2D.9
C14C10.3
D2096.3
C32E8.4
F31D5.5
F42G2.2
C33B4.4
T02C5.1
T24F1.5
K10G4.3
T20D4.4
T14B4.4
Y75B12B.3
F34H10.3
Y50D4A.5
F59A1.7
D2007.2
C38C3.4
Y53F4B.31
ZK546.11
T12B5.8
T23D8.3
ZK563.2
F36G9.11
F40G12.5
C35E7.6
F45E1.3
C06H5.2
C44H9.5
C33D9.1
Y94H6A.5
D1037.2
F23H12.9
T27E4.3
F14H3.12
R11H6.4
K10D11.1
T13F2.1
F59D8.1
T21C9.8
C28G1.6
M03A8.2
Y37E11B.2
C14C11.4
C05E4.1
Y51H4A.5
C30G7.4
ZK265.2
Y51H4A.15
Y71F9AL.10
T27C5.8
F53E10.1
T20G5.8
C35A11.4
T07D3.1
C10H11.3
ZK632.4
K03E6.7
C36B7.7
T14G10.4
C55F2.2
C35A5.6
Y20F4.4
F56F11.3
F46C8.3
F08G5.6
F23H12.1
B0563.5
W02A2.9
F10D2.9
Y54E10BR.4
ZK384.2
F59E11.7
C23H4.6
C45B11.4
F26D12.1
C08F1.10
K08C7.6
T22G5.7
M04G7.1
Y60A3A.1
Y39B6A.40
K01H12.1
C37C3.8
W02D7.8
R05A10.4
T15D6.4
Y71F9AL.7
C40H1.5
F16H6.9
Y46C8AL.5
Y53C12B.2
T18D3.7
F59F4.2
ZK131.11
Y67D8B.4
ZK1248.16
C18E9.1
ZK688.7
F47A4.5
T23B12.8
F47B8.8
T25F10.3
Y48E1C.3
C53B7.3
Y43F8B.9
F44C8.3
H16O14.1
T25B9.7
F42C5.10
Y75B8A.7
C37H5.9
M01B12.5
R07C12.1
Y42A5A.2
C15C8.3
C02F12.4
M176.8
F56B6.4
Y51H4A.8
ZK525.1
Y39A3CL.6
C24B9.9
F59B10.4
ZK250.5
K11E4.4
F07C3.9
C34D10.1
F19F10.4
T19D12.2
ZK1290.13
M01D7.5
B0546.3
F35B12.8
C06G3.1
ZK484.1
F35G2.1
F48G7.2
D2092.1
W01B11.6
Y69A2AR.4
C15H9.1
Y55B1BR.4
Y46B2A.1
K02A11.4
ZK546.3
C04A2.1
F26D2.2
F21F8.2
F40H6.4
F35B12.3
F13C5.1
C45B11.3
F25H2.1
R13A5.12
K11D12.4
E02H1.1
R11G11.14
F08H9.7
F35C5.5
F13H8.7
R11G1.6
R03G8.6
Y51H4A.7
F46B3.1
#N/A
F11C3.3
R09D1.12
T14G12.4
F37B1.5
F37B1.1
K12H6.6
M01H9.1
F28D9.2
K03H6.7
Y76A2B.5
F38B7.3
C50H2.13
Y77E11A.14
C04F12.3
Y56A3A.18
F27E5.1
Y51A2D.10
ZK945.3
C34F11.3
C25G4.2
F15D4.2
C49H3.12
W01F3.2
K06A1.5
K08A2.5
C24A3.6
C05E4.14
C33A12.6
F28A12.4
F31F4.12
C30A5.2
C17B7.5
F15H10.1
T06E4.6
T05F1.11
F54C9.3
F55H2.1
C39D10.11
Y73B6BR.1
F14F4.3
K02F3.9
Y25C1A.13
M116.2
D2007.5
F32D8.12
C25E10.3
B0222.9
F11C7.5
Y43E12A.2
F37A8.4
B0403.6
F47B8.4
F55F10.1
ZK809.8
B0379.1
Y73E7A.2
R05D7.1
F45E1.6
Y39B6A.5
Y75B12B.6
Y45F10A.5
K06A9.2
C04F6.3
C06E4.8
Y105E8B.7
C35B1.1
JC8.8
K02D7.1
F45D3.3
Y51A2D.14
T27D12.1
C08G9.1
K09H9.8
W07G4.5
K02C4.5
Y43F8C.3
R12E2.2
F52H3.3
F53F4.11
F13G3.6
T08A9.12
T11B7.3
T05A10.1
T27E4.9
F53F4.5
C47A10.5
B0252.2
T26H5.10
T23F2.3
T19C3.4
K03A1.2
F29D11.1
ZK632.9
B0361.9
Y46H3A.2
Y62E10A.16
F31D4.4
W10G6.2
ZK512.2
F59A3.5
Y75B8A.29
F53F4.14
Y105C5A.8
T07C4.9
F54C9.1
C37A5.4
C08E3.1
T05G5.12
PAR2.3
Y54G2A.33
ZC168.5
B0454.6
K03H1.5
F45E4.5
ZK863.8
R03G5.2
Y34F4.1
F27E5.7
W02C12.3
F38A5.7
T07D1.2
F56A8.7
D1007.14
C37H5.6
T09A12.2
Y22F5A.6
F25E2.4
F01D5.9
H16O14.2
F56D1.3
F14D2.7
T18D3.8
F58H1.7
F42A10.1
M05B5.2
Y46G5A.21
Y48E1B.9
T01B6.3
Y20F4.2
F40F4.3
Y41G9A.10
F44C8.2
Y82E9BR.21
B0001.6
C16A3.3
Y43B11AR.3
R04B5.5
JC8.14
Y111B2A.28
H06H21.8
F36A4.10
H36L18.2
T23F11.1
F55B12.5
W09G12.7
C13D9.1
C02F4.2
R07B7.5
Y48G10A.3
tag-299
W02B12.9
F13C5.6
F21D12.1
C43G2.1
C17C3.12
C28H8.3
Y73F8A.6
Y57G11B.2
Y10G11A.2
W04D2.5
Y55B1BL.1
AC3.5
F41C3.2
Y82E9BR.23
F53F10.4
F39E9.7
B0416.7
R07C12.2
F45H7.4
Y22D7AR.6
T19E7.6
K10B3.7
K03B4.2
F07E5.5
R31.2
C51F7.1
B0218.1
C46H11.4
C49G9.2
F22H10.3
C25E10.9
Y58A7A.3
K11H3.1
R03E9.1
Y51H4A.25
Y70G10A.3
C03H5.1
C46C2.1
F35C5.8
Y77E11A.1
E04F6.9
C46F4.2
T07A9.3
W02A2.2
ZK484.2
Y46E12BL.4
C33A11.2
R11.1
Y47D3A.15
C50F4.7
Y40B1B.7
F43G6.11
ZC8.4
F19H8.1
T03D8.3
C24H12.4
T04C4.1
F54E7.7
H22K11.2
Y18D10A.23
K02A11.3
ZK54.2
F59A7.2
F10G2.1
F40E10.3
C14B1.3
R07E5.10
C18B12.4
T06A10.1
K09C4.1
F44F4.1
F56C3.8
T01C8.1
K01G5.9
B0244.2
F17H10.2
ZK1128.7
Y105E8A.12
F45E1.4
Y87G2A.16
C33G8.6
C52B9.2
T21E12.4
ZK131.9
F08G2.1
C54G6.5
T27C4.1
F53C11.9
D1086.2
K04C2.3
F58H7.2
F57B9.1
R01E6.3
F54D7.4
T03G6.3
K08B12.2
C40H1.7
K12B6.9
C08B6.10
F36F2.1
T28H10.2
C02F5.3
Y57A10A.14
F25E2.3
F40F12.7
F28D1.5
W06H8.6
F54F3.4
F17E9.11
F36D1.4
C52E4.1
ZK353.2
Y54G9A.7
Y48C3A.18
T01G6.7
C49C8.5
H20J04.4
C37C3.6
Y48B6A.6
Y47D3A.32
Y57G11C.34
Y105C5A.24
W06D4.4
Y97E10AR.6
C11D2.3
T10G3.1
C17B7.4
T23E7.4
K10D3.6
R102.5
ZK596.1
T08B6.9
C14C11.3
B0205.7
Y37E11B.5
F46B6.7
T24H7.2
F32A11.6
F53F10.1
F21C3.1
K06A9.1
F08F1.4
F55B11.4
F59A6.1
Y47D3B.7
Y67H2A.8
F13D11.3
K01A11.2
H13N06.3
F49D11.10
Y69H2.14
C06G8.3
ZK792.5
Y52B11A.10
R166.5
F47B10.2
F55F8.2
W06D4.1
H01A20.1
C42D8.1
F49E2.5
C06G3.6
W07E11.1
F57H12.7
F10G7.1
T22C8.6
F21D12.3
R11A5.3
R74.1
F53E2.1
D2024.7
F57G8.6
F36H5.1
C10G11.5
F56D5.6
Y69A2AL.2
W06E11.2
F22F4.4
T24B8.4
ZK1193.5
C08F1.4
C34D4.14

## Sheet: M. nematophilum
List	DAVID Enrichment								Genes in the first Term "innate immune response"					Genes in the second Term "CLECT"
M.nematophilumCBX102_M.nematophilumUV336_L4_6h_Array_O'Rourke2006	Sublist	Category	Term	RT	Genes	Count	P-Value	Benjamini	ENSEMBL_TRANSCRIPT_ID	GENE NAME	Related Genes	Species		ENSEMBL_TRANSCRIPT_ID	GENE NAME	Related Genes	Species
F09E10.11		GOTERM_BP_DIRECT	innate immune response	RT		16	5.9E-13	4.6E-11	189943	C-type LECtin(clec-174)	RG	Caenorhabditis elegans		173111	C-type LECtin(clec-17)	RG	Caenorhabditis elegans
ZK666.6		SMART	CLECT	RT		9	9.1E-7	1.6E-5	174926	C-type LECtin(clec-62)	RG	Caenorhabditis elegans		189943	C-type LECtin(clec-174)	RG	Caenorhabditis elegans
F53A9.8		INTERPRO	C-type lectin	RT		9	1.1E-6	1.2E-4	177151	C-type LECtin(clec-67)	RG	Caenorhabditis elegans		191384	C-type LECtin(clec-60)	RG	Caenorhabditis elegans
F21C10.10		INTERPRO	C-type lectin-like	RT		9	2.5E-6	1.3E-4	186388	C-type LECtin(clec-68)	RG	Caenorhabditis elegans		174613	C-type LECtin(clec-61)	RG	Caenorhabditis elegans
Y54G2A.11		INTERPRO	C-type lectin fold	RT		9	4.6E-6	1.6E-4	189944	C-type LECtin(clec-70)	RG	Caenorhabditis elegans		174926	C-type LECtin(clec-62)	RG	Caenorhabditis elegans
Y46C8AL.3		UP_KEYWORDS	Lectin	RT		9	5.4E-6	2.7E-4	183775	C-type LECtin(clec-86)	RG	Caenorhabditis elegans		177151	C-type LECtin(clec-67)	RG	Caenorhabditis elegans
F35E12.5		GOTERM_MF_DIRECT	carbohydrate binding	RT		9	2.0E-5	1.3E-3	259654	CaDmium Responsive(cdr-4)	RG	Caenorhabditis elegans		186388	C-type LECtin(clec-68)	RG	Caenorhabditis elegans
T07D10.4		UP_KEYWORDS	Signal	RT		30	2.4E-5	6.1E-4	178772	LYSozyme(lys-7)	RG	Caenorhabditis elegans		189944	C-type LECtin(clec-70)	RG	Caenorhabditis elegans
H02F09.3		GOTERM_BP_DIRECT	defense response to Gram-negative bacterium	RT		5	3.3E-4	1.3E-2	178215	Multidrug resistance protein pgp-1(pgp-1)	RG	Caenorhabditis elegans		183775	C-type LECtin(clec-86)	RG	Caenorhabditis elegans
F01G10.3		GOTERM_CC_DIRECT	membrane raft	RT		4	1.2E-3	3.1E-2	179432	hypothetical protein(B0024.4)	RG	Caenorhabditis elegans
Y46C8AL.2		INTERPRO	Nose resistant-to-fluoxetine protein, N-terminal	RT		3	1.2E-3	3.3E-2	177447	hypothetical protein(C17H12.8)	RG	Caenorhabditis elegans
F49E11.10		GOTERM_BP_DIRECT	defense response	RT		5	1.3E-3	3.4E-2	183680	hypothetical protein(C50F4.9)	RG	Caenorhabditis elegans
F53B2.5		SMART	NRF	RT		3	1.5E-3	1.2E-2	185307	hypothetical protein(F35E12.5)	RG	Caenorhabditis elegans
M28.8		GOTERM_BP_DIRECT	metabolic process	RT		11	7.6E-3	1.5E-1	187030	hypothetical protein(K05F1.10)	RG	Caenorhabditis elegans
F09B9.1		GOTERM_BP_DIRECT	defense response to Gram-positive bacterium	RT		3	1.1E-2	1.7E-1	177179	hypothetical protein(R07C12.1)	RG	Caenorhabditis elegans
F54F3.3		SMART	VWA	RT		3	1.3E-2	7.2E-2	176965	hypothetical protein(hpo-6)	RG	Caenorhabditis elegans
C49F5.7		INTERPRO	Acyltransferase 3	RT		3	1.8E-2	3.2E-1
K01A2.2		GOTERM_CC_DIRECT	lysosome	RT		3	1.9E-2	2.6E-1
F22B7.9		INTERPRO	von Willebrand factor, type A	RT		3	2.0E-2	3.2E-1
C17H12.8		INTERPRO	Destabilase	RT		2	2.1E-2	3.2E-1
C17H1.7		INTERPRO	Lysozyme-like domain	RT		2	2.8E-2	3.7E-1
C17H12.8		GOTERM_MF_DIRECT	transferase activity, transferring acyl groups other than amino-acyl groups	RT		3	3.5E-2	7.5E-1
F56D6.2		GOTERM_MF_DIRECT	lysozyme activity	RT		2	3.9E-2	7.5E-1
ZK666.7		GOTERM_BP_DIRECT	chloride transmembrane transport	RT		3	4.0E-2	5.2E-1
F14D12.5		UP_KEYWORDS	Transferase	RT		8	4.3E-2	7.2E-1
E03H4.10		GOTERM_MF_DIRECT	transferase activity	RT		8	4.6E-2	7.5E-1
C49C8.5		UP_KEYWORDS	Acyltransferase	RT		3	6.4E-2	8.0E-1
Y54G2A.8		INTERPRO	Transmembrane glycoprotein	RT		2	7.1E-2	8.5E-1
C49C8.5		UP_KEYWORDS	Chloride	RT		2	8.5E-2	8.5E-1
Y53F4B.15		GOTERM_MF_DIRECT	transferase activity, transferring acyl groups	RT		3	9.7E-2	1.0E0
K05F1.10
ZC395.5
F56D6.1
F09E10.3
AU114293
F44G3.2
F58B4.5
F58G6.2
F08A8.2
C45B2.2
C17C3.12
T22F3.11
C45G7.2
C50F4.9
C54D1.2
F28D1.5
B0024.4
E02D9.1
Y39B6A.1
R07C12.1
K12G11.3
T24E12.5
F28F8.2
F11A5.10
Y39B6A.1
W07B8.4
C04G6.1
K08D10.10
C15A11.7
Y5F2A.2
C07E3.3
F52F10.3
F28F8.2
ZC443.3
F09F7.6
F49F1.5
F35C5.5B
C31A11.5
F54D7.4
ZK593.6
K05B2.3
Y41D4B.16
C07A9.8
ZK896.5
M60.4
C02A12.4
CEK049HZR
F45D11.15
F43C11.3
T02E1.5
Y22D7AL.Q
T04A8.5
C35A5.3
C29F3.7
ZK1307.1
ZK228.4
C02B10.1
C05C10.3
F58G6.3
C05C10.4
Y45G12C.2
F37B4.7
Y45G12C.2
C04F6.3
ZC443.5
C45G7.3
F01F1.7
F52F10.3
Y47G6A.24
F15E6.3
Y60C6A.1
ZC443.3
Y37H2A.11
F46C5.1
F53A9.1
Y51A2B.1
C42D4.1
Y46G5A.26
K01D12.11
K08E7.9
F09F7.4
Y34D9A.F
C02B10.1
R08E5.3
C52339
C17C3.12

## Sheet: B. animalis
List	DAVID Enrichment									Genes in the first Term "collagen"
B.animalisCECT8145_E.coliOP50_L1_YA_Array_Martorell2016	Sublist	Category	Term	RT	Genes	Count	%	P-Value	Benjamini	ENSEMBL_TRANSCRIPT_ID	GENE NAME	Related Genes	Species
C15C8.3		SMART	SM01088	RT		5	25.0	3.0E-6	9.1E-6	176901	COLlagen(col-103)	RG	Caenorhabditis elegans
F38A3.1		UP_KEYWORDS	Collagen	RT		5	25.0	1.8E-5	4.8E-4	178857	COLlagen(col-139)	RG	Caenorhabditis elegans
F41F3.4		UP_SEQ_FEATURE	domain:MSP	RT		4	20.0	2.8E-5	3.6E-4	188514	COLlagen(col-142)	RG	Caenorhabditis elegans
T15B7.4		GOTERM_MF_DIRECT	structural constituent of cuticle	RT		5	25.0	2.9E-5	5.4E-4	174686	COLlagen(col-81)	RG	Caenorhabditis elegans
M18.1		INTERPRO	Nematode cuticle collagen, N-terminal	RT		5	25.0	4.2E-5	9.2E-4	176724	COLlagen(col-98)	RG	Caenorhabditis elegans
F58A6.9		GOTERM_CC_DIRECT	collagen trimer	RT		5	25.0	4.7E-5	5.6E-4
F58A6.9		INTERPRO	Major sperm protein	RT		4	20.0	3.5E-4	2.7E-3
R02E12.6		INTERPRO	PapD-like	RT		4	20.0	3.7E-4	2.7E-3
F58A6.9		GOTERM_CC_DIRECT	pseudopodium	RT		3	15.0	1.0E-3	6.1E-3
R05F9.8		UP_KEYWORDS	Acetylation	RT		3	15.0	4.5E-3	5.9E-2
C32H11.12		GOTERM_CC_DIRECT	cell projection	RT		3	15.0	6.8E-3	2.7E-2
C24D10.7		UP_KEYWORDS	Cell projection	RT		3	15.0	6.8E-3	5.9E-2
K08F4.8		GOTERM_BP_DIRECT	positive regulation of multicellular organism growth	RT		4	20.0	1.2E-2	3.7E-1
K10B2.2		UP_KEYWORDS	Cytoskeleton	RT		3	15.0	1.7E-2	1.1E-1
F32B6.6		GOTERM_CC_DIRECT	cytoskeleton	RT		3	15.0	3.1E-2	9.2E-2
F44D12.3		GOTERM_BP_DIRECT	locomotion	RT		6	30.0	3.6E-2	5.5E-1
H23N18.1		GOTERM_MF_DIRECT	oxidoreductase activity	RT		3	15.0	8.3E-2	5.8E-1
T13F2.11		INTERPRO	UDP-glucuronosyl/UDP-glucosyltransferase	RT		2	10.0	8.9E-2	4.9E-1
T28H11.6		GOTERM_MF_DIRECT	transferase activity, transferring hexosyl groups	RT		2	10.0	9.2E-2	5.8E-1
C39H7.1		GOTERM_BP_DIRECT	flavonoid glucuronidation	RT		2	10.0	9.3E-2	7.2E-1
T23B7.1		GOTERM_BP_DIRECT	flavonoid biosynthetic process	RT		2	10.0	9.3E-2	7.2E-1
F09D12.1
F58A3.5
M6.1
ZK816.5
F14F7.1
F11C7.3
F56B3.1
K07F5.9
T01B10.2
T10E10.2
C04F5.7
F17A9.4
T10H9.5
F10D2.9
ZK488.2
K08F4.7
R08F11.3
F08A8.1
F31F6.4

## Sheet: B. subtilis
List	DAVID Enrichment								Genes in the first Term "signal"					Genes in the second Term "Regulation of cell shape"
B.subtilisPXN21_E.coliOP50_L1_YA_RNAseq_Goya2020	Sublist	Category	Term	RT	Genes	Count	P-Value	Benjamini	ENSEMBL_TRANSCRIPT_ID	GENE NAME	Related Genes	Species		ENSEMBL_TRANSCRIPT_ID	GENE NAME	Related Genes	Species
F54F3.3		UP_KEYWORDS	Signal	RT		1390	5.2E-84	1.4E-81	192086	2 (Zwei) IG domain protein(zig-1)	RG	Caenorhabditis elegans		175101	Plexin-2(plx-2)	RG	Caenorhabditis elegans
F17E9.11		GOTERM_BP_DIRECT	regulation of cell shape	RT		68	9.8E-28	9.9E-25	181051	2 (Zwei) IG domain protein(zig-4)	RG	Caenorhabditis elegans		182156	Putative casein kinase I C03C10.2(C03C10.2)	RG	Caenorhabditis elegans
C45G7.2		GOTERM_MF_DIRECT	structural constituent of cuticle	RT		88	1.1E-21	6.8E-19	176527	2 (Zwei) IG domain protein(zig-5)	RG	Caenorhabditis elegans		187079	Putative serine/threonine-protein kinase K06H7.1(K06H7.8)	RG	Caenorhabditis elegans
M02H5.8		INTERPRO	Nematode cuticle collagen, N-terminal	RT		86	1.2E-20	1.6E-17	172096	2 (Zwei) IG domain protein(zig-7)	RG	Caenorhabditis elegans		191336	Putative serine/threonine-protein kinase ZK507.1(ZK507.1)	RG	Caenorhabditis elegans
F46C5.1		GOTERM_BP_DIRECT	protein dephosphorylation	RT		86	4.1E-20	2.1E-17	191030	2 (Zwei) IG domain protein(zig-9)	RG	Caenorhabditis elegans		191337	Putative serine/threonine-protein kinase ZK507.3(ZK507.3)	RG	Caenorhabditis elegans
F46E10.1		INTERPRO	Domain of unknown function WSN	RT		41	5.2E-20	3.7E-17	181041	ADAM (disintegrin plus metalloprotease) family(adm-4)	RG	Caenorhabditis elegans		176582	Serine/threonine-protein kinase spe-6(spe-6)	RG	Caenorhabditis elegans
W03F9.4		GOTERM_BP_DIRECT	peptidyl-serine phosphorylation	RT		70	3.5E-19	1.2E-16	181412	ADAMTS family(adt-1)	RG	Caenorhabditis elegans		177304	Tau TuBulin Kinase(ttbk-2)	RG	Caenorhabditis elegans
F10D2.9		GOTERM_BP_DIRECT	peptidyl-tyrosine dephosphorylation	RT		63	4.6E-19	1.2E-16	3565243	AGRin (synaptic protein) homolog(agr-1)	RG	Caenorhabditis elegans		181836	hypothetical protein(B0207.7)	RG	Caenorhabditis elegans
K12G11.3		SMART	SM01088	RT		85	4.8E-19	1.3E-16	173146	AMine oXidase family(amx-2)	RG	Caenorhabditis elegans		181853	hypothetical protein(B0218.5)	RG	Caenorhabditis elegans
T13F3.6		GOTERM_CC_DIRECT	collagen trimer	RT		85	8.6E-19	2.0E-16	186613	ASpartyl Protease(asp-7)	RG	Caenorhabditis elegans		182232	hypothetical protein(C04G2.2)	RG	Caenorhabditis elegans
ZC443.5		INTERPRO	Protein-tyrosine phosphatase, receptor/non-receptor type	RT		58	1.1E-18	5.3E-16	178750	ASpartyl Protease(asp-8)	RG	Caenorhabditis elegans		178032	hypothetical protein(C05C12.1)	RG	Caenorhabditis elegans
K09F5.2		SMART	PTPc	RT		56	3.3E-18	4.5E-16	3565563	AcetylCholine Receptor(acr-25)	RG	Caenorhabditis elegans		182416	hypothetical protein(C08F8.6)	RG	Caenorhabditis elegans
C32H11.12		UP_SEQ_FEATURE	signal peptide	RT		141	6.7E-18	6.9E-15	191597	AcetylCholine Receptor(acr-9)	RG	Caenorhabditis elegans		177271	hypothetical protein(C09B9.4)	RG	Caenorhabditis elegans
C15H9.7		GOTERM_MF_DIRECT	protein tyrosine phosphatase activity	RT		62	1.0E-16	3.0E-14	174262	Acetylcholine receptor subunit alpha-type acr-7(acr-7)	RG	Caenorhabditis elegans		172202	hypothetical protein(C09D4.3)	RG	Caenorhabditis elegans
Y27F2A.3		SMART	WSN	RT		36	3.6E-16	3.3E-14	180936	Acetylcholine receptor subunit beta-type acr-2(acr-2)	RG	Caenorhabditis elegans		182582	hypothetical protein(C14A4.13)	RG	Caenorhabditis elegans
F27C8.4		INTERPRO	Protein-tyrosine phosphatase, catalytic	RT		56	4.2E-16	1.5E-13	176778	Acetylcholine-gated Chloride Channel(acc-4)	RG	Caenorhabditis elegans		178226	hypothetical protein(C27D8.1)	RG	Caenorhabditis elegans
F55G11.4		GOTERM_CC_DIRECT	integral component of membrane	RT		1311	1.1E-15	9.1E-14	181800	Activated in Blocked Unfolded protein response(abu-1)	RG	Caenorhabditis elegans		175579	hypothetical protein(C28A5.6)	RG	Caenorhabditis elegans
F28G4.1		GOTERM_CC_DIRECT	membrane	RT		1326	1.2E-15	9.1E-14	185248	Activated in Blocked Unfolded protein response(abu-10)	RG	Caenorhabditis elegans		172964	hypothetical protein(C34B2.3)	RG	Caenorhabditis elegans
T22F3.11		SMART	PTPc_motif	RT		56	4.3E-15	2.9E-13	173404	Activated in Blocked Unfolded protein response(abu-11)	RG	Caenorhabditis elegans		177670	hypothetical protein(C49C8.1)	RG	Caenorhabditis elegans
F09E10.11		GOTERM_CC_DIRECT	extracellular space	RT		102	2.0E-14	1.2E-12	180399	Activated in Blocked Unfolded protein response(abu-12)	RG	Caenorhabditis elegans		179334	hypothetical protein(C50F4.10)	RG	Caenorhabditis elegans
F49C12.7		INTERPRO	Collagen triple helix repeat	RT		69	2.6E-14	7.4E-12	174464	Activated in Blocked Unfolded protein response(abu-14)	RG	Caenorhabditis elegans		183845	hypothetical protein(C55B7.10)	RG	Caenorhabditis elegans
T07D3.9		UP_KEYWORDS	Collagen	RT		85	5.8E-14	7.8E-12	182136	Activated in Blocked Unfolded protein response(abu-15)	RG	Caenorhabditis elegans		174087	hypothetical protein(C56C10.6)	RG	Caenorhabditis elegans
F54D5.12		INTERPRO	PapD-like	RT		58	5.1E-13	1.2E-10	353458	Activated in Blocked Unfolded protein response(abu-4)	RG	Caenorhabditis elegans		183947	hypothetical protein(D2024.1)	RG	Caenorhabditis elegans
F48E8.1		GOTERM_CC_DIRECT	extracellular region	RT		117	1.9E-12	8.8E-11	178903	Activated in Blocked Unfolded protein response(abu-6)	RG	Caenorhabditis elegans		183952	hypothetical protein(D2045.5)	RG	Caenorhabditis elegans
C04F5.7		INTERPRO	Major sperm protein	RT		56	3.3E-12	6.8E-10	182139	Activated in Blocked Unfolded protein response(abu-7)	RG	Caenorhabditis elegans		184323	hypothetical protein(F10G8.2)	RG	Caenorhabditis elegans
F58B3.1		INTERPRO	Metallopeptidase, catalytic domain	RT		48	8.6E-12	1.5E-9	178904	Activated in Blocked Unfolded protein response(abu-8)	RG	Caenorhabditis elegans		184850	hypothetical protein(F22F1.2)	RG	Caenorhabditis elegans
T15B7.1		KEGG_PATHWAY	Metabolic pathways	RT		85	1.6E-11	1.7E-9	3896747	Acyl-Coenzyme A Binding Protein(acbp-7)	RG	Caenorhabditis elegans		175639	hypothetical protein(F26A1.3)	RG	Caenorhabditis elegans
C09B8.4		INTERPRO	Protein-tyrosine/Dual specificity phosphatase	RT		47	2.3E-11	3.6E-9	179813	Alpha-amylase(C50B6.7)	RG	Caenorhabditis elegans		184945	hypothetical protein(F26A1.4)	RG	Caenorhabditis elegans
C48B4.1		COG_ONTOLOGY	Secondary metabolites biosynthesis, transport, and catabolism	RT		43	2.8E-11	8.5E-10	189702	AntiBacterial Factor related(abf-4)	RG	Caenorhabditis elegans		185229	hypothetical protein(F33D11.7)	RG	Caenorhabditis elegans
F09C8.1		GOTERM_BP_DIRECT	innate immune response	RT		107	3.8E-11	7.8E-9	188770	AntiBacterial Factor related(abf-5)	RG	Caenorhabditis elegans		174324	hypothetical protein(F35C11.3)	RG	Caenorhabditis elegans
C01C10.3		GOTERM_MF_DIRECT	monooxygenase activity	RT		47	1.0E-10	2.1E-8	181418	AntiBacterial Factor related(abf-6)	RG	Caenorhabditis elegans		177303	hypothetical protein(F36H12.9)	RG	Caenorhabditis elegans
F01F1.6		INTERPRO	Cytochrome P450, E-class, group I	RT		40	1.3E-10	1.9E-8	266826	Antibacterial factor-related peptide 2(abf-2)	RG	Caenorhabditis elegans		179220	hypothetical protein(F38E1.3)	RG	Caenorhabditis elegans
F46B6.8		INTERPRO	Protein kinase-like domain	RT		152	3.3E-10	4.3E-8	180947	Aspartic protease 3(asp-3)	RG	Caenorhabditis elegans		185498	hypothetical protein(F39F10.3)	RG	Caenorhabditis elegans
C04F6.1		GOTERM_MF_DIRECT	protein kinase activity	RT		131	3.4E-10	5.1E-8	179209	Aspartic protease 6(asp-6)	RG	Caenorhabditis elegans		185631	hypothetical protein(F41G3.5)	RG	Caenorhabditis elegans
Y5H2B.5		INTERPRO	Protein kinase, catalytic domain	RT		135	3.7E-10	4.3E-8	173941	B-chain-like peptide(ins-11)	RG	Caenorhabditis elegans		186157	hypothetical protein(F53C3.1)	RG	Caenorhabditis elegans
F09F7.4		GOTERM_BP_DIRECT	protein phosphorylation	RT		132	4.4E-10	7.5E-8	185812	BLIstered cuticle(bli-5)	RG	Caenorhabditis elegans		186263	hypothetical protein(F54H5.2)	RG	Caenorhabditis elegans
Y49E10.18		INTERPRO	Cytochrome P450	RT		40	6.5E-10	7.0E-8	180656	BPTI/Kunitz inhibitor domain-containing protein C02F12.5(C02F12.5)	RG	Caenorhabditis elegans		173865	hypothetical protein(F59A6.4)	RG	Caenorhabditis elegans
T10H4.11		INTERPRO	Cytochrome P450, conserved site	RT		38	1.0E-9	1.0E-7	178958	C-type LECtin(clec-1)	RG	Caenorhabditis elegans		186628	hypothetical protein(F59E12.3)	RG	Caenorhabditis elegans
M60.2		GOTERM_MF_DIRECT	oxidoreductase activity, acting on paired donors, with incorporation or reduction of molecular oxygen	RT		42	1.2E-9	1.5E-7	173417	C-type LECtin(clec-117)	RG	Caenorhabditis elegans		172575	hypothetical protein(H05L14.1)	RG	Caenorhabditis elegans
F36G9.5		UP_SEQ_FEATURE	metal ion-binding site:Zinc; catalytic	RT		33	1.3E-9	6.8E-7	173504	C-type LECtin(clec-119)	RG	Caenorhabditis elegans		186980	hypothetical protein(K04C1.5)	RG	Caenorhabditis elegans
W06D12.3		GOTERM_MF_DIRECT	phosphoprotein phosphatase activity	RT		48	1.8E-9	1.8E-7	189004	C-type LECtin(clec-12)	RG	Caenorhabditis elegans		178590	hypothetical protein(K09C6.8)	RG	Caenorhabditis elegans
F01D5.3		KEGG_PATHWAY	Peroxisome	RT		20	4.6E-9	2.4E-7	173658	C-type LECtin(clec-123)	RG	Caenorhabditis elegans		175067	hypothetical protein(K09E4.1)	RG	Caenorhabditis elegans
C44C1.5		INTERPRO	Serine/threonine-specific protein phosphatase/bis(5-nucleosyl)-tetraphosphatase	RT		28	6.1E-9	5.7E-7	173697	C-type LECtin(clec-125)	RG	Caenorhabditis elegans		179078	hypothetical protein(K11C4.1)	RG	Caenorhabditis elegans
F49E12.2		GOTERM_BP_DIRECT	metabolic process	RT		266	7.5E-9	1.1E-6	189341	C-type LECtin(clec-134)	RG	Caenorhabditis elegans		187456	hypothetical protein(M7.7)	RG	Caenorhabditis elegans
ZK105.1		UP_KEYWORDS	Monooxygenase	RT		47	1.0E-8	7.2E-7	185283	C-type LECtin(clec-139)	RG	Caenorhabditis elegans		187766	hypothetical protein(R10D12.10)	RG	Caenorhabditis elegans
C14C6.5		UP_KEYWORDS	Secreted	RT		85	1.1E-8	7.2E-7	186842	C-type LECtin(clec-142)	RG	Caenorhabditis elegans		177276	hypothetical protein(R13H9.5)	RG	Caenorhabditis elegans
K11D12.4		GOTERM_MF_DIRECT	metallopeptidase activity	RT		55	1.1E-8	9.8E-7	191390	C-type LECtin(clec-143)	RG	Caenorhabditis elegans		177277	hypothetical protein(R13H9.6)	RG	Caenorhabditis elegans
F43E2.5		KEGG_PATHWAY	Drug metabolism - cytochrome P450	RT		15	1.4E-8	4.7E-7	175003	C-type LECtin(clec-145)	RG	Caenorhabditis elegans		173804	hypothetical protein(T05A7.6)	RG	Caenorhabditis elegans
Y54G11A.5		GOTERM_BP_DIRECT	neuropeptide signaling pathway	RT		41	1.8E-8	2.3E-6	175261	C-type LECtin(clec-150)	RG	Caenorhabditis elegans		188121	hypothetical protein(T05C12.1)	RG	Caenorhabditis elegans
Y116A8C.4		SMART	PP2Ac	RT		28	2.3E-8	1.2E-6	184310	C-type LECtin(clec-151)	RG	Caenorhabditis elegans		188318	hypothetical protein(T09B4.7)	RG	Caenorhabditis elegans
Y73B6BL.24		KEGG_PATHWAY	Metabolism of xenobiotics by cytochrome P450	RT		14	2.5E-8	6.4E-7	184311	C-type LECtin(clec-153)	RG	Caenorhabditis elegans		188418	hypothetical protein(T11F8.4)	RG	Caenorhabditis elegans
C28C12.5		GOTERM_BP_DIRECT	peptidyl-tyrosine autophosphorylation	RT		25	3.6E-8	4.1E-6	185440	C-type LECtin(clec-165)	RG	Caenorhabditis elegans		188528	hypothetical protein(T15B12.2)	RG	Caenorhabditis elegans
ZK666.6		GOTERM_MF_DIRECT	metalloendopeptidase activity	RT		47	5.0E-8	3.8E-6	185435	C-type LECtin(clec-166)	RG	Caenorhabditis elegans		188608	hypothetical protein(T19D12.5)	RG	Caenorhabditis elegans
M01D1.2		UP_SEQ_FEATURE	glycosylation site:N-linked (GlcNAc...)	RT		116	5.8E-8	2.0E-5	3565430	C-type LECtin(clec-169)	RG	Caenorhabditis elegans		177871	hypothetical protein(W01B6.2)	RG	Caenorhabditis elegans
T07H3.3		GOTERM_MF_DIRECT	iron ion binding	RT		48	6.0E-8	4.0E-6	173111	C-type LECtin(clec-17)	RG	Caenorhabditis elegans		189171	hypothetical protein(W03G9.5)	RG	Caenorhabditis elegans
R11F4.1		KEGG_PATHWAY	Glutathione metabolism	RT		15	6.7E-8	1.4E-6	4363071	C-type LECtin(clec-172)	RG	Caenorhabditis elegans		189253	hypothetical protein(W06F12.3)	RG	Caenorhabditis elegans
F28H7.3		GOTERM_MF_DIRECT	non-membrane spanning protein tyrosine kinase activity	RT		27	1.2E-7	7.1E-6	187697	C-type LECtin(clec-175)	RG	Caenorhabditis elegans		189309	hypothetical protein(W09C3.1)	RG	Caenorhabditis elegans
C05E11.4		INTERPRO	Peptidase M12A, astacin	RT		24	1.4E-7	1.2E-5	178423	C-type LECtin(clec-190)	RG	Caenorhabditis elegans		3565325	hypothetical protein(Y111B2A.27)	RG	Caenorhabditis elegans
B0218.8		GOTERM_CC_DIRECT	extrinsic component of cytoplasmic side of plasma membrane	RT		25	1.4E-7	5.6E-6	183598	C-type LECtin(clec-198)	RG	Caenorhabditis elegans		178315	hypothetical protein(Y38H8A.3)	RG	Caenorhabditis elegans
T16G1.4		UP_KEYWORDS	Amidation	RT		18	2.3E-7	1.2E-5	188250	C-type LECtin(clec-21)	RG	Caenorhabditis elegans		175061	hypothetical protein(Y39G8C.2)	RG	Caenorhabditis elegans
Y62H9A.6		PIR_SUPERFAMILY	metalloproteinase, nematode astacin type	RT		14	2.6E-7	1.7E-5	184978	C-type LECtin(clec-217)	RG	Caenorhabditis elegans		189993	hypothetical protein(Y47G6A.13)	RG	Caenorhabditis elegans
M28.6		GOTERM_MF_DIRECT	heme binding	RT		57	3.9E-7	2.1E-5	184615	C-type LECtin(clec-221)	RG	Caenorhabditis elegans		190555	hypothetical protein(Y69F12A.1)	RG	Caenorhabditis elegans
Y54G2A.11		UP_KEYWORDS	Neuropeptide	RT		32	4.6E-7	2.1E-5	184216	C-type LECtin(clec-227)	RG	Caenorhabditis elegans		171863	hypothetical protein(Y71F9AL.2)	RG	Caenorhabditis elegans
ZC239.12		GOTERM_BP_DIRECT	oxidation-reduction process	RT		141	5.0E-7	5.1E-5	186672	C-type LECtin(clec-229)	RG	Caenorhabditis elegans		191200	hypothetical protein(ZC581.2)	RG	Caenorhabditis elegans
F59B1.2		INTERPRO	Metallophosphoesterase domain	RT		31	7.7E-7	6.1E-5	183006	C-type LECtin(clec-230)	RG	Caenorhabditis elegans		191293	hypothetical protein(ZK354.6)	RG	Caenorhabditis elegans
C17C3.1		INTERPRO	Metridin-like ShK toxin	RT		46	7.7E-7	6.1E-5	185374	C-type LECtin(clec-232)	RG	Caenorhabditis elegans		177983	hypothetical protein(ZK596.2)	RG	Caenorhabditis elegans
Y57G11A.1		KEGG_PATHWAY	Biosynthesis of antibiotics	RT		30	8.1E-7	1.4E-5	190117	C-type LECtin(clec-247)	RG	Caenorhabditis elegans		191385	hypothetical protein(ZK666.8)	RG	Caenorhabditis elegans
T05G5.6		GOTERM_BP_DIRECT	transmembrane receptor protein tyrosine kinase signaling pathway	RT		26	1.3E-6	1.2E-4	183396	C-type LECtin(clec-3)	RG	Caenorhabditis elegans		179960	hypothetical protein(tag-191)	RG	Caenorhabditis elegans
F08G5.6		INTERPRO	Peptidase, metallopeptidase	RT		25	1.4E-6	1.1E-4	189654	C-type LECtin(clec-4)	RG	Caenorhabditis elegans
T08A9.8		GOTERM_BP_DIRECT	proteolysis	RT		105	1.5E-6	1.3E-4	180189	C-type LECtin(clec-42)	RG	Caenorhabditis elegans
K01A2.2		INTERPRO	Transthyretin-like	RT		30	1.9E-6	1.3E-4	180298	C-type LECtin(clec-49)	RG	Caenorhabditis elegans
C33C12.3		KEGG_PATHWAY	Fatty acid degradation	RT		14	1.9E-6	2.8E-5	175652	C-type LECtin(clec-5)	RG	Caenorhabditis elegans
Y50D4B.4		GOTERM_MF_DIRECT	protein serine/threonine kinase activity	RT		89	3.1E-6	1.6E-4	180299	C-type LECtin(clec-50)	RG	Caenorhabditis elegans
F14H8.1		SMART	ZnMc	RT		25	4.3E-6	1.9E-4	181855	C-type LECtin(clec-52)	RG	Caenorhabditis elegans
ZC513.12		UP_SEQ_FEATURE	domain:EGF-like	RT		15	5.1E-6	1.3E-3	171967	C-type LECtin(clec-53)	RG	Caenorhabditis elegans
F42A8.1		GOTERM_MF_DIRECT	receptor binding	RT		30	7.4E-6	3.5E-4	184218	C-type LECtin(clec-55)	RG	Caenorhabditis elegans
T22G5.5		GOTERM_MF_DIRECT	oxidoreductase activity	RT		118	9.1E-6	3.9E-4	183242	C-type LECtin(clec-6)	RG	Caenorhabditis elegans
Y62H9A.3		INTERPRO	Peptidase M12A, astacin, nematode	RT		14	1.2E-5	8.2E-4	191384	C-type LECtin(clec-60)	RG	Caenorhabditis elegans
C35C5.8		INTERPRO	Serine-threonine/tyrosine-protein kinase catalytic domain	RT		45	1.3E-5	8.2E-4	174927	C-type LECtin(clec-63)	RG	Caenorhabditis elegans
Y38F1A.6		INTERPRO	Tyrosine-protein kinase, catalytic domain	RT		31	1.5E-5	9.2E-4	185264	C-type LECtin(clec-64)	RG	Caenorhabditis elegans
T11B7.2		INTERPRO	C-type lectin	RT		72	1.6E-5	9.2E-4	174929	C-type LECtin(clec-66)	RG	Caenorhabditis elegans
R07C3.13		SMART	CUB	RT		26	1.6E-5	6.4E-4	177151	C-type LECtin(clec-67)	RG	Caenorhabditis elegans
K02F2.2		INTERPRO	CUB domain	RT		30	1.7E-5	9.5E-4	184314	C-type LECtin(clec-7)	RG	Caenorhabditis elegans
ZK1320.9		GOTERM_BP_DIRECT	transmembrane transport	RT		110	2.0E-5	1.5E-3	189944	C-type LECtin(clec-70)	RG	Caenorhabditis elegans
K03E6.6		KEGG_PATHWAY	Fatty acid metabolism	RT		13	2.0E-5	2.5E-4	189945	C-type LECtin(clec-71)	RG	Caenorhabditis elegans
W04E12.8		INTERPRO	SH2 domain	RT		28	2.1E-5	1.2E-3	177152	C-type LECtin(clec-72)	RG	Caenorhabditis elegans
B0035.13		GOTERM_BP_DIRECT	flavonoid glucuronidation	RT		29	2.3E-5	1.5E-3	185915	C-type LECtin(clec-78)	RG	Caenorhabditis elegans
F59F4.1		GOTERM_BP_DIRECT	flavonoid biosynthetic process	RT		29	2.3E-5	1.5E-3	174893	C-type LECtin(clec-8)	RG	Caenorhabditis elegans
Y49E10.16		KEGG_PATHWAY	Valine, leucine and isoleucine degradation	RT		12	2.6E-5	2.9E-4	3565458	C-type LECtin(clec-80)	RG	Caenorhabditis elegans
C29F5.1		UP_KEYWORDS	Heme	RT		48	2.8E-5	1.1E-3	177067	C-type LECtin(clec-84)	RG	Caenorhabditis elegans
Y53F4B.45		GOTERM_MF_DIRECT	transferase activity, transferring hexosyl groups	RT		33	3.1E-5	1.3E-3	191214	C-type LECtin(clec-97)	RG	Caenorhabditis elegans
ZK1321.4		INTERPRO	Peptidase M13, C-terminal domain	RT		15	3.3E-5	1.7E-3	187730	CHItinase-Like(chil-14)	RG	Caenorhabditis elegans
F23D12.6		INTERPRO	UDP-glucuronosyl/UDP-glucosyltransferase	RT		31	3.8E-5	1.9E-3	174363	CHiTinase(cht-2)	RG	Caenorhabditis elegans
K07E1.1		UP_SEQ_FEATURE	region of interest:Triple-helical region	RT		17	4.1E-5	8.4E-3	189507	CHiTinase(cht-4)	RG	Caenorhabditis elegans
Y54E2A.9		SMART	CLECT	RT		72	4.7E-5	1.5E-3	184037	CUTiclin(cut-4)	RG	Caenorhabditis elegans
B0213.14		SMART	TyrKc	RT		31	4.9E-5	1.5E-3	188066	CUTiclin-Like(cutl-11)	RG	Caenorhabditis elegans
K06A4.3		INTERPRO	Peptidase M13, N-terminal domain	RT		14	5.3E-5	2.5E-3	188735	CUTiclin-Like(cutl-12)	RG	Caenorhabditis elegans
T08B1.1		KEGG_PATHWAY	Tyrosine metabolism	RT		9	5.3E-5	5.5E-4	174426	CUTiclin-Like(cutl-15)	RG	Caenorhabditis elegans
T16G1.6		INTERPRO	Protein of unknown function DUF1459	RT		10	5.3E-5	2.5E-3	174065	CUTiclin-Like(cutl-16)	RG	Caenorhabditis elegans
T12D8.9		UP_SEQ_FEATURE	domain:CUB	RT		11	5.4E-5	9.4E-3	179565	CUTiclin-Like(cutl-18)	RG	Caenorhabditis elegans
F54D11.1		GOTERM_MF_DIRECT	protein tyrosine kinase activity	RT		32	6.4E-5	2.4E-3	189610	CUTiclin-Like(cutl-23)	RG	Caenorhabditis elegans
C23G10.11		INTERPRO	C-type lectin-like	RT		76	7.1E-5	3.2E-3	190305	CUTiclin-Like(cutl-25)	RG	Caenorhabditis elegans
T27A3.5		UP_KEYWORDS	Metalloprotease	RT		34	7.3E-5	2.5E-3	183003	CUTiclin-Like(cutl-27)	RG	Caenorhabditis elegans
K08B4.6		KEGG_PATHWAY	Lysosome	RT		16	9.0E-5	8.4E-4	176895	CUTiclin-Like(cutl-28)	RG	Caenorhabditis elegans
C30G7.3		INTERPRO	Peptidase M13	RT		15	1.1E-4	4.8E-3	189246	CUTiclin-Like(cutl-4)	RG	Caenorhabditis elegans
Y40H7A.10		SMART	ShKT	RT		40	1.1E-4	3.0E-3	184302	CUTiclin-Like(cutl-5)	RG	Caenorhabditis elegans
F28A10.6		INTERPRO	Protein of unknown function DUF316	RT		12	1.3E-4	5.7E-3	189075	CUTiclin-Like(cutl-6)	RG	Caenorhabditis elegans
R09A8.3		INTERPRO	Cysteine-rich repeat	RT		20	1.5E-4	6.1E-3	174640	CUTiclin-Like(cutl-9)	RG	Caenorhabditis elegans
T19C4.5		SMART	S_TKc	RT		85	1.5E-4	3.7E-3	3565571	CYtochrome P450 family(cyp-33C3)	RG	Caenorhabditis elegans
Y54G2A.39		UP_KEYWORDS	Cleavage on pair of basic residues	RT		18	1.5E-4	4.6E-3	178706	CYtochrome P450 family(cyp-33C5)	RG	Caenorhabditis elegans
ZK892.2		SMART	SH2	RT		25	1.6E-4	3.7E-3	185589	CYtochrome P450 family(cyp-33C7)	RG	Caenorhabditis elegans
Y4C6B.6		UP_KEYWORDS	Cuticle	RT		19	1.7E-4	4.6E-3	181852	CYtochrome P450 family(cyp-34A10)	RG	Caenorhabditis elegans
K12F2.1		GOTERM_BP_DIRECT	negative regulation of endopeptidase activity	RT		23	1.8E-4	1.1E-2	188400	CYtochrome P450 family(cyp-34A2)	RG	Caenorhabditis elegans
F40A3.6		INTERPRO	Protein kinase, ATP binding site	RT		76	1.8E-4	7.3E-3	181850	CYtochrome P450 family(cyp-34A8)	RG	Caenorhabditis elegans
T08B6.4		INTERPRO	Protein-tyrosine phosphatase, active site	RT		24	1.9E-4	7.3E-3	187209	CYtochrome P450 family(cyp-35A3)	RG	Caenorhabditis elegans
H13N06.6		UP_KEYWORDS	Tyrosine-protein kinase	RT		28	2.5E-4	6.1E-3	178802	CYtochrome P450 family(cyp-35A5)	RG	Caenorhabditis elegans
F11C1.5		GOTERM_MF_DIRECT	serine-type endopeptidase inhibitor activity	RT		21	2.8E-4	1.0E-2	178803	CYtochrome P450 family(cyp-35B1)	RG	Caenorhabditis elegans
F56D6.2		UP_KEYWORDS	Disulfide bond	RT		157	2.9E-4	6.5E-3	179885	CYtochrome P450 family(cyp-35C1)	RG	Caenorhabditis elegans
F47B10.2		INTERPRO	Zona pellucida domain	RT		20	3.1E-4	1.2E-2	187783	CaDHerin family(cdh-1)	RG	Caenorhabditis elegans
B0250.5		SMART	WR1	RT		20	3.3E-4	7.0E-3	186608	CaDHerin family(cdh-9)	RG	Caenorhabditis elegans
Y46C8AR.1		INTERPRO	C-type lectin fold	RT		78	3.7E-4	1.4E-2	177391	CaSPase(csp-2)	RG	Caenorhabditis elegans
Y62H9A.4		INTERPRO	Saposin B	RT		15	4.8E-4	1.7E-2	3565147	CaeNaCin (Caenorhabditis bacteriocin)(cnc-10)	RG	Caenorhabditis elegans
F46F2.3		GOTERM_CC_DIRECT	intracellular membrane-bounded organelle	RT		38	5.8E-4	1.9E-2	4926913	CaeNaCin (Caenorhabditis bacteriocin)(cnc-11)	RG	Caenorhabditis elegans
C54G6.5		UP_KEYWORDS	Protein phosphatase	RT		32	5.9E-4	1.2E-2	178637	CaeNaCin (Caenorhabditis bacteriocin)(cnc-2)	RG	Caenorhabditis elegans
F15D4.5		INTERPRO	Tyrosine-protein kinase, active site	RT		27	6.4E-4	2.2E-2	178636	CaeNaCin (Caenorhabditis bacteriocin)(cnc-3)	RG	Caenorhabditis elegans
R02D3.1		INTERPRO	Saposin-like	RT		15	7.4E-4	2.6E-2	178635	CaeNaCin (Caenorhabditis bacteriocin)(cnc-4)	RG	Caenorhabditis elegans
Y53C12A.2		INTERPRO	Proteinase inhibitor I2, Kunitz metazoa	RT		18	7.9E-4	2.7E-2	181239	CaeNaCin (Caenorhabditis bacteriocin)(cnc-8)	RG	Caenorhabditis elegans
K11C4.1		SMART	ZP	RT		18	8.0E-4	1.6E-2	181563	Calsequestrin(csq-1)	RG	Caenorhabditis elegans
ZK39.6		GOTERM_MF_DIRECT	glucuronosyltransferase activity	RT		25	8.0E-4	2.7E-2	175076	Carboxylic ester hydrolase(ace-3)	RG	Caenorhabditis elegans
Y46C8AL.5		SMART	SapB	RT		14	9.2E-4	1.7E-2	175074	Carboxylic ester hydrolase(ace-4)	RG	Caenorhabditis elegans
F21F8.7		GOTERM_BP_DIRECT	defense response to Gram-positive bacterium	RT		17	1.1E-3	6.3E-2	179818	CathePsin Z(cpz-2)	RG	Caenorhabditis elegans
ZK6.7		GOTERM_MF_DIRECT	transferase activity, transferring acyl groups	RT		41	1.2E-3	3.8E-2	179053	Cathepsin B-like cysteine proteinase 4(cpr-4)	RG	Caenorhabditis elegans
T22B7.7		KEGG_PATHWAY	Biosynthesis of unsaturated fatty acids	RT		6	1.3E-3	1.1E-2	178061	Chitin-Binding Domain protein(cbd-1)	RG	Caenorhabditis elegans
C50F7.5		INTERPRO	EB domain	RT		11	1.4E-3	4.5E-2	177464	Chitinase-like protein C25A8.4(cht-3)	RG	Caenorhabditis elegans
R10E4.2		GOTERM_MF_DIRECT	carbohydrate binding	RT		80	1.4E-3	4.1E-2	259477	Chondroitin proteoglycan 7(cpg-7)	RG	Caenorhabditis elegans
W03D8.10		GOTERM_MF_DIRECT	symporter activity	RT		14	1.4E-3	4.2E-2	179298	Cuticle collagen 10(col-10)	RG	Caenorhabditis elegans
F26D12.1		UP_KEYWORDS	Iron	RT		60	1.5E-3	2.8E-2	179452	Cuticle collagen 13(col-13)	RG	Caenorhabditis elegans
K02D7.1		INTERPRO	Ground-like domain	RT		18	1.5E-3	4.9E-2	174651	Cuticle collagen 39(col-39)	RG	Caenorhabditis elegans
C05D9.3		GOTERM_BP_DIRECT	epithelial cell development	RT		12	1.8E-3	9.8E-2	172494	Cuticle collagen 7(col-7)	RG	Caenorhabditis elegans
F08A8.3		KEGG_PATHWAY	Tryptophan metabolism	RT		8	1.9E-3	1.5E-2	175981	Cuticle collagen 8(col-8)	RG	Caenorhabditis elegans
K09F6.10		INTERPRO	Protein of unknown function DUF229	RT		9	2.1E-3	6.5E-2	179823	Cuticlin-2(cut-2)	RG	Caenorhabditis elegans
M176.4		INTERPRO	CC domain	RT		9	2.1E-3	6.5E-2	183324	Cystatin(C39B5.5)	RG	Caenorhabditis elegans
Y47D3A.30		SMART	TSP1	RT		14	2.2E-3	3.7E-2	177372	Cystatin(cpi-1)	RG	Caenorhabditis elegans
C30C11.4									178613	Cysteine PRotease related(cpr-8)	RG	Caenorhabditis elegans
Y47G6A.33									3565775	D-amino-acid oxidase(daao-1)	RG	Caenorhabditis elegans
F53B2.5									184536	DAF-16/FOXO Controlled, germline Tumor affecting(dct-7)	RG	Caenorhabditis elegans
C36C5.5									3896783	DAF-16/FOXO Controlled, germline Tumor affecting(dct-8)	RG	Caenorhabditis elegans
W02D3.7									177722	DOMON domain-containing protein Y73F4A.2(Y73F4A.2)	RG	Caenorhabditis elegans
C15H9.1									190602	DRAGon (zebra fish) homolog(drag-1)	RG	Caenorhabditis elegans
F36A4.4									191146	Dauer or Aging adult Overexpression(dao-4)	RG	Caenorhabditis elegans
E03H4.10									176852	Defecation Suppressor of Clk-1(dsc-4)	RG	Caenorhabditis elegans
C17H12.10									187282	Delta and OSM-11-like(dos-2)	RG	Caenorhabditis elegans
F44G3.2									176939	Delta-like protein(dsl-1)	RG	Caenorhabditis elegans
K03E5.2									176938	Delta-like protein(dsl-2)	RG	Caenorhabditis elegans
H04M03.1									186492	Delta-like protein(dsl-5)	RG	Caenorhabditis elegans
F07F6.1									3565725	Delta-like protein(dsl-7)	RG	Caenorhabditis elegans
C27D6.11									185697	DiEnoyl-CoA Reductase, mitochondria(decr-1.1)	RG	Caenorhabditis elegans
Y51H4A.5									188808	DieneLactone Hydrolase Domain containing protein(dlhd-1)	RG	Caenorhabditis elegans
C04G2.3									187266	Downstream Of DAF-16 (regulated by DAF-16)(dod-17)	RG	Caenorhabditis elegans
ZK354.2									178564	Downstream Of DAF-16 (regulated by DAF-16)(dod-19)	RG	Caenorhabditis elegans
B0564.3									183134	Downstream Of DAF-16 (regulated by DAF-16)(dod-21)	RG	Caenorhabditis elegans
F01D5.1									186056	Downstream Of DAF-16 (regulated by DAF-16)(dod-23)	RG	Caenorhabditis elegans
ZK546.3									178245	Downstream Of DAF-16 (regulated by DAF-16)(dod-24)	RG	Caenorhabditis elegans
W05E7.1									176433	Downstream Of DAF-16 (regulated by DAF-16)(dod-6)	RG	Caenorhabditis elegans
F17C11.11									175696	DumPY: shorter than wild-type(dpy-17)	RG	Caenorhabditis elegans
F55G1.13									181099	DumPY: shorter than wild-type(dpy-6)	RG	Caenorhabditis elegans
D1009.1									182924	EASAFGDIIGELKGKGLGGRMRF-amide(flp-27)	RG	Caenorhabditis elegans
Y54F10BM.3									176882	Ephrin-4(efn-4)	RG	Caenorhabditis elegans
ZC513.7									259653	FIP (Fungus-Induced Protein) Related(fipr-1)	RG	Caenorhabditis elegans
F44D12.8									3565989	FIP (Fungus-Induced Protein) Related(fipr-10)	RG	Caenorhabditis elegans
T22B3.3									260084	FIP (Fungus-Induced Protein) Related(fipr-11)	RG	Caenorhabditis elegans
D1081.5									172708	FIP (Fungus-Induced Protein) Related(fipr-26)	RG	Caenorhabditis elegans
Y57G11B.5									3565386	FIP (Fungus-Induced Protein) Related(fipr-29)	RG	Caenorhabditis elegans
F08G2.6									3565667	FIP (Fungus-Induced Protein) Related(fipr-4)	RG	Caenorhabditis elegans
T03D3.1									3565311	FIP (Fungus-Induced Protein) Related(fipr-6)	RG	Caenorhabditis elegans
F40G12.10									259643	FIP (Fungus-Induced Protein) Related(fipr-7)	RG	Caenorhabditis elegans
F22E5.1									3565930	FIP (Fungus-Induced Protein) Related(fipr-9)	RG	Caenorhabditis elegans
F44G3.7									176803	FMRF-Like Peptide(flp-15)	RG	Caenorhabditis elegans
C05D11.11									178498	FMRF-Like Peptide(flp-17)	RG	Caenorhabditis elegans
K02D7.3									181165	FMRF-Like Peptide(flp-20)	RG	Caenorhabditis elegans
T02E1.6									182944	FMRF-Like Peptide(flp-21)	RG	Caenorhabditis elegans
C45G9.4									3564828	FMRF-Like Peptide(flp-25)	RG	Caenorhabditis elegans
F37H8.4									181220	FMRF-Like Peptide(flp-28)	RG	Caenorhabditis elegans
Y39G8B.9									187533	FMRF-Like Peptide(flp-32)	RG	Caenorhabditis elegans
F53F8.4									259401	FMRF-Like Peptide(flp-33)	RG	Caenorhabditis elegans
C09D4.3									178606	FMRF-Like Peptide(flp-34)	RG	Caenorhabditis elegans
B0213.17									174568	FMRF-Like Peptide(flp-4)	RG	Caenorhabditis elegans
F10G2.3									180854	FMRF-Like Peptide(flp-7)	RG	Caenorhabditis elegans
Y62H9A.5									182740	FOLate Receptor homolog(folr-1)	RG	Caenorhabditis elegans
F58G4.1									187940	Fasting Induced Lipase(fil-1)	RG	Caenorhabditis elegans
F45E4.1									187316	Fasting Induced Lipase(fil-2)	RG	Caenorhabditis elegans
F11H8.3									179785	Fatty Acid/Retinol binding protein(far-3)	RG	Caenorhabditis elegans
F41E6.12									191633	Fatty Acid/Retinol binding protein(far-4)	RG	Caenorhabditis elegans
C49C3.1									189096	Fatty Acid/Retinol binding protein(far-6)	RG	Caenorhabditis elegans
D1025.2									176308	Formin-homology and zinc finger domains protein 1(fozi-1)	RG	Caenorhabditis elegans
C01B10.6									179283	Fungus-Induced Protein(fip-2)	RG	Caenorhabditis elegans
F36A4.2									172707	Fungus-Induced Protein(fip-6)	RG	Caenorhabditis elegans
ZK337.1									184814	Fungus-induced protein 1(fip-1)	RG	Caenorhabditis elegans
T02D1.5									179660	GAlactosidase/N-Acetylgalactosaminidase(gana-1)	RG	Caenorhabditis elegans
R03G8.4									259712	GGAGEPLAFSPDMLSLRF-amide(flp-26)	RG	Caenorhabditis elegans
E02H9.8									191388	GILT-like protein ZK669.3(ZK669.3)	RG	Caenorhabditis elegans
F23D12.11									180747	GLIoTactin (Drosophila neuroligin-like) homolog(glit-1)	RG	Caenorhabditis elegans
T16G1.7									172449	GLutamate Receptor family (AMPA)(glr-3)	RG	Caenorhabditis elegans
F08C6.2									174967	GQTFVRF-amide(flp-16)	RG	Caenorhabditis elegans
F32A5.5									184239	GRounDhog (hedgehog-like family)(grd-10)	RG	Caenorhabditis elegans
H22K11.1									184079	GRounDhog (hedgehog-like family)(grd-12)	RG	Caenorhabditis elegans
K11D2.2									3565619	GRounDhog (hedgehog-like family)(grd-13)	RG	Caenorhabditis elegans
W10G6.3									187934	GRounDhog (hedgehog-like family)(grd-14)	RG	Caenorhabditis elegans
F15E6.4									3565288	GRounDhog (hedgehog-like family)(grd-15)	RG	Caenorhabditis elegans
F09E10.3									182850	GRound-Like (grd related)(grl-1)	RG	Caenorhabditis elegans
B0379.2									179152	GRound-Like (grd related)(grl-10)	RG	Caenorhabditis elegans
Y46G5A.25									185200	GRound-Like (grd related)(grl-13)	RG	Caenorhabditis elegans
C32D5.8									190707	GRound-Like (grd related)(grl-15)	RG	Caenorhabditis elegans
C54D2.4									179777	GRound-Like (grd related)(grl-2)	RG	Caenorhabditis elegans
C05C10.3									177967	GRound-Like (grd related)(grl-21)	RG	Caenorhabditis elegans
Y105E8A.27									189140	GRound-Like (grd related)(grl-22)	RG	Caenorhabditis elegans
F10F2.7									176853	GRound-Like (grd related)(grl-26)	RG	Caenorhabditis elegans
F47B7.7									185516	GRound-Like (grd related)(grl-27)	RG	Caenorhabditis elegans
Y46C8AL.1									186928	GRound-Like (grd related)(grl-3)	RG	Caenorhabditis elegans
ZK1127.2									3564844	GRound-Like (grd related)(grl-4)	RG	Caenorhabditis elegans
F26G1.8									178837	GRound-Like (grd related)(grl-5)	RG	Caenorhabditis elegans
F57C12.4									187253	GRound-Like (grd related)(grl-6)	RG	Caenorhabditis elegans
C36E6.8									188001	Galectin(T02G6.7)	RG	Caenorhabditis elegans
F18G5.6									186801	Gamma-aminobutyric acid receptor exp-1(exp-1)	RG	Caenorhabditis elegans
T09E11.11									178930	Glutamate-gated ChLoride channel(glc-3)	RG	Caenorhabditis elegans
ZK354.8									182971	Glutamate-gated ChLoride channel(glc-4)	RG	Caenorhabditis elegans
T28D9.7									180086	Glutamate-gated chloride channel alpha(glc-1)	RG	Caenorhabditis elegans
Y54E10A.16									182513	Glutathione peroxidase 3(gpx-3)	RG	Caenorhabditis elegans
Y34D9A.11									181178	Glutathione peroxidase(gpx-5)	RG	Caenorhabditis elegans
T23F6.3									181658	GlyPicaN(gpn-1)	RG	Caenorhabditis elegans
C36B1.10									190107	Glycerol-3-phosphate dehydrogenase(Y50E8A.6)	RG	Caenorhabditis elegans
E03H12.7									259344	Glycine Rich Secreted Protein(grsp-1)	RG	Caenorhabditis elegans
F53G2.7									191636	Glycine receptor subunit beta-type 4(ggr-1)	RG	Caenorhabditis elegans
Y54F10AM.2									185024	Growth arrest-specific protein 1 homolog(phg-1)	RG	Caenorhabditis elegans
R11G11.14									179637	Gut-specific cysteine proteinase(cpr-1)	RG	Caenorhabditis elegans
C08F8.4									3564879	Heparan SulphoTransferase(hst-3.2)	RG	Caenorhabditis elegans
C55F2.1									183562	Hexosyltransferase(C47F8.6)	RG	Caenorhabditis elegans
F25E2.3									188341	Hexosyltransferase(T09F5.1)	RG	Caenorhabditis elegans
F07A5.2									179525	Homolog of Odr-2 (Two)(hot-6)	RG	Caenorhabditis elegans
K01H12.4									181336	IG (immunoglobulin), EGF and transmmembrane domain(igeg-2)	RG	Caenorhabditis elegans
C33G8.2									177936	INSulin related(ins-1)	RG	Caenorhabditis elegans
F46A9.1									3565431	INSulin related(ins-10)	RG	Caenorhabditis elegans
F49E8.4									175585	INSulin related(ins-17)	RG	Caenorhabditis elegans
Y116A8C.23									172600	INSulin related(ins-18)	RG	Caenorhabditis elegans
F41H10.7									3565456	INSulin related(ins-20)	RG	Caenorhabditis elegans
ZK550.6									3565006	INSulin related(ins-28)	RG	Caenorhabditis elegans
F32G8.6									189403	INSulin related(ins-32)	RG	Caenorhabditis elegans
F54C1.9									189313	INSulin related(ins-33)	RG	Caenorhabditis elegans
C44B9.2									180334	INSulin related(ins-35)	RG	Caenorhabditis elegans
F45E4.5									191693	INSulin related(ins-37)	RG	Caenorhabditis elegans
C43F9.6									180433	ImmunoGlobulin-like Cell adhesion Molecule family(igcm-1)	RG	Caenorhabditis elegans
F38E9.1									178726	Infection Response Gene(irg-3)	RG	Caenorhabditis elegans
W01B6.2									3896819	Insulin/EGF-Receptor L Domain protein(irld-1)	RG	Caenorhabditis elegans
C46H11.9									187541	Insulin/EGF-Receptor L Domain protein(irld-13)	RG	Caenorhabditis elegans
Y58A7A.5									187941	Insulin/EGF-Receptor L Domain protein(irld-14)	RG	Caenorhabditis elegans
T22B3.2									3564946	Insulin/EGF-Receptor L Domain protein(irld-18)	RG	Caenorhabditis elegans
C04F12.1									184075	Insulin/EGF-Receptor L Domain protein(irld-3)	RG	Caenorhabditis elegans
Y50E8A.12									186509	Insulin/EGF-Receptor L Domain protein(irld-36)	RG	Caenorhabditis elegans
F41E6.15									184432	Insulin/EGF-Receptor L Domain protein(irld-4)	RG	Caenorhabditis elegans
T25B2.2									184457	Insulin/EGF-Receptor L Domain protein(irld-5)	RG	Caenorhabditis elegans
R07E5.13									179491	Insulin/EGF-Receptor L Domain protein(irld-6)	RG	Caenorhabditis elegans
F26F12.3									185447	Insulin/EGF-Receptor L Domain protein(irld-7)	RG	Caenorhabditis elegans
F22B8.6									177605	Insulin/EGF-Receptor L Domain protein(irld-8)	RG	Caenorhabditis elegans
T10H9.8									183475	Invertebrate LYSozyme(ilys-2)	RG	Caenorhabditis elegans
T15B7.3									177033	Invertebrate LYSozyme(ilys-3)	RG	Caenorhabditis elegans
ZK1251.5									176708	KHEYLRF-amide 4(flp-14)	RG	Caenorhabditis elegans
Y38C1AA.7									178232	KPSFVRF-amide 2(flp-9)	RG	Caenorhabditis elegans
F17C11.4									172952	LAMinin related. See also lmb-(lam-3)	RG	Caenorhabditis elegans
Y53G8B.4									174345	LIPaSe related(lips-10)	RG	Caenorhabditis elegans
ZK455.4									188468	LIPaSe related(lips-12)	RG	Caenorhabditis elegans
F01D4.3									187683	LIPaSe related(lips-17)	RG	Caenorhabditis elegans
D1054.10									184306	LIPaSe related(lips-3)	RG	Caenorhabditis elegans
W01B6.5									174935	LIPaSe related(lips-9)	RG	Caenorhabditis elegans
F55H12.5									179046	LIPase Like(lipl-4)	RG	Caenorhabditis elegans
E02H1.7									192091	LRP X(cross)-hybridizing(lrx-1)	RG	Caenorhabditis elegans
F47F6.5									184622	LYSozyme(lys-10)	RG	Caenorhabditis elegans
C30G4.4									178086	LYSozyme(lys-4)	RG	Caenorhabditis elegans
T08G3.4									186491	LYSozyme(lys-5)	RG	Caenorhabditis elegans
F09C12.8									178087	LYSozyme(lys-6)	RG	Caenorhabditis elegans
K07F5.4									178772	LYSozyme(lys-7)	RG	Caenorhabditis elegans
Y46C8AL.4									181554	Leucine-rich repeat-containing protein let-4(let-4)	RG	Caenorhabditis elegans
C10G8.4									188099	Ligand-Gated ion Channel(lgc-1)	RG	Caenorhabditis elegans
T04H1.9									181009	Ligand-Gated ion Channel(lgc-11)	RG	Caenorhabditis elegans
ZK1055.7									187971	Ligand-Gated ion Channel(lgc-13)	RG	Caenorhabditis elegans
B0218.6									181516	Ligand-Gated ion Channel(lgc-21)	RG	Caenorhabditis elegans
W04A4.2									173443	Ligand-Gated ion Channel(lgc-34)	RG	Caenorhabditis elegans
Y39B6A.20									176694	Ligand-Gated ion Channel(lgc-37)	RG	Caenorhabditis elegans
M03B6.2									188854	Ligand-Gated ion Channel(lgc-40)	RG	Caenorhabditis elegans
T10B5.2									189722	Ligand-Gated ion Channel(lgc-42)	RG	Caenorhabditis elegans
R102.10									175279	Ligand-Gated ion Channel(lgc-46)	RG	Caenorhabditis elegans
F53C3.12									181155	Ligand-gated ion channel 4(lgc-4)	RG	Caenorhabditis elegans
T26H5.9									191267	Lipase ZK262.3(ZK262.3)	RG	Caenorhabditis elegans
T13C5.5									179771	Lipase(lipl-1)	RG	Caenorhabditis elegans
F55H12.4									185840	Lipase(lipl-2)	RG	Caenorhabditis elegans
C37A2.2									178572	Lipase(lipl-3)	RG	Caenorhabditis elegans
C07G3.9									177854	MAM (Meprin, A5-protein, PTPmu) domain protein(mam-2)	RG	Caenorhabditis elegans
F21G4.2									266652	MAM (Meprin, A5-protein, PTPmu) domain protein(mam-3)	RG	Caenorhabditis elegans
R08A2.2									179558	MAM (Meprin, A5-protein, PTPmu) domain protein(mam-4)	RG	Caenorhabditis elegans
K10C2.4									188817	MAM (Meprin, A5-protein, PTPmu) domain protein(mam-8)	RG	Caenorhabditis elegans
ZK596.2									3565295	MLt-TeN (mlt-10) related(mltn-1)	RG	Caenorhabditis elegans
C50F2.5									3565688	MLt-TeN (mlt-10) related(mltn-10)	RG	Caenorhabditis elegans
T02B11.9									177718	MLt-TeN (mlt-10) related(mltn-12)	RG	Caenorhabditis elegans
Y69A2AR.19									184931	MLt-TeN (mlt-10) related(mltn-13)	RG	Caenorhabditis elegans
F01D4.2									189108	MLt-TeN (mlt-10) related(mltn-3)	RG	Caenorhabditis elegans
T20B3.1									175122	MLt-TeN (mlt-10) related(mltn-9)	RG	Caenorhabditis elegans
Y39B6A.1									180090	Major sperm protein(F21H7.5)	RG	Caenorhabditis elegans
F54D5.3									185655	Major sperm protein(F42A9.7)	RG	Caenorhabditis elegans
F46G10.1									171847	Major sperm protein(W03D8.5)	RG	Caenorhabditis elegans
K07F5.8									190987	Major sperm protein(Y116A8A.7)	RG	Caenorhabditis elegans
W02B12.7									4363016	Major sperm protein(Y53C10A.15)	RG	Caenorhabditis elegans
ZK809.8									191285	Mec-3 (Three) Dependent expression(mtd-1)	RG	Caenorhabditis elegans
C41H7.7									175340	Modifier Of Apl-1 activity(moa-1)	RG	Caenorhabditis elegans
C34D4.3									186063	Mucin Like Gene(mul-1)	RG	Caenorhabditis elegans
Y69A2AR.8									186911	NEPrilysin metallopeptidase family(nep-18)	RG	Caenorhabditis elegans
F56D5.6									178365	NOmpA Homolog (Drosophila nompA: no mechanoreceptor potential A)(noah-2)	RG	Caenorhabditis elegans
F32B4.2									3896872	NemaToCin (vasopressin-like peptide)(ntc-1)	RG	Caenorhabditis elegans
ZK757.3									3564940	Nematode Specific Peptide family, group B(nspb-1)	RG	Caenorhabditis elegans
C18B2.5									182088	Nematode Specific Peptide family, group B(nspb-10)	RG	Caenorhabditis elegans
T22C1.9									185265	Nematode Specific Peptide family, group B(nspb-11)	RG	Caenorhabditis elegans
F45H7.4									184261	Nematode Specific Peptide family, group B(nspb-12)	RG	Caenorhabditis elegans
T25C8.3									185448	Nematode Specific Peptide family, group B(nspb-2)	RG	Caenorhabditis elegans
F09F7.2									185443	Nematode Specific Peptide family, group B(nspb-3)	RG	Caenorhabditis elegans
Y57G11C.5									185446	Nematode Specific Peptide family, group B(nspb-4)	RG	Caenorhabditis elegans
F49E12.9									186682	Nematode Specific Peptide family, group B(nspb-6)	RG	Caenorhabditis elegans
T01E8.9									182086	Nematode Specific Peptide family, group B(nspb-7)	RG	Caenorhabditis elegans
R10D12.10									3564924	Nematode Specific Peptide family, group B(nspb-9)	RG	Caenorhabditis elegans
Y48B6A.5									259717	Nematode Specific Peptide family, group C(nspc-1)	RG	Caenorhabditis elegans
B0379.7									259734	Nematode Specific Peptide family, group C(nspc-18)	RG	Caenorhabditis elegans
Y54G2A.14									3565092	Nematode Specific Peptide family, group C(nspc-4)	RG	Caenorhabditis elegans
C44F1.2									181107	Nematode Specific Peptide family, group C(nspc-7)	RG	Caenorhabditis elegans
Y11D7A.3									189660	Nematode Specific Peptide family, group E(nspe-1)	RG	Caenorhabditis elegans
ZC581.3									3565123	Nematode Specific Peptide family, group E(nspe-2)	RG	Caenorhabditis elegans
R11E3.1									189658	Nematode Specific Peptide family, group E(nspe-4)	RG	Caenorhabditis elegans
F54F12.1									3564817	Nematode Specific Peptide family, group E(nspe-6)	RG	Caenorhabditis elegans
K05F1.10									189661	Nematode Specific Peptide family, group E(nspe-7)	RG	Caenorhabditis elegans
C47E8.10									178826	Neuropeptide-Like Protein(nlp-13)	RG	Caenorhabditis elegans
T22H9.3									173174	Neuropeptide-Like Protein(nlp-15)	RG	Caenorhabditis elegans
T28B4.3									178319	Neuropeptide-Like Protein(nlp-17)	RG	Caenorhabditis elegans
H04J21.1									266950	Neuropeptide-Like Protein(nlp-19)	RG	Caenorhabditis elegans
ZK856.18									188857	Neuropeptide-Like Protein(nlp-2)	RG	Caenorhabditis elegans
Y53G8AM.5									189877	Neuropeptide-Like Protein(nlp-25)	RG	Caenorhabditis elegans
W03F8.6									185978	Neuropeptide-Like Protein(nlp-3)	RG	Caenorhabditis elegans
H25K10.1									259618	Neuropeptide-Like Protein(nlp-34)	RG	Caenorhabditis elegans
T28H11.7									183138	Neuropeptide-Like Protein(nlp-35)	RG	Caenorhabditis elegans
T11B7.4									185966	Neuropeptide-Like Protein(nlp-37)	RG	Caenorhabditis elegans
F21F8.3									183774	Neuropeptide-Like Protein(nlp-39)	RG	Caenorhabditis elegans
Y22D7AL.5									180235	Neuropeptide-Like Protein(nlp-42)	RG	Caenorhabditis elegans
C24B5.3									191566	Neuropeptide-like peptide 11(nlp-11)	RG	Caenorhabditis elegans
F22F4.5									180661	Neuropeptide-like protein 1(nlp-1)	RG	Caenorhabditis elegans
W02B12.12									179545	Neuropeptide-like protein 33(nlp-33)	RG	Caenorhabditis elegans
F55F8.7									176165	Niemann-Pick C1 protein homolog 2(ncr-2)	RG	Caenorhabditis elegans
E03A3.4									183182	Nuclear Hormone Receptor family(nhr-163)	RG	Caenorhabditis elegans
H08M01.1									189970	Nuclear Hormone Receptor family(nhr-237)	RG	Caenorhabditis elegans
Y60A3A.2									172348	Nuclear Pore complex Protein(npp-12)	RG	Caenorhabditis elegans
C04F12.16									181226	O-ACyltransferase homolog(oac-14)	RG	Caenorhabditis elegans
C49C8.1									185375	O-ACyltransferase homolog(oac-20)	RG	Caenorhabditis elegans
Y40H4A.2									183069	O-ACyltransferase homolog(oac-5)	RG	Caenorhabditis elegans
C46H11.4									179284	O-ACyltransferase homolog(oac-50)	RG	Caenorhabditis elegans
Y69A2AR.14									178792	O-ACyltransferase homolog(oac-55)	RG	Caenorhabditis elegans
T08G11.2									180094	O-ACyltransferase homolog(oac-6)	RG	Caenorhabditis elegans
ZK783.6									172323	O-ACyltransferase homolog(oac-9)	RG	Caenorhabditis elegans
ZC443.3									191739	Onchocerca Related Antigen family(ora-1)	RG	Caenorhabditis elegans
R08C7.6									259448	One IG domain(oig-4)	RG	Caenorhabditis elegans
C56E10.4									259604	One IG domain(oig-5)	RG	Caenorhabditis elegans
C34E7.4									175327	PDGF/VEGF growth factor related(pvf-1)	RG	Caenorhabditis elegans
F42C5.7									172129	PHAryngeal gland Toxin-related(phat-1)	RG	Caenorhabditis elegans
F10D11.5									172130	PHAryngeal gland Toxin-related(phat-2)	RG	Caenorhabditis elegans
ZK1320.2									181614	PHAryngeal gland Toxin-related(phat-6)	RG	Caenorhabditis elegans
F22B3.8									191742	Patterned Expression Site(pes-8)	RG	Caenorhabditis elegans
T07F10.1									179752	Peptidyl-prolyl cis-trans isomerase(fkb-4)	RG	Caenorhabditis elegans
F52E1.5									181288	PeroXidasiN (Drosophila peroxidase) homolog(pxn-2)	RG	Caenorhabditis elegans
ZK1128.7									173775	Peroxidase mlt-7 light chain(mlt-7)	RG	Caenorhabditis elegans
C17G10.5									175101	Plexin-2(plx-2)	RG	Caenorhabditis elegans
F28B4.3									182449	Prion-like-(Q/N-rich)-domain-bearing protein(pqn-10)	RG	Caenorhabditis elegans
C08F11.14									181801	Prion-like-(Q/N-rich)-domain-bearing protein(pqn-2)	RG	Caenorhabditis elegans
H29C22.1									183974	Prion-like-(Q/N-rich)-domain-bearing protein(pqn-26)	RG	Caenorhabditis elegans
F09A5.9									187728	Prion-like-(Q/N-rich)-domain-bearing protein(pqn-54)	RG	Caenorhabditis elegans
Y39G8C.2									187826	Prion-like-(Q/N-rich)-domain-bearing protein(pqn-60)	RG	Caenorhabditis elegans
C23H3.7									188181	Prion-like-(Q/N-rich)-domain-bearing protein(pqn-63)	RG	Caenorhabditis elegans
K09F6.13									179773	Prion-like-(Q/N-rich)-domain-bearing protein(pqn-67)	RG	Caenorhabditis elegans
K02B9.1									188802	Prion-like-(Q/N-rich)-domain-bearing protein(pqn-71)	RG	Caenorhabditis elegans
Y66D12A.20									190671	Prion-like-(Q/N-rich)-domain-bearing protein(pqn-90)	RG	Caenorhabditis elegans
T25D10.4									180328	Prion-like-(Q/N-rich)-domain-bearing protein(pqn-94)	RG	Caenorhabditis elegans
F53F10.3									181517	Probable beta-mannosidase(C33G3.4)	RG	Caenorhabditis elegans
H32C10.1									179729	Probable cubilin(ZC116.3)	RG	Caenorhabditis elegans
C47E12.8									191685	Probable insulin-like peptide beta-type 1(ins-4)	RG	Caenorhabditis elegans
Y22D7AL.10									171746	Probable peptidylglycine alpha-hydroxylating monooxygenase 1(pghm-1)	RG	Caenorhabditis elegans
R13A5.11									178170	Prolyl 4-hydroxylase subunit alpha-2(phy-2)	RG	Caenorhabditis elegans
C12D8.18									185259	Protease Inhibitor I2 (Two)(piit-1)	RG	Caenorhabditis elegans
C14A4.13									181183	Protein dyf-7(dyf-7)	RG	Caenorhabditis elegans
F25B4.9									176282	Protein lin-12(lin-12)	RG	Caenorhabditis elegans
C07A12.3									190397	Protein lon-8(lon-8)	RG	Caenorhabditis elegans
Y47D3A.13									181362	Protein mes-1(mes-1)	RG	Caenorhabditis elegans
D2089.2									179204	Protein roller-3(rol-3)	RG	Caenorhabditis elegans
C55C3.4									172740	Protein-tyrosine-phosphatase(F25H5.7)	RG	Caenorhabditis elegans
ZK622.1									171780	Protein-tyrosine-phosphatase(W03F11.4)	RG	Caenorhabditis elegans
F40E10.3									180332	Protein-tyrosine-phosphatase(Y113G7C.1)	RG	Caenorhabditis elegans
T06C10.3									13217012	Purple acid phosphatase(F21A3.11)	RG	Caenorhabditis elegans
Y53H1B.2									186777	Purple acid phosphatase(H25K10.1)	RG	Caenorhabditis elegans
T05C12.1									190886	Purple acid phosphatase(Y105C5B.3)	RG	Caenorhabditis elegans
K08F4.7									180404	Putative UDP-glucuronosyltransferase ugt-46(ugt-46)	RG	Caenorhabditis elegans
H34I24.2									188072	Putative UDP-glucuronosyltransferase ugt-55(ugt-55)	RG	Caenorhabditis elegans
R07E5.6									176366	Putative UDP-glucuronosyltransferase ugt-60(ugt-60)	RG	Caenorhabditis elegans
F23H12.9									174218	Putative carbonic anhydrase-like protein 2(cah-2)	RG	Caenorhabditis elegans
F42H11.2									172557	Putative carboxypeptidase suro-1(suro-1)	RG	Caenorhabditis elegans
C09B9.2									179297	Putative cuticle collagen 145(col-145)	RG	Caenorhabditis elegans
T22G5.2									186301	Putative cuticle collagen 155(col-155)	RG	Caenorhabditis elegans
Y105C5A.15									183155	Putative glucosylceramidase 2(gba-2)	RG	Caenorhabditis elegans
F43C11.7									177314	Putative glucosylceramidase 4(gba-4)	RG	Caenorhabditis elegans
F13E9.5									181605	Putative phospholipase B-like 2(F09B12.3)	RG	Caenorhabditis elegans
C36A4.2									174660	Putative protein tag-209(tag-209)	RG	Caenorhabditis elegans
T21G5.4									185097	Putative selT-like protein F28H7.4(F28H7.4)	RG	Caenorhabditis elegans
B0207.7									182354	Putative sodium/calcium exchanger 6(ncx-6)	RG	Caenorhabditis elegans
Y53C10A.10									176105	Putative tyrosinase-like protein tyr-1(tyr-1)	RG	Caenorhabditis elegans
Y53C12A.8									172472	Putative tyrosinase-like protein tyr-3(tyr-3)	RG	Caenorhabditis elegans
ZC15.8									179327	QQDSEVEREMM(flp-6)	RG	Caenorhabditis elegans
M176.9									181845	QWGYGGY-amide(nlp-28)	RG	Caenorhabditis elegans
F44F4.4									178805	QWGYGGY-amide(nlp-29)	RG	Caenorhabditis elegans
T23F11.2									3565444	QWGYGGY-amide(nlp-30)	RG	Caenorhabditis elegans
Y106G6H.1									178804	QWGYGGY-amide(nlp-31)	RG	Caenorhabditis elegans
ZK1225.4									181745	Receptor-type guanylate cyclase gcy-11(gcy-11)	RG	Caenorhabditis elegans
C50E10.2									191646	Receptor-type guanylate cyclase gcy-13(gcy-13)	RG	Caenorhabditis elegans
F13H8.3									191648	Receptor-type guanylate cyclase gcy-15(gcy-15)	RG	Caenorhabditis elegans
H04M03.2									191640	Receptor-type guanylate cyclase gcy-2(gcy-2)	RG	Caenorhabditis elegans
T07H3.1									175116	Receptor-type guanylate cyclase gcy-29(gcy-29)	RG	Caenorhabditis elegans
M70.3									191643	Receptor-type guanylate cyclase gcy-5(gcy-5)	RG	Caenorhabditis elegans
F47B3.7									184246	SCP-Like extracellular protein(scl-14)	RG	Caenorhabditis elegans
C25A8.4									190174	SCP-Like extracellular protein(scl-17)	RG	Caenorhabditis elegans
B0302.5									191204	SCP-Like extracellular protein(scl-27)	RG	Caenorhabditis elegans
Y43C5B.2									178252	SCP-Like extracellular protein(scl-3)	RG	Caenorhabditis elegans
K06G5.1									178253	SCP-Like extracellular protein(scl-5)	RG	Caenorhabditis elegans
Y46G5A.36									183343	SCP-Like extracellular protein(scl-6)	RG	Caenorhabditis elegans
F10F2.8									186248	SKN-1 Dependent Zygotic transcript(sdz-21)	RG	Caenorhabditis elegans
F32B6.5									177547	SPSAVPLIRF-amide(flp-13)	RG	Caenorhabditis elegans
C16C8.18									179194	SULfatase domain protein(sul-2)	RG	Caenorhabditis elegans
F21A3.11									172689	SUPpressor(sup-17)	RG	Caenorhabditis elegans
F46F5.9									176452	SaPosin-like Protein family(spp-1)	RG	Caenorhabditis elegans
B0244.2									188762	SaPosin-like Protein family(spp-12)	RG	Caenorhabditis elegans
K03H6.7									184191	SaPosin-like Protein family(spp-13)	RG	Caenorhabditis elegans
Y65B4BR.1									185207	SaPosin-like Protein family(spp-16)	RG	Caenorhabditis elegans
Y47G6A.22									171681	SaPosin-like Protein family(spp-17)	RG	Caenorhabditis elegans
W06A7.5									259714	SaPosin-like Protein family(spp-2)	RG	Caenorhabditis elegans
C30B5.3									3565733	SaPosin-like Protein family(spp-21)	RG	Caenorhabditis elegans
F31F4.15									3565459	SaPosin-like Protein family(spp-22)	RG	Caenorhabditis elegans
F40F12.7									259362	SaPosin-like Protein family(spp-23)	RG	Caenorhabditis elegans
C31H5.6									188266	SaPosin-like Protein family(spp-4)	RG	Caenorhabditis elegans
C37C3.8									177652	SaPosin-like Protein family(spp-8)	RG	Caenorhabditis elegans
R13H4.2									188888	SaPosin-like Protein family(spp-9)	RG	Caenorhabditis elegans
C18A11.3									174219	Serine protease inhibitor 1 protein(spi-1)	RG	Caenorhabditis elegans
F35C5.10									182476	Serine/threonine-protein phosphatase(C09H5.7)	RG	Caenorhabditis elegans
F44D12.5									180366	Seven B Two (mammalian 7BT prohormone convertase chaperone) homolog(sbt-1)	RG	Caenorhabditis elegans
T04F3.3									173686	ShK domain and PerOxidase domain containing protein(skpo-2)	RG	Caenorhabditis elegans
F10G8.1									181562	Slit homolog 1 protein(slt-1)	RG	Caenorhabditis elegans
R06B10.1									173127	Sperm Specific family, class P(ssp-37)	RG	Caenorhabditis elegans
T21C12.2									177357	Spermatocyte protein spe-27(spe-27)	RG	Caenorhabditis elegans
K12B6.2									181323	Sphingomyelin phosphodiesterase 2(asm-2)	RG	Caenorhabditis elegans
C51E3.7									172493	Suppressor of lurcher protein 1(sol-1)	RG	Caenorhabditis elegans
C27B7.6									185060	THaumatiN family(thn-1)	RG	Caenorhabditis elegans
R04D3.3									178187	THaumatiN family(thn-2)	RG	Caenorhabditis elegans
R105.1									181221	TPLGTMRF-amide(flp-3)	RG	Caenorhabditis elegans
C34F6.3									173856	TRYpsin-like protease(try-1)	RG	Caenorhabditis elegans
Y39F10A.3									185959	TRYpsin-like protease(try-6)	RG	Caenorhabditis elegans
F14H12.3									191201	TRYpsin-like protease(try-7)	RG	Caenorhabditis elegans
C32D5.4									176810	TYRosinase(tyr-2)	RG	Caenorhabditis elegans
Y54E2A.7									184686	TransThyretin-Related family domain(ttr-10)	RG	Caenorhabditis elegans
D1054.8									189897	TransThyretin-Related family domain(ttr-13)	RG	Caenorhabditis elegans
H36L18.2									181272	TransThyretin-Related family domain(ttr-14)	RG	Caenorhabditis elegans
C37H5.8									177189	TransThyretin-Related family domain(ttr-20)	RG	Caenorhabditis elegans
C56E6.2									188071	TransThyretin-Related family domain(ttr-22)	RG	Caenorhabditis elegans
K08E3.10									188688	TransThyretin-Related family domain(ttr-23)	RG	Caenorhabditis elegans
Y45F10B.13									179769	TransThyretin-Related family domain(ttr-27)	RG	Caenorhabditis elegans
R11H6.7									187889	TransThyretin-Related family domain(ttr-28)	RG	Caenorhabditis elegans
C52B9.3									187890	TransThyretin-Related family domain(ttr-29)	RG	Caenorhabditis elegans
F54D5.8									259716	TransThyretin-Related family domain(ttr-30)	RG	Caenorhabditis elegans
Y53G8AM.4									187854	TransThyretin-Related family domain(ttr-32)	RG	Caenorhabditis elegans
C06A1.3									180925	TransThyretin-Related family domain(ttr-35)	RG	Caenorhabditis elegans
C17H12.3									3896869	TransThyretin-Related family domain(ttr-36)	RG	Caenorhabditis elegans
F01G10.5									184782	TransThyretin-Related family domain(ttr-37)	RG	Caenorhabditis elegans
Y4C6A.1									6418853	TransThyretin-Related family domain(ttr-42)	RG	Caenorhabditis elegans
F21F3.3									182609	TransThyretin-Related family domain(ttr-43)	RG	Caenorhabditis elegans
Y69A2AR.23									186397	TransThyretin-Related family domain(ttr-55)	RG	Caenorhabditis elegans
ZK930.7									172299	TransThyretin-Related family domain(ttr-58)	RG	Caenorhabditis elegans
C53D6.10									189028	TransThyretin-Related family domain(ttr-6)	RG	Caenorhabditis elegans
Y37B11A.1									175213	TransThyretin-Related family domain(ttr-7)	RG	Caenorhabditis elegans
F59C6.2									187856	TransThyretin-Related family domain(ttr-8)	RG	Caenorhabditis elegans
Y71H2AL.1									183147	TransThyretin-Related family domain(ttr-9)	RG	Caenorhabditis elegans
C07A4.3									184363	Transthyretin-like protein 52(ttr-52)	RG	Caenorhabditis elegans
C01G6.1									173388	Trehalase(tre-5)	RG	Caenorhabditis elegans
E03G2.4									172758	UDP-Glucose Glycoprotein glucosylTransferase(uggt-2)	RG	Caenorhabditis elegans
F01D5.9									179449	UDP-GlucuronosylTransferase(ugt-1)	RG	Caenorhabditis elegans
ZK1055.6									186766	UDP-GlucuronosylTransferase(ugt-13)	RG	Caenorhabditis elegans
T02G5.7									179450	UDP-GlucuronosylTransferase(ugt-2)	RG	Caenorhabditis elegans
Y18H1A.15									172086	UDP-GlucuronosylTransferase(ugt-28)	RG	Caenorhabditis elegans
T11F9.5									189771	UDP-GlucuronosylTransferase(ugt-31)	RG	Caenorhabditis elegans
C50H2.12									185911	UDP-GlucuronosylTransferase(ugt-32)	RG	Caenorhabditis elegans
F14H3.4									179464	UDP-GlucuronosylTransferase(ugt-33)	RG	Caenorhabditis elegans
R11A5.4									184295	UDP-GlucuronosylTransferase(ugt-41)	RG	Caenorhabditis elegans
K01A2.5									177939	UDP-GlucuronosylTransferase(ugt-44)	RG	Caenorhabditis elegans
Y47D3A.31									182223	UDP-GlucuronosylTransferase(ugt-63)	RG	Caenorhabditis elegans
C36E6.3									186768	UDP-GlucuronosylTransferase(ugt-8)	RG	Caenorhabditis elegans
R10E9.2									183462	UDP-glucuronosyltransferase(ugt-15)	RG	Caenorhabditis elegans
M28.10									191171	UDP-glucuronosyltransferase(ugt-16)	RG	Caenorhabditis elegans
F54D10.2									179759	UDP-glucuronosyltransferase(ugt-18)	RG	Caenorhabditis elegans
C15H11.1									182508	UDP-glucuronosyltransferase(ugt-27)	RG	Caenorhabditis elegans
Y57G7A.5									187955	UDP-glucuronosyltransferase(ugt-30)	RG	Caenorhabditis elegans
C10C6.3									187595	UPF0375 protein R05A10.4(R05A10.4)	RG	Caenorhabditis elegans
K03H1.1									178334	UPF0375 protein Y45F10C.2(Y45F10C.2)	RG	Caenorhabditis elegans
Y44A6D.5									178335	UPF0375 protein Y45F10C.4(Y45F10C.4)	RG	Caenorhabditis elegans
F59A6.4									179123	UPF0376 protein C03G6.5(C03G6.5)	RG	Caenorhabditis elegans
Y73F8A.20									182254	Uncharacterized integrin beta-like protein C05D9.3(C05D9.3)	RG	Caenorhabditis elegans
F45C12.4									182824	VPSAGDMMVRF-amide(flp-24)	RG	Caenorhabditis elegans
T22C1.8									181273	Venom-Allergen-like Protein(vap-2)	RG	Caenorhabditis elegans
Y37D8A.5									181034	Vitellogenin-1(vit-1)	RG	Caenorhabditis elegans
T09B4.6									180646	Vitellogenin-4(vit-4)	RG	Caenorhabditis elegans
R09E10.1									180630	Vitellogenin-5(vit-5)	RG	Caenorhabditis elegans
C05B5.6									181260	WANQVRF-amide(flp-19)	RG	Caenorhabditis elegans
F46E10.11									174224	WaRThog (hedgehog-like family)(wrt-10)	RG	Caenorhabditis elegans
C25A8.2									181931	WaRThog (hedgehog-like family)(wrt-9)	RG	Caenorhabditis elegans
F21C10.11									181664	Warthog protein 4 N-product(wrt-4)	RG	Caenorhabditis elegans
C14F5.3									180638	Warthog protein 6 N-product(wrt-6)	RG	Caenorhabditis elegans
C29F5.3									180035	Warthog protein 8 N-product(wrt-8)	RG	Caenorhabditis elegans
C55C3.3									185132	YGGWG-amide(nlp-32)	RG	Caenorhabditis elegans
T21H3.1									176025	Zinc MetalloProtease(zmp-6)	RG	Caenorhabditis elegans
C18E9.8									185811	Zinc metalloproteinase nas-1(nas-1)	RG	Caenorhabditis elegans
F55F3.2									182848	Zinc metalloproteinase nas-12(nas-12)	RG	Caenorhabditis elegans
F09C12.7									185492	Zinc metalloproteinase nas-13(nas-13)	RG	Caenorhabditis elegans
F37A8.5									184247	Zinc metalloproteinase nas-14(nas-14)	RG	Caenorhabditis elegans
C30F12.5									180426	Zinc metalloproteinase nas-15(nas-15)	RG	Caenorhabditis elegans
M18.2									186923	Zinc metalloproteinase nas-17(nas-17)	RG	Caenorhabditis elegans
VF13D12L.3									186926	Zinc metalloproteinase nas-19(nas-19)	RG	Caenorhabditis elegans
ZK892.1									188420	Zinc metalloproteinase nas-20(nas-20)	RG	Caenorhabditis elegans
C50F2.10									188422	Zinc metalloproteinase nas-21(nas-21)	RG	Caenorhabditis elegans
Y76A2A.1									188423	Zinc metalloproteinase nas-22(nas-22)	RG	Caenorhabditis elegans
Y41C4A.18									3565992	Zinc metalloproteinase nas-23(nas-23)	RG	Caenorhabditis elegans
ZK484.7									174412	Zinc metalloproteinase nas-25(nas-25)	RG	Caenorhabditis elegans
ZK596.1									175491	Zinc metalloproteinase nas-26(toh-1)	RG	Caenorhabditis elegans
C39D10.7									188809	Zinc metalloproteinase nas-27(nas-27)	RG	Caenorhabditis elegans
T28D6.2									185658	Zinc metalloproteinase nas-28(nas-28)	RG	Caenorhabditis elegans
F21E9.3									186488	Zinc metalloproteinase nas-29(nas-29)	RG	Caenorhabditis elegans
T28F3.4									190803	Zinc metalloproteinase nas-30(nas-30)	RG	Caenorhabditis elegans
T15H9.4									178595	Zinc metalloproteinase nas-32(nas-32)	RG	Caenorhabditis elegans
T10E9.9									186987	Zinc metalloproteinase nas-33(nas-33)	RG	Caenorhabditis elegans
E02H9.5									172506	Zinc metalloproteinase nas-36(nas-36)	RG	Caenorhabditis elegans
H01M10.3									180407	Zinc metalloproteinase nas-38(nas-38)	RG	Caenorhabditis elegans
C23H5.8									188819	Zinc metalloproteinase nas-5(nas-5)	RG	Caenorhabditis elegans
H06I04.5									182368	Zinc metalloproteinase nas-7(nas-7)	RG	Caenorhabditis elegans
F58A6.1									183207	Zinc metalloproteinase nas-8(nas-8)	RG	Caenorhabditis elegans
F34D10.9									174644	beta-LACTamase domain containing(lact-3)	RG	Caenorhabditis elegans
ZK1127.10									183371	beta-LACTamase domain containing(lact-7)	RG	Caenorhabditis elegans
F21C10.8									183175	dietary restriction down regulated(drd-10)	RG	Caenorhabditis elegans
Y75B8A.24									181553	eLRR (extracellular Leucine-Rich Repeat) ONly(lron-1)	RG	Caenorhabditis elegans
C36B7.5									190728	eLRR (extracellular Leucine-Rich Repeat) ONly(lron-13)	RG	Caenorhabditis elegans
W03F8.1									174079	eLRR (extracellular Leucine-Rich Repeat) ONly(lron-15)	RG	Caenorhabditis elegans
Y71H2AM.19									179309	eLRR (extracellular Leucine-Rich Repeat) ONly(lron-2)	RG	Caenorhabditis elegans
T14G10.8
F54F7.2
F35C11.2
C01F6.2
F42G8.8
T17A3.8
C29F9.4
Y39E4B.5
K01H12.2
C29H12.2
F53F1.2
F59A1.15
B0244.9
F36H12.4
Y49E10.10
C34D4.2
ZK795.2
T02G5.8
F08B4.8
F02D8.4
ZK512.10
Y51A2B.4
W05E7.3
M03A8.1
B0432.12
Y37E3.16
ZK550.2
C37E2.5
W03G1.7
C18H2.5
F53B6.9
R08A2.1
Y46G5A.22
Y7A9C.1
C49G7.4
F55H12.1
F54F3.4
M88.3
Y48E1B.8
ZK1251.1
C47E12.12
Y40B10A.4
R17.3
C02A12.4
F27C1.3
F47G6.3
F54B3.3
T19H5.4
Y39G10AR.15
F22D6.1
B0252.5
F52F12.8
Y82E9BR.21
B0393.4
D1086.2
K09C4.5
ZK1098.7
Y32B12C.5
Y53C12B.7
Y47G6A.13
F53C3.1
C46F11.11
F41H10.1
F55G11.2
R08A2.3
B0025.5
ZC581.7
F21F3.2
F55C10.3
K07A3.1
R02D5.7
K02E11.1
F18E3.7
C47A4.3
T08B6.9
K03A11.5
C12D12.2
R06B10.2
C14C10.1
C50E10.1
C24A11.1
D1037.5
F57B9.8
Y75B8A.28
C14A6.13
F33A8.7
F41G3.4
C36H8.1
C16A3.10
ZK418.2
Y57G11C.15
C29F9.3
F01D5.7
F59A6.8
C11G10.1
D2024.1
C05D2.3
K03H1.12
F49E11.10
W09C3.2
K06H7.8
C04F12.3
C50F4.10
B0207.1
F27E5.3
F27C8.5
T05F1.8
T21B6.3
T03G6.3
C50B6.7
C02F5.5
T12A7.2
E02C12.6
F26H9.8
BE10.1
M7.7
F36D3.16
K05F1.9
D2063.4
C02F5.7
F01F1.9
F35C5.5
F36H12.14
C52E2.4
Y51A2D.18
R10H10.2
Y23H5B.2
Y51A2B.5
K03H6.2
F55B11.3
B0524.4
F22F7.8
T07G12.5
Y45G5AM.1
Y116A8C.38
F58F12.2
Y57A10A.26
K06A5.2
C14C6.2
ZK84.2
F56F3.4
T28C6.5
F42G4.2
F25F2.1
F54D1.1
ZK1290.6
D1086.1
F21H12.6
B0207.11
B0513.9
F37A8.2
B0034.1
F53A9.7
C17G10.3
C12D8.6
D1054.11
F09F7.6
F21H7.2
C34D10.2
F33G12.6
K02E7.6
ZK673.7
K02D7.5
C01G5.3
C46F4.2
F21A3.4
F07E5.8
C07D8.6
Y43C5B.3
Y66D12A.3
F23F1.2
C27D8.2
F11G11.9
F56D12.1
Y17D7B.7
C33F10.8
W02A2.8
F27C1.1
C44C10.9
ZK1290.5
M05D6.3
C36C5.12
C37A2.3
F13A7.1
Y47G6A.26
Y46C8AL.3
F11G11.4
C47E12.5
F55A12.1
ZK270.1
C54D10.3
F56H11.3
ZK228.4
K08C7.5
F39B2.10
ZK484.6
F09G8.4
M28.9
F38A1.14
C49A1.3
C04G2.2
F08H9.5
F53B6.4
F28B3.8
M02B1.4
F43G9.6
F31E8.5
C02F12.5
T01B10.1
F54H5.5
F23F12.3
B0213.3
ZK829.2
T18H9.2
W02A2.4
C26E1.2
C09B9.7
F49C12.15
C17D12.6
ZK131.11
D1086.17
F44F1.1
K09B11.5
C15H7.3
ZK652.11
F56B6.6
Y4C6A.68
F59B10.3
F32A7.6
Y45F10C.4
C17H12.5
Y68A4A.13
W09D6.4
T26C5.4
ZK858.8
F46H5.7
Y69H2.14
F35H8.1
C24B9.9
Y25C1A.1
C24A3.6
C34F11.2
Y38E10A.26
R02E12.6
C47D12.3
T05H4.6
F37A4.4
Y50D7A.7
Y71H2AM.16
ZC376.8
ZK673.1
C50F7.3
T16H12.6
K09G1.2
C24D10.2
ZC412.6
F37A8.1
F37A4.5
ZC581.10
Y57G11C.52
Y75B8A.3
ZK892.3
Y39E4B.6
Y59H11AM.4
C11E4.1
Y49E10.3
F49E11.7
F41B5.2
W01C9.4
C15F1.5
E04D5.1
F58B3.3
F15B9.10
K01B6.1
W03F11.3
Y77E11A.14
T16A9.5
B0511.11
R08F11.1
F45F2.11
C12C8.2
K05F1.3
ZK512.7
F32A11.3
F14F7.1
F10G8.2
R07C12.2
K02A6.3
T05A7.6
C45B11.3
T04B2.2
F40B5.3
Y59E9AL.5
W02G9.4
F09F7.8
F36H12.8
C10H11.6
C03G5.11
F25H5.7
Y62F5A.10
F47G6.4
F13G3.5
Y18H1A.10
F54C8.1
F01D4.4
C30F2.3
ZK1307.4
E04F6.6
R01H2.2
B0524.2
T22A3.8
F53B3.3
F46G10.2
C35E7.10
Y41D4B.17
Y48G9A.9
F44E7.8
K08A2.2
F09D12.1
Y66D12A.9
F02C9.4
F36D3.5
W03G9.5
T04F8.7
F18C5.4
R08C7.8
F46F5.11
B0285.9
C55A6.3
F43G6.6
T25G3.2
F20D12.5
T01E8.1
F10F2.6
Y46G5A.21
Y18D10A.7
Y37D8A.16
H06H21.9
F23B12.1
ZK265.3
F35H8.4
T04H1.6
ZK354.6
ZK616.8
T01C3.4
C10A4.9
F35E2.9
F54H5.2
F14F7.4
B0019.1
F18E2.1
F58A4.7
C56G2.5
C33H5.16
F56B3.1
C28C12.11
Y47H10A.1
Y23H5B.4
F38H4.4
C24D10.1
C08F8.6
T06A10.107
D2030.2
ZK892.5
R10E4.7
K11H12.4
F56H6.5
T27E4.7
F40E3.5
F52F12.5
C43E11.5
ZK945.7
C26B2.2
F36H9.2
T15B12.2
F36D1.6
F32A11.6
F36D3.8
F48C1.7
F01G10.10
F40F9.3
R03H10.7
F20D1.1
R12E2.11
F57H12.5
C09B9.4
F35B12.4
W03G11.4
W04E12.4
ZK1053.2
W01B6.6
B0523.1
T20B5.2
F13D12.4
F47E1.4
F48G7.8
ZK1010.5
Y55F3AR.3
Y73F4A.2
C16A11.7
Y53F4B.19
C47E8.1
Y53F4B.11
T27C10.8
F54D7.4
W03F11.1
F23B2.7
ZK1098.6
F22E5.6
T22F3.10
C04F12.7
C54D10.10
H02I12.5
F10F2.9
T27A1.4
C33A12.15
Y54E10A.3
Y113G7C.1
Y18H1A.1
T19D12.5
C30H6.2
K08E4.7
C09G9.4
Y43F8C.9
K03C7.2
K08A2.5
H32C10.3
R13F6.10
F26A1.4
C36F7.5
K07H8.5
M05B5.3
F11C1.3
C54G4.2
T10G3.1
Y39A1A.2
F28D1.8
T03F1.5
Y50E8A.1
T09F5.10
R155.2
ZK354.3
Y39G10AR.11
R03D7.1
K08D10.8
Y69F12A.1
C50H2.10
F33D11.7
C25F9.1
K08C9.2
F47B3.4
T23H2.2
Y32G9B.1
F54H12.7
ZC513.6
F54G8.4
C25G4.6
Y116A8C.24
C44F1.3
T28D9.9
F36D1.7
C15H11.7
K02B9.2
Y55B1BL.1
K08F4.5
C43G2.3
ZC395.3
Y57A10B.7
C08G5.3
C44B7.5
F36A2.11
F54B3.2
W01A8.10
M117.4
Y34B4A.10
C51E3.10
Y57G7A.6
F22F1.1
Y37E3.19
F26F4.2
R153.1
B0034.3
F49E8.3
T04C12.8
Y55F3AL.1
C01G12.3
K09H9.8
Y48G9A.10
F36H12.5
F44D12.4
C25F9.11
F36F12.7
W01D2.3
F26B1.8
T28C12.3
R148.7
C50F4.2
F59E11.5
C11E4.7
ZK84.7
C26B2.8
C15H11.3
Y69E1A.8
F26A1.3
Y44E3A.2
W03D8.9
T15B7.16
F53B6.7
B0041.1
C46H11.6
C05E11.5
F56D6.14
T14B4.4
T04B8.5
F57B9.6
F08F8.6
C14C11.1
F42C5.5
T20B6.3
Y47D3A.10
F17C8.7
Y57G11C.6
C07E3.3
F49F1.7
C47A10.5
F13D12.9
ZK945.6
F21D5.1
B0218.7
C34B2.3
C08F11.10
Y47G6A.3
K10C2.3
F53C11.3
C01G12.11
W03D8.2
C02D5.1
C10G11.7
F21H11.3
C30F12.7
W03C9.8
K04H4.5
F37C4.8
F57A8.6
Y46G5A.30
B0511.4
AH6.3
C38C3.3
H06H21.10
W01B6.4
ZK616.61
C07A9.6
F27E11.2
F32H5.1
F01D5.8
F35E12.7
C09H5.7
ZC116.1
C25A8.5
D1086.12
C05E4.9
F41G3.5
T23H2.1
K07H8.10
W02C12.3
C28D4.5
Y105E8B.5
F02E9.3
B0222.4
F10C1.7
F26G1.5
T05F1.5
T06C10.6
C53D5.6
F11C3.3
C15H7.4
C55C2.4
C25G4.7
Y54F10AM.10
F59D8.1
Y57G11B.3
K10C9.7
ZC250.5
M04G12.2
Y51H4A.22
F30F8.2
Y57G11A.4
C15H9.4
T27F6.8
F59D6.3
Y66A7A.9
F21C3.7
F42G8.7
C02F12.7
C52D10.3
Y71G12B.6
W07B8.4
Y39G8B.10
M05B5.1
T11F9.6
F43E2.6
C25E10.10
R13A5.3
F19B6.1
F11C7.6
R11G1.6
F32A5.4
F56D6.22
B0511.3
H02I12.1
F14H3.2
T14A8.2
F19B6.4
F32B6.4
R102.3
C27D6.3
C34F11.1
W02F12.2
Y43C5A.4
F38A5.6
C52E4.7
R04E5.10
F36H1.3
R09A1.2
T01H8.1
M03E7.2
F45H7.6
Y69E1A.3
Y38F1A.8
F56D5.2
W04E12.6
C04F12.6
Y66H1A.5
ZK669.4
D2096.3
Y46G5A.10
C14F11.4
Y54G2A.5
F22B5.5
T10B11.1
ZK863.8
F36A4.10
F56D6.13
C01G12.8
C36E6.5
C18H2.4
W06F12.3
T25B9.6
C41A3.1
F10G8.5
T22C8.6
ZC395.4
Y62E10A.14
F46A9.2
C35E7.9
Y38F1A.1
F39B2.3
F47H4.4
ZK1025.7
T22H6.7
D2062.5
F32B5.4
Y59A8A.3
E04F6.3
ZK945.8
C17F4.12
C32E8.4
Y76B12C.4
F58D2.2
C01G10.1
F12A10.3
ZK1010.9
F58D5.7
K08F8.5
F13A7.7
ZK637.12
T19D7.3
F42A9.7
Y41C4A.21
W03C9.1
Y6E2A.10
B0280.17
T05G5.7
C54F6.14
F35F11.2
T14D7.3
C49C8.5
F32B6.10
Y43C5A.1
F44D12.6
T05H4.2
C14A6.6
T19B4.3
F55D12.6
F11A3.1
C32D5.9
T28F4.3
F32A11.7
C07E3.4
W10G6.2
D1022.9
K09C6.7
Y75B8A.2
W07E11.1
M163.3
C03C10.2
C06E1.3
ZK1025.3
R06B10.3
W01B6.11
M142.6
K07A1.4
F56D1.2
F59C6.6
Y43F8C.3
T16G12.7
C07G2.3
C45G9.9
ZK354.7
C36A4.1
Y37E11AL.2
F10D2.2
ZK616.65
F36A2.14
T24C12.3
K01A2.7
C33D3.1
E_BE45912.2
F28D1.9
ZK228.3
Y95B8A.4
ZK1248.5
C10B5.3
W02G9.2
F53F4.18
T20F5.5
T08A9.12
Y49E10.9
F38B7.1
F28F5.3
M03E7.4
R09E10.2
C41D7.2
Y119D3B.17
C27C7.1
Y106G6A.4
C01G12.13
C46A5.1
F19B2.5
Y53F4B.24
C32F10.4
B0334.3
Y105C5B.17
Y43F8B.23
F53A9.10
M6.1
K09F6.3
T05H4.13
F08A8.8
F18A12.1
Y45F3A.1
C06A8.6
C25G4.8
M110.7
T23B3.2
K03A1.6
T19C3.4
Y94H6A.6
W08D2.9
C16B8.2
R102.8
T13F3.8
T16A1.3
C05D9.2
Y105E8B.1
W02A2.2
C32H11.5
C27D8.1
F22D6.2
Y53G8AM.8
Y50E8A.6
K10D2.8
F54H5.3
F18A12.5
F54D1.6
F53G12.6
C35C5.9
C48D1.7
T02E1.7
F55H2.6
T04C12.5
Y71G12B.27
F07E5.6
F38E1.3
F49A5.2
ZC404.8
Y48G1BM.6
R90.4
ZK809.1
C17C3.11
C34E10.9
F21F8.2
F31F4.1
ZK185.3
F56D6.15
ZK1290.4
W01B11.5
F01G10.3
Y71D11A.3
ZK849.4
T08G3.7
D2045.5
K06A1.2
C09H10.9
K07A12.5
D2005.2
F59C6.16
Y46G5A.14
C33F10.1
C49C3.2
Y67A6A.1
B0403.5
Y116F11A.6
C28C12.1
F07C3.9
C04F12.12
ZK622.4
F48A11.1
F25H5.2
B0252.1
M7.12
F36A2.10
Y57G11A.2
T20B3.12
T07C12.9
T25C8.2
Y6E2A.9
C55B7.10
K07A3.2
T07F10.4
T25B9.4
W04D2.1
C07A4.2
K07A3.3
F22F7.1
F37C12.18
F38E11.8
C55C3.6
K05F6.10
R10D12.14
C54E4.4
K01A2.10
ZK930.5
F18A12.8
K12C11.5
T24D3.2
T02B11.4
Y71G12B.30
C26H9A.1
B0205.14
T28B4.1
Y77E11A.12
Y47D3A.11
F09C3.2
K08F9.1
W08D2.8
F55A11.11
R13G10.4
T05A6.1
T05B11.4
T25B9.9
C01G5.4
C55B7.4
C10H11.7
Y51A2D.21
C52A11.4
F10G7.2
B0041.8
Y59E9AL.6
W06D4.1
C01G12.6
C36B1.8
ZK430.8
Y62E10A.3
F41E6.5
C44B12.2
Y32B12A.3
ZK938.1
M02H5.1
C17F3.1
C04C11.1
C03F11.3
F40F12.8
Y49F6B.8
T13H10.1
F37B4.7
W01A8.6
F44D12.11
R03D7.5
ZC168.6
K08F4.8
R13H9.5
C53A5.4
F16F9.4
R09E10.3
F10F2.5
W02H5.8
C01G6.9
F41H10.3
Y69E1A.4
K11H3.2
K07F5.9
C05A2.1
F18A12.4
R09E10.13
T11F8.4
F57F4.4
F13G11.2
T23G11.1
ZC239.22
C34E11.2
C32C4.3
Y39F10C.3
D2024.4
T05C12.3
D1044.2
C04E6.4
F07C3.4
F28H1.5
Y59H11AR.2
F36A4.3
T21G5.1
Y67D8B.5
T09B4.1
F35C5.6
H05L14.1
Y69E1A.1
T25D10.5
R07E5.15
K10B3.6
K07F5.6
K04F10.7
Y51B9A.3
ZK512.8
C25F6.2
C42D8.2
F13D11.3
ZK849.1
F17A9.4
T26H5.14
C16C10.13
F13C5.5
Y38F1A.7
K01A2.4
ZK418.13
Y47D9A.3
F18A11.1
C25B8.3
R10F2.6
ZK813.3
K08B5.2
C52E4.1
C04C3.3
Y46H3D.1
Y18D10A.11
K11G9.3
Y41C4A.1
T27C10.7
C05D2.4
F34D10.8
F38H4.3
F45E4.6
M199.5
F08G5.2
F54B3.1
F27E11.1
ZK622.3
C18A3.7
Y54E2A.5
Y18D10A.21
F17B5.1
F20H11.4
ZK930.4
F27D4.5
F44G4.5
F15A4.6
W03G9.6
R12E2.9
C14F5.1
F58A4.11
C17E4.1
C06C3.10
B0507.3
Y57A10A.28
Y32F6A.2
DY3.7
F53A9.8
C33C12.4
C03C11.1
ZC13.4
T01C8.5
F56H9.2
F22A3.2
C54G4.4
ZC190.8
T22A3.6
ZK507.3
C01G6.3
C33E10.2
Y66H1A.6
F09E5.14
D1081.11
M199.4
AH10.1
Y34F4.5
W03F11.4
T08A9.9
C33C12.7
T01B11.4
F09B9.4
C23G10.1
T19H12.1
R06A4.4
F26D2.10
C08E3.13
ZC581.6
F09G2.3
C41D11.7
ZK930.2
Y70C5A.3
F14E5.5
K03A1.1
Y77E11A.10
C55B7.9
Y40B10A.7
T27A10.3
C38D9.6
F36G9.11
ZK849.6
C18A11.1
H34C03.2
T08B1.2
F26A1.9
F44F4.10
K10F12.3
Y54G11A.6
F53G12.5
F07G6.10
R05H10.1
W09C3.6
C45G9.6
M05D6.1
C54D1.4
E04F6.8
K07H8.2
ZK973.8
F56A11.1
F36A4.1
C54G4.3
F45E10.2
ZK669.3
R08C7.5
F33D11.2
B0280.11
ZC477.10
T03F7.7
T28A11.2
F37E3.3
T01C3.5
C06E7.4
ZK666.8
C06G4.6
C17F3.3
F16C3.4
F43G9.8
T28F12.1
Y66D12A.11
ZK1053.6
Y15E3A.5
F28A10.1
Y37E3.11
T06E6.2
F53G12.8
Y46G5A.34
Y48A6B.9
C05D10.4
C05B5.2
Y53G8AR.7
ZC190.1
Y37E11AR.2
C18H7.7
F41E7.20
Y119C1B.1
T10E9.4
C47E8.5
Y105C5B.18
M60.4
Y71G12B.17
Y1A5A.1
F11D5.7
Y51F10.11
R05F9.5
T10E9.6
D1005.1
K08D9.4
C03G6.5
T27E7.1
T09A12.1
C01A2.4
F35C5.8
Y39E4B.11
W03D8.5
Y73B6A.2
R01H2.4
F40H6.1
M03B6.1
ZK813.7
F57C12.1
R02F2.5
F56G4.7
W05B2.3
Y79H2A.2
H34I24.1
C16C8.22
F11E6.8
T20B5.1
R05D7.1
Y106G6G.4
D2062.7
C04G6.7
T24B8.7
Y37E3.9
R09B5.11
C18H9.6
C03C10.3
Y58A7A.1
C05E7.1
F59B2.6
K09D9.2
T03F6.4
F07C4.12
Y65B4BL.6
ZK470.2
F45G2.2
C28H8.14
Y39D8C.1
ZK892.4
K08H10.5
ZK792.2
F55C5.1
F56A11.6
F32H2.7
C16D2.1
Y54G2A.15
C03G6.3
Y26D4A.12
B0545.3
Y46G5A.19
C04A11.1
ZC395.5
F22A3.7
T05D4.5
C35D10.11
F35C11.6
T05A8.4
C14B9.1
F33D11.3
F27D9.8
Y39F10C.1
Y54G2A.49
ZK546.4
ZK1010.4
K06A5.3
R09E10.6
ZC155.2
T24B8.3
C47A4.5
C52D10.11
ZK1225.6
Y41C4A.11
B0310.6
Y87G2A.15
T23G4.1
F47G6.2
C45G7.3
C38C6.5
C40A11.8
R09E10.4
C07G1.6
ZC455.1
Y46C8AL.9
T04A8.3
K09C4.10
Y69H2.3
B0218.5
Y55B1AR.4
F39D8.2
C06G4.4
ZK6.8
F56H11.2
M04B2.3
T25B9.5
ZK849.5
F59D6.2
ZK353.4
ZK688.10
C14C11.4
F13H6.5
Y38F1A.3
ZK813.2
B0391.10
C33F10.12
T07A9.6
C30G7.1
F36H12.7
C16H3.2
Y45F10A.7
W03B1.3
Y43F8C.5
F10E9.2
F31C3.11
C02G6.2
F20D6.1
ZC190.4
ZC477.7
ZK354.5
C05C12.5
R13F6.5
C36F7.1
C53B4.2
ZC317.6
C46F2.1
Y119D3B.13
C29F9.2
F39B2.1
F58A3.2
F31F6.4
F14F3.1
C25D7.1
Y38H8A.2
C01H6.1
F09E8.5
K01D12.7
C26E1.3
C28G1.6
ZK1098.12
F39E9.4
T27C4.1
K08D10.7
Y51B9A.5
K04C1.5
T07D4.1
C56C10.6
ZK84.5
T05C12.6
M04G7.2
Y53G8B.3
K05F1.5
F46E10.18
C47A10.1
C25F9.14
E02H9.4
C53B4.5
Y37F4.1
C39B5.14
K06A9.2
Y53G8AR.9
W03A5.1
T05H4.7
C48D1.9
F13B10.1
Y71F9AL.2
E01A2.7
C02E11.1
F14F7.3
C25D7.16
T23F4.2
F35F10.1
T21B10.6
C15C6.2
C03G5.7
R11.2
F35E12.10
F49F1.6
Y47D9A.5
F23H12.8
Y57G11B.7
C26B9.5
C18G1.9
ZK829.10
M195.2
T19E7.6
C11E4.2
T24A11.3
Y53F4A.2
K09C6.9
W10C8.4
W07A12.4
Y24D9B.1
Y6B3B.10
C33G8.3
T06A4.2
F53A9.1
T04B2.8
F13H8.1
K08D10.14
F49H12.7
F21H7.5
T21D11.1
D2092.7
F55C5.4
D2023.7
M70.1
T15H9.5
T12G3.2
Y106G6H.13
C10G8.5
T24B8.4
T26C5.5
BE10.5
F35B12.6
C50F4.8
C35A5.3
Y39G10AR.16
Y38H8A.3
K08B5.1
F14H3.10
Y106G6D.3
F46F5.14
C50E3.12
F49F1.5
T05B4.14
ZC116.5
T26H5.8
Y48G1C.5
C34D10.1
T13F2.10
C33G3.4
F32A5.6
C49F5.1
ZK262.3
T19D2.1
M03F4.7
K03H1.9
T05E11.9
D1054.18
F39H11.2
T04A8.13
C32E12.5
F48F5.2
C50D2.2
F11A6.1
R05D7.2
K09C6.8
F22B5.4
T22B2.6
H20J04.1
F47B7.2
Y66A7A.4
C01G12.2
Y59C2A.1
F59H6.4
ZC47.9
R09B5.12
K09F6.4
T07H6.3
T06D4.3
K10C2.8
B0310.1
Y65B4A.9
F46F2.2
F27E5.4
C34C6.3
Y38H6C.15
C55C2.5
ZC190.7
C38C3.4
ZC581.2
C07D10.4
M01H9.4
F23B2.5
Y39G10AR.25
Y51A2D.11
C06A8.8
Y106G6G.1
R13H4.3
F11F1.6
C31E10.8
F33D11.12
Y51A2D.13
ZK617.3
T09A5.1
E02C12.8
T16D1.2
M04G12.1
R11G11.7
K07A1.5
ZK1098.9
W09C3.7
K12B6.9
Y50E8A.9
F22A3.5
T25G12.6
ZK1307.3
F41G3.10
F59A6.2
Y57G11C.14
T01C3.11
T08A11.1
ZK1248.20
C04E6.5
Y54E5A.2
H14N18.1
T10B11.7
K08H2.8
Y59E9AL.2
T12D8.5
C47A4.4
B0261.6
C28D4.4
T03F1.6
F54A5.2
T01D3.3
Y116F11B.7
VK10D6R.1
F36H12.3
R09H10.6
F58F9.7
K07F5.1
C05D11.6
C31H1.1
T25C12.1
F29D10.2
F10C1.8
W08E3.4
W01A11.5
F19B10.13
T25F10.6
F32B5.1
F47C10.6
F46B3.4
F53F4.8
F29D10.1
C46H11.2
[truncated: 4,459 more rows]

## Sheet: E. carotovora
List	DAVID Enrichment								Genes in the first Term "protease"
E.carotovoraCFBP_E.coliOP50_L4_24h_Array_Wong2007	Sublist	Category	Term	RT	Genes	Count	P-Value	Benjamini	ENSEMBL_TRANSCRIPT_ID	GENE NAME	Related Genes	Species
AH6.4		UP_KEYWORDS	Protease	RT		20	5.1E-4	9.4E-2	180250	ASpartyl Protease(asp-17)	RG	Caenorhabditis elegans
B0034.2									180947	Aspartic protease 3(asp-3)	RG	Caenorhabditis elegans
B0198.1									179209	Aspartic protease 6(asp-6)	RG	Caenorhabditis elegans
B0213.4									177391	CaSPase(csp-2)	RG	Caenorhabditis elegans
B0303.9									176122	Calpain clp-1(clp-1)	RG	Caenorhabditis elegans
B0310.3									180915	Carboxypeptidase(K10C2.1)	RG	Caenorhabditis elegans
B0336.7b									178613	Cysteine PRotease related(cpr-8)	RG	Caenorhabditis elegans
B0416.1									176132	Dipeptidyl peptidase family member 6(dpf-6)	RG	Caenorhabditis elegans
B0432.5a									179637	Gut-specific cysteine proteinase(cpr-1)	RG	Caenorhabditis elegans
B0457.3									188131	Putative GPI-anchor transamidase(hpo-4)	RG	Caenorhabditis elegans
B0511.14									179790	Putative aminopeptidase W07G4.4(lap-2)	RG	Caenorhabditis elegans
B0511.7									176136	Putative serine protease K12H4.7(K12H4.7)	RG	Caenorhabditis elegans
BE0003N10.1									188968	Putative uncharacterized protein T27A8.3(T27A8.3)	RG	Caenorhabditis elegans
BE0003N10.3									182987	Putative zinc protease C28F5.4(C28F5.4)	RG	Caenorhabditis elegans
C01B4.9									181664	Warthog protein 4 N-product(wrt-4)	RG	Caenorhabditis elegans
C01G10.5									186923	Zinc metalloproteinase nas-17(nas-17)	RG	Caenorhabditis elegans
C01G6.1b									186924	Zinc metalloproteinase nas-18(nas-18)	RG	Caenorhabditis elegans
C01H6.2									179994	hypothetical protein(F02D8.4)	RG	Caenorhabditis elegans
C02A12.6									179645	hypothetical protein(F57F5.1)	RG	Caenorhabditis elegans
C02E7.1									179412	hypothetical protein(egl-3)	RG	Caenorhabditis elegans
C02E7.2
C02E7.3
C02F4.2
C03B1.14
C03G6.7
C04E6.2
C04E7.3
C04F1.1
C05D11.10
C05D11.11b
C06A1.6
C06A12.5
C06A5.1
C06B3.10
C06B3.11
C06C3.8
C06E4.3
C06G1.5
C06G4.2c
C07A9.6b
C08E3.2
C08F11.4
C08H9.14
C08H9.7
C09B8.3
C09G4.2b
C09H5.9
C10A4.3
C10H11.5
C12D8.10c
C14A11.3a
C14A11.6
C14A4.5
C15C6.4
C15C7.1
C16C8.16
C17A2.7
C17C3.12b
C17C3.12c
C17G1.2
C17H12.3
C17H12.4
C18A3.8
C18D1.2
C18D11.1
C18H7.5
C18H7.6
C23H5.8b
C24A11.1
C24H12.11
C25A1.15
C25F6.1
C25F9.9
C25H3.8
C27A2.2b
C27D6.8
C28D4.2
C28D4.3
C29H12.2
C30E1.2
C33G8.4
C33H5.12c
C34B2.8
C34E7.4
C34H4.4
C35A11.3
C35B8.2
C35C5.4
C35D10.3
C37A5.4
C38C3.2
C39E9.1
C40A11.3
C40A11.8
C41C4.7b
C42C1.5
C44B12.4
C44E4.1b
C44H4.1
C46E10.3
C47A10.3
C48E7.8
C49F5.8
C49H3.10
C50C3.12
C50H11.5
C50H2.4
C51E3.4
C51E3.6
C52A11.4
C52D10.12
C52E12.4
C52E12.6
C52E4.1
C53B4.5
C54D10.3
C55B7.4a
D1014.5
D1022.5
D1044.2c
D1054.6
D2092.6
D2096.5
DY3.4b
E03H12.5
E04A4.1
E04A4.6
E04F6.14
EEED8.8
F01F1.10a
F01F1.13
F02D10.6
F02D8.4
F07F6.4
F08F3.6
F08F3.7
F09B12.4
F09E8.5
F10A3.5
F10A3.7
F10D2.1
F10D2.12
F10E9.2
F10F2.6
F10G7.6
F11A1.2
F11C1.5b
F11D11.2
F11E6.9
F11G11.5
F11H8.3
F13D2.2
F15A2.5
F15A4.9
F15A8.7
F15E11.2
F15E11.4
F15G9.3
F16G10.6
F16H6.10
F17C8.5
F17H10.3
F18A1.2a
F18A1.6a
F19C7.5
F19C7.8a
F19F10.11a
F21A3.1
F21C10.7
F21D12.1b
F21F8.1
F21H7.11
F22E5.2
F23C8.13
F23D12.6
F23F1.7
F23F12.1
F25B5.7c
F27C1.4
F28B1.1
F28H6.3
F28H7.4
F31B12.3
F31B9.3
F31D4.7
F31D4.8
F31E9.5
F31F4.15
F32B6.9
F32D8.8
F32H5.3b
F33D4.4
F34D10.7
F35A5.1
F35B12.6
F35D2.2
F35D2.5
F35E8.12
F35H10.5
F35H12.4
F36H9.5
F37B1.4
F37B4.11
F37B4.6
F38B7.6
F38E9.6
F41C6.1
F41D3.6
F43E2.5
F43G9.11
F44G3.11
F46C8.3
F46F2.3
F46H5.8
F47D12.5
F47E1.3
F47G4.6
F48E8.7a
F48F5.1
F48F5.3
F49B2.3
F49D11.6
F49E12.6
F49H12.3
F54C9.11
F54D11.1
F54D8.6a
F54H12.3
F55B12.3a
F55C12.5a
F55C12.6
F55D12.4
F56A11.3
F56D1.5
F56D6.5
F56H1.1
F57B1.4
F57C7.4
F58B6.3a
F59B10.4
H06I04.4b
H10E21.4
H12I13.1
H14N18.1
H28G03.6
H38K22.3
H42K12.3
JC8.4
K01A2.8b
K01C8.10
K02E2.1
K02F2.2
K02G10.6
K02G10.7
K03B8.3
K03B8.9
K03D10.3
K04A8.7
K04B12.1
K04F1.7
K04F1.9
K04F10.4b
K05F6.8
K06B9.1
K06G5.3
K07A12.3
K07F5.13c
K08B4.1b
K08B4.4
K08D8.1
K08D8.6
K08E4.4
K08F4.6
K08F4.7
K09C4.8
K09D9.3
K09E3.7
K10D11.2
K10D11.4
K11D12.2
K11G9.5
K12B6.7
K12D9.3
M01D7.4
M01E11.1
M01F1.8
M01G12.11
M01H9.5
M176.6b
M60.7
M88.1
R03H10.2
R05D8.4
R05H10.3
R06C7.9
R07C3.7
R07C3.8
R08F11.2
R08H2.6
R09D1.5
R09E12.4
R09F10.4
R10A10.1
R11G1.6b
R12C12.1
R13A1.2
R13A1.7
R144.9
R151.1
R31.1
R90.3
T01H3.4
T02D1.3
T03F6.2
T03G6.2a
T04A11.12
T04B2.4
T04C12.2
T04C4.1
T05C12.9
T05E11.6
T05E8.3
T05G5.6
T05H4.13a
T06F4.2b
T06G6.7
T07A9.12a
T07A9.12b
T09F5.6
T10B9.2
T10E9.9
T11B7.1
T11B7.2
T11G6.1
T12A2.5
T12A7.3
T12B5.6
T14B1.1
T14C1.2
T15D6.6
T16G1.7
T19D7.1
T20B3.13
T20B3.3
T20D4.9
T20G5.6
T20H9.2
T21C12.1b
T21C12.2
T21D12.9c
T22C1.4
T22D2.1
T23F2.2b
T23G7.2
T25G3.2
T26A5.1
T26H2.8
T27A10.6
T27C5.8
T27D12.4
T28A11.9
T28C12.1
T28C12.3
W02B8.3
W02H5.5
W02H5.8
W03B1.5
W03D2.10
W03G11.2
W04A8.3
W05B2.4
W05G11.3
W06G6.6
W08F4.9
W09B6.4
W09G12.3
W10G11.13
Y105C5A.10
Y105C5A.22
Y105E8A.8
Y106G6H.7
Y10G11A.2
Y111B2A.12
Y111B2A.13
Y111B2A.24
Y18D10A.12
Y18D10A.16
Y19D10A.3
Y19D2B.1
Y1A5A.1
Y34D9A.3b
Y37A1B.15
Y37E11AL.6
Y38A8.1
Y38C1AA.11
Y38E10A.1
Y38E10A.14
Y38F1A.6
Y38F2AR.1
Y39A1A.5
Y39B6A.48
Y39F10A.2
Y39G10AR.18b
Y39H10A.6
Y43F8B.12
Y43F8B.3
Y43F8C.4
Y46G5A.10
Y47D3B.11
Y47G6A.27
Y48E1B.2a
Y48G1BM.2
Y48G9A.1
Y50E8A.11
Y50E8A.4a
Y51A2D.7b
Y53G8AM.4
Y55F3BR.1
Y55F3BR.4
Y57G11A.5
Y59A8B.3
Y5H2B.1
Y70C5C.1
Y70G10A.3
Y71A12B.11
Y71G12B.20
Y71H2AM.18
Y73B3A.5
Y73B3A.9
Y73B6BL.7
Y73E7A.5
Y73F8A.16
Y73F8A.26
Y75B8A.26
Y80D3A.5
Y81B9A.2
Y8A9A.4
Y8A9A.6
Y94H6A.7
Y94H6A.8
Y9C2UA.1b
Y9C9A.12
Y9C9A.13
ZC178.1
ZC196.8
ZC204.8
ZC239.6
ZC239.9
ZC334.1
ZC513.1
ZC8.3
ZK1037.7
ZK1058.2
ZK1086.1a
ZK1128.2b
ZK1128.4
ZK121.1
ZK185.1
ZK185.2
ZK228.4
ZK262.6
ZK262.7
ZK328.5b
ZK353.9
ZK39.3
ZK418.1
ZK418.8
ZK524.3
ZK550.1
ZK622.3b
ZK643.6
ZK892.4
B0041.7a
B0222.3
B0261.1
B0280.1a
B0302.1a
B0302.5
B0410.2b
B0414.2
B0414.3
B0464.5b
B0495.1
B0507.6
B0513.9
B0523.1
B0524.2
C01C10.1
C02B8.1
C03G5.7
C04E12.11
C04E6.12
C04F12.6
C04F6.4
C04G6.6
C05C10.5
C05D11.9
C05E4.9b
C05G5.3
C06A5.9
C06E4.5
C06E4.7
C06G3.5
C07G1.3a
C08E3.3
C09C7.1
C09D4.5
C09E7.7
C09F12.1
C10H11.7
C13D9.7
C13F10.7
C14B9.2
C15A11.1
C15A7.2
C15C8.3
C16A3.4
C16B8.1
C16B8.4
C17A2.5
C17C3.1d
C17F4.3
C17G10.6
C17H12.8
C18C4.2
C18H7.2a
C23G10.6
C23G10.7b
C24A8.1
C24F3.6
C24H11.7
C25A1.8
C25E10.12
C25E10.4
C25G4.7
C25G6.2
C28F5.4
C28H8.7
C28H8.8
C30A5.7a
C30B5.6
C32B5.5
C32H11.9
C33C12.5
C33D3.3
C33E10.8
C34D1.3
C34E10.5
C35C5.5
C37A2.8b
C43E11.3a
C43G2.2
C43G2.3
C44H9.8
C45G3.2b
C45G9.2
C45H4.12
C45H4.9
C46A5.4
C47A10.8
C47B2.3b
C47D12.2
C48B4.1
C48B4.10
C48D5.2b
C50B8.1
C50C3.9
C50F2.6a
C50F2.7
C50F4.1
C51E3.7b
C52E2.8
C53D5.4
C54F6.3
C56C10.7a
D1037.4
D1043.1
D1086.3
D2013.9
D2085.4
D2089.4a
D2096.9
DH11.5
E01F3.1a
E02H4.2
E04F6.9
EEED8.15
F01D4.5b
F01F1.3
F01G4.5
F02D10.3
F02H6.2
F07B7.14
F07B7.4
F07D3.3
F08F3.1
F08G12.1
F08G2.4
F09B12.3
F09E5.16
F11C7.3b
F12F3.1
F13A2.6
F13D12.6
F13G3.3
F13H6.3
F13H8.10b
F14B6.2
F14B8.4
F14D12.4a
F15B10.2
F15C11.2c
F15H9.4
F16C3.1
F17B5.4
F19G12.1
F19G12.3
F20D1.3
F21D12.5
F21D5.7
F21F8.3
F21F8.7
F21H7.4
F22B3.1
F22B3.8
F22D3.1b
F22F4.2
F23A7.6
F23H12.3
F23H12.4
F25B5.1
F25B5.2
F25C8.4
F25E5.13
F25H2.10
F26B1.7
F26D11.9
F26E4.11
F27C1.2
F28F8.3
F29B9.10
F30A10.4
F30B5.1
F31C3.4
F31F7.1
F32B5.2
F32H2.1a
F33D11.10
F33E2.5
F33H2.5
F35C5.6
F35E2.5
F36D1.5
F36F12.8
F36H12.17
F37A4.7b
F37B1.1
F37C4.7
F38C2.7
F40E10.2
F40E10.3
F40F4.8
F40F9.2
F40F9.7
F40G12.6
F40G9.8
F40H3.2
F41B5.10
F41C3.6
F41E6.11
F41E6.8
F41F3.3
F41G4.7
F42G8.8
F43H9.4
F44A2.3
F44A6.1b
F44B9.1b
F44E7.3
F44F4.9
F44G3.7
F45E6.2
F46A9.5
F46F3.1
F46F5.5
F46F6.4
F47A4.3
F47G3.2b
F49A5.7
F49C12.8
F49E2.4
F52A8.3
F52D10.3a
F52E10.3
F52F12.4
F53A9.9
F53C3.1
F53C3.11
F53C3.9
F53F1.1
F53F1.10
F54A3.4
F54B11.2
F54D11.4
F54D5.4
F54D7.2
F54D8.3a
F54E7.5
F54F11.2
F54G8.1
F55C7.7c
F55C9.8
F55G11.5
F56A8.7b
F56C11.2
F56C11.5
F56D12.5a
F56F10.1
F56H6.1
F57C9.3
F57F4.4
F57F5.1
F57G8.3
F58B3.4
F58B3.6
F58D5.4b
F58F6.1
F58G6.7
F58H1.4
F58H10.1
F59A1.10
F59A1.6
F59A3.5
F59B2.9
H22K11.1
H28G03.2a
K02E7.9
K03B8.2
K03D3.10c
K04A8.4
K05C4.3
K05C4.6
K05C4.7
K06A4.7
K06G5.1
K07C11.7
K07C5.8
K07D4.2
K07G5.3
K08B4.6
K09F5.3a
K09H11.1
K09H11.3
K10C2.1
K10D6.2c
K10G4.3
K10G6.3
K11D12.8
K11D12.9
K11H12.3
K11H3.1a
K12D9.1
K12D9.11
K12H4.7a
LLC1.2
M01D1.2
M01H9.2
M01H9.3a
M03A8.2
M04C7.1
M04C9.6c
M110.5a
M110.5b
M117.3
M70.1
R01H10.8
R02F2.2
R05A10.6
R05D11.4
R05D3.2
R05D3.4
R05G9.2
R06B10.3
R06B9.5
R07E3.2
R07E3.3
R07G3.1
R07H5.9
R08C7.5
R08E5.4
R09A1.1
R09A1.2
R09B3.1
R09D1.2
R09E12.2
R09F10.9
R10D12.9
R10H10.2
R119.6
R11D1.3
R12E2.2
R12E2.6
R17.3
R186.3
R52.4
R53.3a
R74.2
T01B4.1
T01C8.1b
T01G9.2a
T01G9.6a
T01H3.2
T01H3.3
T01H8.2
T02G6.7
T03F7.3
T04A8.14
T04F8.6
T05D4.3
T05G5.2
T05G5.5
T05G5.8
T06A4.3
T07C4.2
T07F12.3
T07G12.11
T08A9.9
T08B2.5d
T08G11.1a
T08H10.3
T09A12.5
T09E11.7
T09F5.1
T10B10.9
T11F1.1
T11G6.3
T12A2.2
T12A7.2
T12B5.4
T12G3.1
T16A1.4
T16G1.4
T18H9.2
T19D12.10
T19H12.10
T20D3.7
T20G5.8
T21D9.1
T21H3.1
T22E5.5
T22F3.6
T22H2.5a
T23B3.5
T23G7.5
T23H2.5
T24B8.5
T24C4.4
T24F1.3
T25B6.7
T25C12.2
T26C5.1
T26E4.14
T27A8.3
T27C5.2
T27C5.5
T27E9.6
T27F7.2a
T28H10.3
W01A11.2
W01A8.1
W01C8.5
W02B12.3b
W02D7.8
W03A5.2
W03A5.3
W03D8.6
W03F9.10
W03G1.5
W04A8.6
W04D2.1b
W04D2.6a
W04E12.3
W04E12.8
W04G5.1
W04G5.2
W05H7.2
W05H7.4b
W06A7.2
W06F12.3
W07A8.3
W07B3.2b
W07B8.1
W07E6.1
W07G4.4
W08A12.2
W08D2.7
W08E12.7
W08F4.7
W09G12.9
Y105C5A.8
Y105C5A.9
Y105C5B.14
Y105E8A.12
Y105E8A.2
Y105E8A.3
Y105E8B.4
Y110A7A.10
Y113G7A.6a
Y116A8A.1
Y116F11A.3
Y17G7B.3
Y17G9A.1
Y22F5A.4
Y22F5A.6
Y25C1A.4
Y34B4A.6
Y37E3.9
Y37F4.4
Y37H2A.11
Y38E10A.22
Y38F1A.3
Y38H6C.16
Y38H6C.7
Y39A3B.3
Y39A3CR.6
Y39B6A.19
Y39B6A.20
Y39B6A.24
Y39G10AR.15
Y39G10AR.2
Y39G8B.2
Y39G8C.2
Y41C4A.12b
Y41D4A.8
Y41D4B.19a
Y41D4B.20
Y43F11A.5
Y43F8B.1b
Y45F10C.4
Y45G12C.15
Y45G5AM.2
Y46G5A.4
Y46H3A.4
Y46H3B.2
Y46H3D.4
Y46H3D.7
Y47D3B.3
Y47H9C.1
Y48A6B.6
Y48E1B.10
Y49F6C.7
Y50E8A.8
Y53F4B.37
Y53G8AM.7
Y53G8AR.7
Y53G8B.1
Y53H1B.2
Y54E10A.1
Y54E2A.5
Y54E2A.8
Y54G11A.13
Y54G11A.5b
Y54G11A.6
Y55D5A.2
Y55F3AM.12
Y55F3AM.3c
Y56A3A.11
Y56A3A.12a
Y57A10A.5
Y57A10B.7
Y5H2B.5
Y62E10A.13b
Y64G10A.1
Y65B4BL.6
Y68A4A.5
Y69A2AR.22
Y69E1A.1
Y70C5C.4
Y71A12B.4
Y71G12A.4
Y71G12B.1a
Y71H2AM.2
Y73B6A.4
Y73B6BL.2
Y73B6BL.5a
Y75B7AR.1
Y75D11A.2
Y76A2A.1
Y76B12C.3
Y76B12C.8
Y7A9D.1
Y82E9BR.14
Y82E9BR.18
Y92H12A.1
Y92H12BM.1
Y94H6A.1
ZC196.6
ZC21.8
ZC334.5
ZC376.7a
ZC395.8
ZC404.9
ZC506.4
ZK1037.4
ZK1067.7
ZK1127.2
ZK1290.10
ZK1290.9
ZK1320.3
ZK177.4
ZK218.7
ZK265.5
ZK265.7
ZK285.1
ZK484.2
ZK6.1
ZK6.5
ZK616.6
ZK637.12
ZK666.2
ZK678.5
ZK686.3
ZK795.1
ZK84.1
ZK84.3
ZK896.6
ZK896.9
ZK970.1
ZK970.4

## Sheet: P. luminescens
List	DAVID Enrichment								Genes in the first Term "signal"					Genes in the second Term "structural constituent of cuticle"
P.luminescensHb_E.coliOP50_YA_24h_RNAseq_Engelmann2011	Sublist	Category	Term	RT	Genes	Count	P-Value	Benjamini	ENSEMBL_TRANSCRIPT_ID	GENE NAME	Related Genes	Species		ENSEMBL_TRANSCRIPT_ID	GENE NAME	Related Genes	Species
4R79.1		UP_KEYWORDS	Signal	RT		1063	1.1E-62	2.9E-60	192089	2 (Zwei) IG domain protein(zig-6)	RG	Caenorhabditis elegans		177399	BLIstered cuticle(bli-6)	RG	Caenorhabditis elegans
AC3.1		GOTERM_MF_DIRECT	structural constituent of cuticle	RT		84	1.8E-24	1.0E-21	180849	ACid Phosphatase family(acp-5)	RG	Caenorhabditis elegans		176947	COLlagen(col-104)	RG	Caenorhabditis elegans
AC3.3		INTERPRO	Nematode cuticle collagen, N-terminal	RT		82	1.0E-22	1.4E-19	181412	ADAMTS family(adt-1)	RG	Caenorhabditis elegans		186529	COLlagen(col-105)	RG	Caenorhabditis elegans
AC7.1		GOTERM_CC_DIRECT	membrane	RT		1164	1.6E-22	2.8E-20	173146	AMine oXidase family(amx-2)	RG	Caenorhabditis elegans		176955	COLlagen(col-106)	RG	Caenorhabditis elegans
AH10.1		SMART	SM01088	RT		81	1.7E-22	4.4E-20	186613	ASpartyl Protease(asp-7)	RG	Caenorhabditis elegans		177225	COLlagen(col-110)	RG	Caenorhabditis elegans
AH10.3		GOTERM_CC_DIRECT	collagen trimer	RT		83	2.2E-22	2.8E-20	181475	AcetylCholine Receptor(acr-12)	RG	Caenorhabditis elegans		177715	COLlagen(col-119)	RG	Caenorhabditis elegans
AH6.10		GOTERM_CC_DIRECT	integral component of membrane	RT		1148	7.8E-22	6.5E-20	181246	AcetylCholine Receptor(acr-8)	RG	Caenorhabditis elegans		177748	COLlagen(col-120)	RG	Caenorhabditis elegans
B0024.1		UP_KEYWORDS	Collagen	RT		83	2.2E-20	2.8E-18	176104	Acetylcholine receptor-like protein cup-4(cup-4)	RG	Caenorhabditis elegans		178029	COLlagen(col-125)	RG	Caenorhabditis elegans
B0024.14		GOTERM_BP_DIRECT	innate immune response	RT		110	1.4E-17	1.4E-14	183758	Acetylcholine-gated Chloride Channel(acc-2)	RG	Caenorhabditis elegans		178193	COLlagen(col-130)	RG	Caenorhabditis elegans
B0024.15		INTERPRO	Collagen triple helix repeat	RT		66	4.2E-16	2.8E-13	176778	Acetylcholine-gated Chloride Channel(acc-4)	RG	Caenorhabditis elegans		183347	COLlagen(col-132)	RG	Caenorhabditis elegans
B0024.3		UP_SEQ_FEATURE	signal peptide	RT		109	2.6E-14	2.5E-11	173848	Acid Alpha Glucosidase Relate(aagr-2)	RG	Caenorhabditis elegans		186083	COLlagen(col-133)	RG	Caenorhabditis elegans
B0024.4		GOTERM_CC_DIRECT	extracellular region	RT		104	2.5E-12	1.5E-10	179364	Acid Alpha Glucosidase Relate(aagr-3)	RG	Caenorhabditis elegans		179073	COLlagen(col-143)	RG	Caenorhabditis elegans
B0024.6		GOTERM_BP_DIRECT	metabolic process	RT		242	4.4E-11	2.1E-8	181800	Activated in Blocked Unfolded protein response(abu-1)	RG	Caenorhabditis elegans		188178	COLlagen(col-146)	RG	Caenorhabditis elegans
B0034.3		INTERPRO	Cytochrome P450, E-class, group I	RT		35	2.4E-9	1.1E-6	185248	Activated in Blocked Unfolded protein response(abu-10)	RG	Caenorhabditis elegans		182542	COLlagen(col-148)	RG	Caenorhabditis elegans
B0034.5		COG_ONTOLOGY	Secondary metabolites biosynthesis, transport, and catabolism	RT		35	3.7E-9	1.1E-7	180399	Activated in Blocked Unfolded protein response(abu-12)	RG	Caenorhabditis elegans		179431	COLlagen(col-149)	RG	Caenorhabditis elegans
B0035.5		INTERPRO	Cytochrome P450	RT		35	8.7E-9	3.0E-6	174464	Activated in Blocked Unfolded protein response(abu-14)	RG	Caenorhabditis elegans		185212	COLlagen(col-152)	RG	Caenorhabditis elegans
B0198.3		UP_KEYWORDS	Disulfide bond	RT		145	9.5E-9	8.2E-7	184695	Activated in Blocked Unfolded protein response(abu-2)	RG	Caenorhabditis elegans		179517	COLlagen(col-153)	RG	Caenorhabditis elegans
B0205.10		GOTERM_MF_DIRECT	monooxygenase activity	RT		39	1.4E-8	4.0E-6	182139	Activated in Blocked Unfolded protein response(abu-7)	RG	Caenorhabditis elegans		186300	COLlagen(col-154)	RG	Caenorhabditis elegans
B0205.13		INTERPRO	Cytochrome P450, conserved site	RT		33	1.9E-8	5.2E-6	178904	Activated in Blocked Unfolded protein response(abu-8)	RG	Caenorhabditis elegans		186439	COLlagen(col-156)	RG	Caenorhabditis elegans
B0205.4		GOTERM_MF_DIRECT	oxidoreductase activity, acting on paired donors, with incorporation or reduction of molecular oxygen	RT		36	2.2E-8	4.1E-6	179813	Alpha-amylase(C50B6.7)	RG	Caenorhabditis elegans		188426	COLlagen(col-157)	RG	Caenorhabditis elegans
B0213.12		KEGG_PATHWAY	Metabolic pathways	RT		73	4.6E-8	4.7E-6	189702	AntiBacterial Factor related(abf-4)	RG	Caenorhabditis elegans		179803	COLlagen(col-159)	RG	Caenorhabditis elegans
B0218.2		GOTERM_BP_DIRECT	flavonoid glucuronidation	RT		31	5.3E-8	1.1E-5	181418	AntiBacterial Factor related(abf-6)	RG	Caenorhabditis elegans		179812	COLlagen(col-161)	RG	Caenorhabditis elegans
B0218.5		GOTERM_BP_DIRECT	flavonoid biosynthetic process	RT		31	5.3E-8	1.1E-5	180947	Aspartic protease 3(asp-3)	RG	Caenorhabditis elegans		179825	COLlagen(col-162)	RG	Caenorhabditis elegans
B0218.8		GOTERM_BP_DIRECT	regulation of cell shape	RT		38	5.6E-8	1.1E-5	179209	Aspartic protease 6(asp-6)	RG	Caenorhabditis elegans		180523	COLlagen(col-164)	RG	Caenorhabditis elegans
B0222.2		INTERPRO	Peptidase, metallopeptidase	RT		25	5.9E-8	1.3E-5	173941	B-chain-like peptide(ins-11)	RG	Caenorhabditis elegans		180710	COLlagen(col-165)	RG	Caenorhabditis elegans
B0222.4		SMART	ZnMc	RT		25	7.1E-8	9.4E-6	180656	BPTI/Kunitz inhibitor domain-containing protein C02F12.5(C02F12.5)	RG	Caenorhabditis elegans		180909	COLlagen(col-169)	RG	Caenorhabditis elegans
B0222.7		UP_SEQ_FEATURE	region of interest:Triple-helical region	RT		18	1.2E-7	5.8E-5	188583	Beta-galactosidase(bgal-1)	RG	Caenorhabditis elegans		180960	COLlagen(col-173)	RG	Caenorhabditis elegans
B0238.12		UP_KEYWORDS	Monooxygenase	RT		38	1.6E-7	1.0E-5	185233	C-type LECtin(clec-102)	RG	Caenorhabditis elegans		181014	COLlagen(col-174)	RG	Caenorhabditis elegans
B0240.2		INTERPRO	Peptidase M12A, astacin	RT		22	2.1E-7	4.2E-5	188922	C-type LECtin(clec-103)	RG	Caenorhabditis elegans		181307	COLlagen(col-178)	RG	Caenorhabditis elegans
B0240.3		GOTERM_CC_DIRECT	extracellular space	RT		74	3.0E-7	1.5E-5	173504	C-type LECtin(clec-119)	RG	Caenorhabditis elegans		181308	COLlagen(col-179)	RG	Caenorhabditis elegans
B0244.5		UP_KEYWORDS	Transmembrane helix	RT		1140	4.1E-7	2.0E-5	173658	C-type LECtin(clec-123)	RG	Caenorhabditis elegans		181356	COLlagen(col-180)	RG	Caenorhabditis elegans
B0250.1		UP_KEYWORDS	Transmembrane	RT		1140	4.6E-7	2.0E-5	173697	C-type LECtin(clec-125)	RG	Caenorhabditis elegans		187723	COLlagen(col-182)	RG	Caenorhabditis elegans
B0250.9		SMART	PAN_AP	RT		15	5.2E-7	4.5E-5	173706	C-type LECtin(clec-132)	RG	Caenorhabditis elegans		184081	COLlagen(col-183)	RG	Caenorhabditis elegans
B0252.2		UP_KEYWORDS	Cuticle	RT		20	5.9E-7	2.2E-5	189341	C-type LECtin(clec-134)	RG	Caenorhabditis elegans		184015	COLlagen(col-186)	RG	Caenorhabditis elegans
B0252.5		INTERPRO	Acyltransferase 3	RT		27	6.9E-7	1.2E-4	173760	C-type LECtin(clec-135)	RG	Caenorhabditis elegans		173840	COLlagen(col-20)	RG	Caenorhabditis elegans
B0272.4		SMART	CLECT	RT		67	8.2E-7	5.4E-5	191390	C-type LECtin(clec-143)	RG	Caenorhabditis elegans		177191	COLlagen(col-33)	RG	Caenorhabditis elegans
B0273.2		GOTERM_MF_DIRECT	glucuronosyltransferase activity	RT		28	1.0E-6	1.5E-4	185440	C-type LECtin(clec-165)	RG	Caenorhabditis elegans		172492	COLlagen(col-35)	RG	Caenorhabditis elegans
B0280.11		UP_SEQ_FEATURE	disulfide bond	RT		55	1.3E-6	4.1E-4	173111	C-type LECtin(clec-17)	RG	Caenorhabditis elegans		181610	COLlagen(col-41)	RG	Caenorhabditis elegans
B0280.12		GOTERM_BP_DIRECT	peptidyl-serine phosphorylation	RT		43	1.4E-6	2.2E-4	4363071	C-type LECtin(clec-172)	RG	Caenorhabditis elegans		180218	COLlagen(col-42)	RG	Caenorhabditis elegans
B0280.2		GOTERM_MF_DIRECT	iron ion binding	RT		40	1.5E-6	1.7E-4	3896782	C-type LECtin(clec-173)	RG	Caenorhabditis elegans		186211	COLlagen(col-44)	RG	Caenorhabditis elegans
B0280.7		INTERPRO	C-type lectin	RT		67	1.6E-6	2.4E-4	189943	C-type LECtin(clec-174)	RG	Caenorhabditis elegans		171873	COLlagen(col-48)	RG	Caenorhabditis elegans
B0285.9		UP_KEYWORDS	EGF-like domain	RT		33	1.8E-6	5.8E-5	188635	C-type LECtin(clec-183)	RG	Caenorhabditis elegans		187239	COLlagen(col-49)	RG	Caenorhabditis elegans
B0286.2		UP_SEQ_FEATURE	metal ion-binding site:Zinc; catalytic	RT		24	1.8E-6	4.2E-4	3564777	C-type LECtin(clec-184)	RG	Caenorhabditis elegans		189050	COLlagen(col-50)	RG	Caenorhabditis elegans
B0294.1		INTERPRO	Cysteine-rich repeat	RT		21	3.1E-6	4.2E-4	191451	C-type LECtin(clec-187)	RG	Caenorhabditis elegans		185226	COLlagen(col-54)	RG	Caenorhabditis elegans
B0302.2		SMART	WR1	RT		21	3.7E-6	1.9E-4	183598	C-type LECtin(clec-198)	RG	Caenorhabditis elegans		184957	COLlagen(col-58)	RG	Caenorhabditis elegans
B0303.7		GOTERM_BP_DIRECT	defense response to Gram-negative bacterium	RT		31	3.8E-6	5.2E-4	178657	C-type LECtin(clec-205)	RG	Caenorhabditis elegans		182090	COLlagen(col-61)	RG	Caenorhabditis elegans
B0303.8		INTERPRO	Transmembrane glycoprotein	RT		14	4.0E-6	4.4E-4	186582	C-type LECtin(clec-206)	RG	Caenorhabditis elegans		186127	COLlagen(col-64)	RG	Caenorhabditis elegans
B0304.3		INTERPRO	C-type lectin fold	RT		76	4.0E-6	4.4E-4	190659	C-type LECtin(clec-210)	RG	Caenorhabditis elegans		187138	COLlagen(col-65)	RG	Caenorhabditis elegans
B0304.8		INTERPRO	UDP-glucuronosyl/UDP-glucosyltransferase	RT		30	4.2E-6	4.4E-4	184978	C-type LECtin(clec-217)	RG	Caenorhabditis elegans		173695	COLlagen(col-71)	RG	Caenorhabditis elegans
B0331.2		INTERPRO	Apple-like	RT		16	4.7E-6	4.6E-4	189114	C-type LECtin(clec-218)	RG	Caenorhabditis elegans		184366	COLlagen(col-73)	RG	Caenorhabditis elegans
B0334.6		GOTERM_CC_DIRECT	intracellular membrane-bounded organelle	RT		39	5.5E-6	2.3E-4	179560	C-type LECtin(clec-222)	RG	Caenorhabditis elegans		173989	COLlagen(col-74)	RG	Caenorhabditis elegans
B0344.2		GOTERM_MF_DIRECT	steroid hydroxylase activity	RT		19	5.5E-6	4.6E-4	4363112	C-type LECtin(clec-224)	RG	Caenorhabditis elegans		174336	COLlagen(col-77)	RG	Caenorhabditis elegans
B0348.5		INTERPRO	C-type lectin-like	RT		71	5.5E-6	5.0E-4	186672	C-type LECtin(clec-229)	RG	Caenorhabditis elegans		174686	COLlagen(col-81)	RG	Caenorhabditis elegans
B0348.6		GOTERM_MF_DIRECT	transferase activity, transferring hexosyl groups	RT		31	5.6E-6	4.6E-4	183006	C-type LECtin(clec-230)	RG	Caenorhabditis elegans		175627	COLlagen(col-89)	RG	Caenorhabditis elegans
B0361.11		GOTERM_BP_DIRECT	molting cycle process	RT		12	5.8E-6	6.9E-4	189450	C-type LECtin(clec-256)	RG	Caenorhabditis elegans		176528	COLlagen(col-92)	RG	Caenorhabditis elegans
B0365.5		INTERPRO	EB domain	RT		13	7.1E-6	6.0E-4	185147	C-type LECtin(clec-264)	RG	Caenorhabditis elegans		259335	COLlagen(col-93)	RG	Caenorhabditis elegans
B0365.6		UP_KEYWORDS	Membrane	RT		1157	7.4E-6	2.1E-4	180590	C-type LECtin(clec-265)	RG	Caenorhabditis elegans		259336	COLlagen(col-94)	RG	Caenorhabditis elegans
B0365.7		UP_SEQ_FEATURE	domain:EGF-like	RT		13	9.6E-6	1.8E-3	189654	C-type LECtin(clec-4)	RG	Caenorhabditis elegans		176724	COLlagen(col-98)	RG	Caenorhabditis elegans
B0393.4		INTERPRO	Metridin-like ShK toxin	RT		39	9.8E-6	7.8E-4	180189	C-type LECtin(clec-42)	RG	Caenorhabditis elegans		179452	Cuticle collagen 13(col-13)	RG	Caenorhabditis elegans
B0393.5		UP_KEYWORDS	Secreted	RT		62	1.2E-5	3.1E-4	180298	C-type LECtin(clec-49)	RG	Caenorhabditis elegans		180397	Cuticle collagen 19(col-19)	RG	Caenorhabditis elegans
B0395.2		GOTERM_MF_DIRECT	carbohydrate binding	RT		77	1.5E-5	1.1E-3	181855	C-type LECtin(clec-52)	RG	Caenorhabditis elegans		177872	Cuticle collagen 2(col-2)	RG	Caenorhabditis elegans
B0399.2		INTERPRO	Sterol-sensing domain	RT		17	2.2E-5	1.7E-3	174613	C-type LECtin(clec-61)	RG	Caenorhabditis elegans		177188	Cuticle collagen 34(col-34)	RG	Caenorhabditis elegans
B0403.3		GOTERM_CC_DIRECT	membrane raft	RT		27	2.5E-5	8.8E-4	174927	C-type LECtin(clec-63)	RG	Caenorhabditis elegans		174651	Cuticle collagen 39(col-39)	RG	Caenorhabditis elegans
B0403.5		GOTERM_BP_DIRECT	cuticle development	RT		12	2.6E-5	2.8E-3	185264	C-type LECtin(clec-64)	RG	Caenorhabditis elegans		175981	Cuticle collagen 8(col-8)	RG	Caenorhabditis elegans
B0412.1		PIR_SUPERFAMILY	metalloproteinase, nematode astacin type	RT		11	2.7E-5	1.7E-3	174929	C-type LECtin(clec-66)	RG	Caenorhabditis elegans		177187	Cuticle collagen dpy-13(dpy-13)	RG	Caenorhabditis elegans
B0412.2		GOTERM_MF_DIRECT	oxidoreductase activity	RT		100	2.7E-5	1.7E-3	177151	C-type LECtin(clec-67)	RG	Caenorhabditis elegans		174107	Cuticle collagen dpy-2(dpy-2)	RG	Caenorhabditis elegans
B0416.2		SMART	ShKT	RT		36	3.4E-5	1.5E-3	189945	C-type LECtin(clec-71)	RG	Caenorhabditis elegans		172197	Cuticle collagen dpy-5(dpy-5)	RG	Caenorhabditis elegans
B0432.1		GOTERM_BP_DIRECT	cell-cell signaling	RT		9	3.4E-5	3.2E-3	177152	C-type LECtin(clec-72)	RG	Caenorhabditis elegans		181013	Cuticle collagen dpy-7(dpy-7)	RG	Caenorhabditis elegans
B0454.8		KEGG_PATHWAY	Fatty acid degradation	RT		12	3.5E-5	1.4E-3	189948	C-type LECtin(clec-74)	RG	Caenorhabditis elegans		179673	Cuticle collagen lon-3(lon-3)	RG	Caenorhabditis elegans
B0491.2		INTERPRO	Metallopeptidase, catalytic domain	RT		32	3.9E-5	2.8E-3	185915	C-type LECtin(clec-78)	RG	Caenorhabditis elegans		174397	Cuticle collagen rol-6(rol-6)	RG	Caenorhabditis elegans
B0495.4		KEGG_PATHWAY	Lysosome	RT		16	4.0E-5	1.4E-3	183775	C-type LECtin(clec-86)	RG	Caenorhabditis elegans		179823	Cuticlin-2(cut-2)	RG	Caenorhabditis elegans
B0496.2		GOTERM_MF_DIRECT	peptidase activity	RT		60	4.0E-5	2.1E-3	190567	C-type LECtin(clec-9)	RG	Caenorhabditis elegans		180529	DumPY: shorter than wild-type(dpy-3)	RG	Caenorhabditis elegans
B0507.1		GOTERM_MF_DIRECT	transferase activity, transferring acyl groups other than amino-acyl groups	RT		27	4.1E-5	2.1E-3	190182	C-type LECtin(clec-92)	RG	Caenorhabditis elegans		178414	DumPY: shorter than wild-type(dpy-4)	RG	Caenorhabditis elegans
B0507.6		INTERPRO	Patched	RT		16	4.2E-5	2.8E-3	173009	C-type LECtin(clec-94)	RG	Caenorhabditis elegans		180785	DumPY: shorter than wild-type(dpy-8)	RG	Caenorhabditis elegans
B0507.7		UP_KEYWORDS	Metalloprotease	RT		29	4.7E-5	1.1E-3	191214	C-type LECtin(clec-97)	RG	Caenorhabditis elegans		178105	Protein dumpy-20(dpy-20)	RG	Caenorhabditis elegans
B0507.8		KEGG_PATHWAY	Biosynthesis of antibiotics	RT		25	6.4E-5	1.7E-3	191215	C-type LECtin(clec-98)	RG	Caenorhabditis elegans		179297	Putative cuticle collagen 145(col-145)	RG	Caenorhabditis elegans
B0511.2		GOTERM_BP_DIRECT	epithelial cell development	RT		13	7.8E-5	6.8E-3	176167	C-type lectin domain-containing protein 160(clec-160)	RG	Caenorhabditis elegans		186301	Putative cuticle collagen 155(col-155)	RG	Caenorhabditis elegans
B0511.5		INTERPRO	EGF-like, conserved site	RT		36	8.0E-5	5.2E-3	172885	C-type lectin domain-containing protein 87(clec-87)	RG	Caenorhabditis elegans		186968	Putative cuticle collagen 75(col-75)	RG	Caenorhabditis elegans
B0523.5		GOTERM_MF_DIRECT	heme binding	RT		44	1.1E-4	5.0E-3	174363	CHiTinase(cht-2)	RG	Caenorhabditis elegans		174650	Putative cuticle collagen 79(col-79)	RG	Caenorhabditis elegans
B0554.5		UP_KEYWORDS	Lectin	RT		74	1.3E-4	2.9E-3	189507	CHiTinase(cht-4)	RG	Caenorhabditis elegans		174652	Putative cuticle collagen 80(col-80)	RG	Caenorhabditis elegans
B0554.6		KEGG_PATHWAY	Drug metabolism - cytochrome P450	RT		10	1.9E-4	3.9E-3	184037	CUTiclin(cut-4)	RG	Caenorhabditis elegans		176117	Putative cuticle collagen 90(col-90)	RG	Caenorhabditis elegans
B0554.7		GOTERM_BP_DIRECT	transmembrane transport	RT		92	1.9E-4	1.5E-2	173021	CUTiclin-Like(cutl-10)	RG	Caenorhabditis elegans		174857	ROLler: helically twisted, animals roll when moving(rol-1)	RG	Caenorhabditis elegans
BE10.1		GOTERM_MF_DIRECT	adenylate cyclase activity	RT		16	2.1E-4	8.9E-3	188066	CUTiclin-Like(cutl-11)	RG	Caenorhabditis elegans		173382	SQuaT(sqt-2)	RG	Caenorhabditis elegans
BE10.2		SMART	ZP	RT		17	2.2E-4	8.1E-3	188735	CUTiclin-Like(cutl-12)	RG	Caenorhabditis elegans		174687	hypothetical protein(ram-2)	RG	Caenorhabditis elegans
C01A2.6		GOTERM_BP_DIRECT	defense response	RT		35	2.6E-4	1.9E-2	182018	CUTiclin-Like(cutl-14)	RG	Caenorhabditis elegans
C01B10.11		KEGG_PATHWAY	Tyrosine metabolism	RT		8	2.7E-4	4.2E-3	174426	CUTiclin-Like(cutl-15)	RG	Caenorhabditis elegans
C01B10.6		KEGG_PATHWAY	Fatty acid metabolism	RT		11	2.9E-4	4.2E-3	185474	CUTiclin-Like(cutl-17)	RG	Caenorhabditis elegans
C01B12.1		GOTERM_BP_DIRECT	cyclic nucleotide biosynthetic process	RT		16	2.9E-4	2.0E-2	179565	CUTiclin-Like(cutl-18)	RG	Caenorhabditis elegans
C01B12.3		UP_KEYWORDS	Heme	RT		37	3.1E-4	6.2E-3	180453	CUTiclin-Like(cutl-21)	RG	Caenorhabditis elegans
C01B12.5		UP_SEQ_FEATURE	domain:CUB	RT		9	3.2E-4	5.0E-2	188704	CUTiclin-Like(cutl-22)	RG	Caenorhabditis elegans
C01B12.8		KEGG_PATHWAY	Purine metabolism	RT		17	3.5E-4	4.6E-3	183003	CUTiclin-Like(cutl-27)	RG	Caenorhabditis elegans
C01B7.4		GOTERM_MF_DIRECT	metallopeptidase activity	RT		38	4.0E-4	1.6E-2	176895	CUTiclin-Like(cutl-28)	RG	Caenorhabditis elegans
C01F1.3		INTERPRO	Zona pellucida domain	RT		18	4.1E-4	2.5E-2	189246	CUTiclin-Like(cutl-4)	RG	Caenorhabditis elegans
C01F1.5		GOTERM_MF_DIRECT	phosphorus-oxygen lyase activity	RT		16	4.2E-4	1.6E-2	184302	CUTiclin-Like(cutl-5)	RG	Caenorhabditis elegans
C01F6.6		GOTERM_BP_DIRECT	oxidation-reduction process	RT		110	4.2E-4	2.7E-2	178706	CYtochrome P450 family(cyp-33C5)	RG	Caenorhabditis elegans
C01G10.1		SMART	SapB	RT		13	4.8E-4	1.6E-2	185589	CYtochrome P450 family(cyp-33C7)	RG	Caenorhabditis elegans
C01G10.4		UP_SEQ_FEATURE	glycosylation site:N-linked (GlcNAc...)	RT		79	5.0E-4	6.6E-2	181852	CYtochrome P450 family(cyp-34A10)	RG	Caenorhabditis elegans
C01G10.5		GOTERM_BP_DIRECT	peptidyl-tyrosine dephosphorylation	RT		32	5.3E-4	3.2E-2	182176	CYtochrome P450 family(cyp-35A1)	RG	Caenorhabditis elegans
C01G12.1		INTERPRO	Saposin-like	RT		14	5.3E-4	3.0E-2	187209	CYtochrome P450 family(cyp-35A3)	RG	Caenorhabditis elegans
C01G12.10		INTERPRO	CUB domain	RT		24	5.3E-4	3.0E-2	178802	CYtochrome P450 family(cyp-35A5)	RG	Caenorhabditis elegans
C01G12.11		UP_KEYWORDS	Protease	RT		59	5.7E-4	1.1E-2	178803	CYtochrome P450 family(cyp-35B1)	RG	Caenorhabditis elegans
C01G12.2		INTERPRO	Peptidase M12A, astacin, nematode	RT		11	5.9E-4	3.2E-2	187093	CYtochrome P450 family(cyp-35B2)	RG	Caenorhabditis elegans
C01G12.6		GOTERM_BP_DIRECT	protein dephosphorylation	RT		45	6.1E-4	3.4E-2	179885	CYtochrome P450 family(cyp-35C1)	RG	Caenorhabditis elegans
C01G12.8		INTERPRO	Hedgehog protein	RT		6	6.6E-4	3.2E-2	187783	CaDHerin family(cdh-1)	RG	Caenorhabditis elegans
C01G5.3		INTERPRO	Adenylyl cyclase class-3/4/guanylyl cyclase	RT		16	6.7E-4	3.2E-2	175143	CaDHerin family(cdh-7)	RG	Caenorhabditis elegans
C01G5.4		INTERPRO	Moulting cycle MLT-10-like protein	RT		9	6.8E-4	3.2E-2	186608	CaDHerin family(cdh-9)	RG	Caenorhabditis elegans
C01G6.7		INTERPRO	Epidermal growth factor-like domain	RT		32	7.1E-4	3.2E-2	176085	Cadherin-3(cdh-3)	RG	Caenorhabditis elegans
C01G8.1		INTERPRO	Ground-like domain	RT		17	7.2E-4	3.2E-2	178637	CaeNaCin (Caenorhabditis bacteriocin)(cnc-2)	RG	Caenorhabditis elegans
C01H6.1		GOTERM_BP_DIRECT	intein-mediated protein splicing	RT		7	7.4E-4	3.9E-2	187729	CaeNaCin (Caenorhabditis bacteriocin)(cnc-5)	RG	Caenorhabditis elegans
C01H6.5		SMART	CYCc	RT		16	7.7E-4	2.3E-2	180337	CaeNaCin (Caenorhabditis bacteriocin)(cnc-7)	RG	Caenorhabditis elegans
C01H6.8		GOTERM_BP_DIRECT	proteolysis	RT		81	8.4E-4	4.2E-2	181239	CaeNaCin (Caenorhabditis bacteriocin)(cnc-8)	RG	Caenorhabditis elegans
C02B4.1		INTERPRO	Domain of unknown function DUF38, Caenorhabditis species	RT		56	8.6E-4	3.8E-2	3896823	CaeNaCin (Caenorhabditis bacteriocin)(cnc-9)	RG	Caenorhabditis elegans
C02B8.5		GOTERM_BP_DIRECT	cellular polysaccharide biosynthetic process	RT		18	9.0E-4	4.3E-2	181385	Carboxylic ester hydrolase(E01G6.3)	RG	Caenorhabditis elegans
C02D4.1		GOTERM_MF_DIRECT	metalloendopeptidase activity	RT		32	9.3E-4	3.3E-2	179914	Carboxylic ester hydrolase(T02B5.3)	RG	Caenorhabditis elegans
C02D4.2		INTERPRO	Acyl-CoA oxidase/dehydrogenase, central domain	RT		11	9.6E-4	4.1E-2	175076	Carboxylic ester hydrolase(ace-3)	RG	Caenorhabditis elegans
C02D5.1		GOTERM_CC_DIRECT	guanylate cyclase complex, soluble	RT		14	1.0E-3	3.2E-2	175074	Carboxylic ester hydrolase(ace-4)	RG	Caenorhabditis elegans
C02D5.2		INTERPRO	Intein splice site	RT		7	1.1E-3	4.7E-2	180915	Carboxypeptidase(K10C2.1)	RG	Caenorhabditis elegans
C02E7.1		INTERPRO	Nose resistant-to-fluoxetine protein, N-terminal	RT		9	1.2E-3	5.0E-2	175938	Carboxypeptidase(ctsa-2)	RG	Caenorhabditis elegans
C02E7.6		GOTERM_MF_DIRECT	protein tyrosine phosphatase activity	RT		32	1.3E-3	4.3E-2	180033	Cathepsin B-like cysteine proteinase 3(cpr-3)	RG	Caenorhabditis elegans
C02E7.7		SMART	NRF	RT		9	1.4E-3	3.6E-2	179053	Cathepsin B-like cysteine proteinase 4(cpr-4)	RG	Caenorhabditis elegans
C02F12.1		INTERPRO	Saposin B	RT		13	1.4E-3	5.3E-2	178612	Cathepsin B-like cysteine proteinase 5(cpr-5)	RG	Caenorhabditis elegans
C02F4.4		INTERPRO	Adenylyl cyclase class-3/4/guanylyl cyclase, conserved site	RT		13	1.4E-3	5.3E-2	173064	Cell death abnormality protein 1(ced-1)	RG	Caenorhabditis elegans
C02F5.11		GOTERM_BP_DIRECT	cGMP biosynthetic process	RT		14	1.4E-3	6.5E-2	174123	Cell fusion protein aff-1(aff-1)	RG	Caenorhabditis elegans
C02F5.12		INTERPRO	Acyl-CoA dehydrogenase/oxidase, N-terminal	RT		11	1.5E-3	5.5E-2	177087	Chondroitin proteoglycan 9(cpg-9)	RG	Caenorhabditis elegans
C02F5.14		SMART	PTPc	RT		27	1.5E-3	3.6E-2	177556	CoLlagen sequence X-hybridizing(clx-1)	RG	Caenorhabditis elegans
C02F5.5		GOTERM_MF_DIRECT	hydrolase activity	RT		158	1.5E-3	4.8E-2	178876	Coexpressed With Polycystins(cwp-1)	RG	Caenorhabditis elegans
C02F5.8		INTERPRO	Protein-tyrosine phosphatase, catalytic	RT		29	1.5E-3	5.5E-2	183297	Coexpressed With Polycystins(cwp-2)	RG	Caenorhabditis elegans
C02G6.1		GOTERM_MF_DIRECT	acyl-CoA dehydrogenase activity	RT		11	1.6E-3	4.8E-2	179452	Cuticle collagen 13(col-13)	RG	Caenorhabditis elegans
C02H6.1		GOTERM_BP_DIRECT	defense response to Gram-positive bacterium	RT		15	1.8E-3	7.6E-2	180397	Cuticle collagen 19(col-19)	RG	Caenorhabditis elegans
C02H7.2		GOTERM_BP_DIRECT	fatty acid beta-oxidation using acyl-CoA dehydrogenase	RT		11	1.8E-3	7.6E-2	177872	Cuticle collagen 2(col-2)	RG	Caenorhabditis elegans
C03A3.1		SMART	PTPc_motif	RT		29	1.8E-3	3.8E-2	174651	Cuticle collagen 39(col-39)	RG	Caenorhabditis elegans
C03A3.3		SMART	CUB	RT		19	1.9E-3	3.8E-2	175981	Cuticle collagen 8(col-8)	RG	Caenorhabditis elegans
C03A7.14		GOTERM_MF_DIRECT	oxidoreductase activity, acting on the CH-CH group of donors	RT		14	1.9E-3	5.2E-2	181013	Cuticle collagen dpy-7(dpy-7)	RG	Caenorhabditis elegans
C03A7.8		GOTERM_MF_DIRECT	guanylate cyclase activity	RT		14	1.9E-3	5.2E-2	179673	Cuticle collagen lon-3(lon-3)	RG	Caenorhabditis elegans
C03A7.9		GOTERM_BP_DIRECT	lipid homeostasis	RT		12	1.9E-3	7.7E-2	179823	Cuticlin-2(cut-2)	RG	Caenorhabditis elegans
C03B1.2		INTERPRO	Protein-tyrosine phosphatase, receptor/non-receptor type	RT		28	2.0E-3	7.0E-2	177372	Cystatin(cpi-1)	RG	Caenorhabditis elegans
C03C10.2		SMART	FBOX	RT		46	2.0E-3	3.8E-2	174934	DAF-16/FOXO Controlled, germline Tumor affecting(dct-18)	RG	Caenorhabditis elegans
C03C10.7		KEGG_PATHWAY	Valine, leucine and isoleucine degradation	RT		9	2.1E-3	2.4E-2	184536	DAF-16/FOXO Controlled, germline Tumor affecting(dct-7)	RG	Caenorhabditis elegans
C03E10.3		INTERPRO	CUB-like domain	RT		18	2.1E-3	7.2E-2	3896783	DAF-16/FOXO Controlled, germline Tumor affecting(dct-8)	RG	Caenorhabditis elegans
C03G6.14		GOTERM_MF_DIRECT	transferase activity, transferring acyl groups	RT		35	2.1E-3	5.4E-2	175237	Dauer larva development regulatory growth factor daf-7(daf-7)	RG	Caenorhabditis elegans
C03G6.19		INTERPRO	Acyl-CoA dehydrogenase/oxidase	RT		11	2.3E-3	7.2E-2	191146	Dauer or Aging adult Overexpression(dao-4)	RG	Caenorhabditis elegans
C03H5.7		INTERPRO	Acyl-CoA dehydrogenase/oxidase C-terminal	RT		11	2.3E-3	7.2E-2	187282	Delta and OSM-11-like(dos-2)	RG	Caenorhabditis elegans
C04B4.1		GOTERM_MF_DIRECT	transmembrane transporter activity	RT		31	2.3E-3	5.4E-2	186492	Delta-like protein(dsl-5)	RG	Caenorhabditis elegans
C04E12.2		GOTERM_MF_DIRECT	serine-type endopeptidase inhibitor activity	RT		17	2.3E-3	5.4E-2	178564	Downstream Of DAF-16 (regulated by DAF-16)(dod-19)	RG	Caenorhabditis elegans
C04E12.5		KEGG_PATHWAY	Metabolism of xenobiotics by cytochrome P450	RT		8	2.3E-3	2.4E-2	182037	Downstream Of DAF-16 (regulated by DAF-16)(dod-20)	RG	Caenorhabditis elegans
C04E12.7		GOTERM_MF_DIRECT	oxidoreductase activity, acting on the CH-CH group of donors, with a flavin as acceptor	RT		11	2.4E-3	5.4E-2	181099	DumPY: shorter than wild-type(dpy-6)	RG	Caenorhabditis elegans
C04E6.12		INTERPRO	Acyl-CoA dehydrogenase, conserved site	RT		8	2.4E-3	7.2E-2	184508	Eph(F)riN(efn-3)	RG	Caenorhabditis elegans
C04F1.1		INTERPRO	Hint domain	RT		7	2.4E-3	7.2E-2	3565989	FIP (Fungus-Induced Protein) Related(fipr-10)	RG	Caenorhabditis elegans
C04F5.2		INTERPRO	Hint domain N-terminal	RT		7	2.4E-3	7.2E-2	3565474	FIP (Fungus-Induced Protein) Related(fipr-13)	RG	Caenorhabditis elegans
C04G2.2		INTERPRO	Hint domain C-terminal	RT		7	2.4E-3	7.2E-2	176530	FIP (Fungus-Induced Protein) Related(fipr-17)	RG	Caenorhabditis elegans
C04G2.8		INTERPRO	Nematode insulin-related peptide, beta type	RT		12	2.6E-3	7.5E-2	3896738	FIP (Fungus-Induced Protein) Related(fipr-19)	RG	Caenorhabditis elegans
C04G2.9		GOTERM_MF_DIRECT	hormone activity	RT		14	2.6E-3	5.6E-2	3896753	FIP (Fungus-Induced Protein) Related(fipr-20)	RG	Caenorhabditis elegans
C04G6.10		SMART	HintN	RT		7	2.6E-3	4.3E-2	4927054	FIP (Fungus-Induced Protein) Related(fipr-27)	RG	Caenorhabditis elegans
C04G6.1		SMART	HintC	RT		7	2.6E-3	4.3E-2	3565930	FIP (Fungus-Induced Protein) Related(fipr-9)	RG	Caenorhabditis elegans
C04G6.2		UP_KEYWORDS	cGMP biosynthesis	RT		14	2.6E-3	4.5E-2	187533	FMRF-Like Peptide(flp-32)	RG	Caenorhabditis elegans
C04G6.7		UP_KEYWORDS	Oxidoreductase	RT		72	3.3E-3	5.3E-2	182740	FOLate Receptor homolog(folr-1)	RG	Caenorhabditis elegans
C04H5.3		KEGG_PATHWAY	Retinol metabolism	RT		6	3.3E-3	3.1E-2	179785	Fatty Acid/Retinol binding protein(far-3)	RG	Caenorhabditis elegans
C05A9.1		GOTERM_MF_DIRECT	ATPase activity, coupled to transmembrane movement of substances	RT		18	3.3E-3	7.0E-2	179788	FlaMIngo (cadherin plus 7TM domain) homolog(fmi-1)	RG	Caenorhabditis elegans
C05A9.3									181237	Fungus-Induced Protein(fip-5)	RG	Caenorhabditis elegans
C05B5.2									172707	Fungus-Induced Protein(fip-6)	RG	Caenorhabditis elegans
C05B5.6									191240	GABA B receptor subunit(gbb-2)	RG	Caenorhabditis elegans
C05C12.1									179022	GEI-4 (Four) Interacting protein(gfi-1)	RG	Caenorhabditis elegans
C05C9.1									3564874	GILT-like protein F37H8.5(F37H8.5)	RG	Caenorhabditis elegans
C05C9.2									186880	GRounDhog (hedgehog-like family)(grd-11)	RG	Caenorhabditis elegans
C05C9.3									184079	GRounDhog (hedgehog-like family)(grd-12)	RG	Caenorhabditis elegans
C05D10.2									187934	GRounDhog (hedgehog-like family)(grd-14)	RG	Caenorhabditis elegans
C05D11.6									3565288	GRounDhog (hedgehog-like family)(grd-15)	RG	Caenorhabditis elegans
C05D11.7									190533	GRounDhog (hedgehog-like family)(grd-16)	RG	Caenorhabditis elegans
C05D12.1									179244	GRounDhog (hedgehog-like family)(grd-5)	RG	Caenorhabditis elegans
C05D12.3									182850	GRound-Like (grd related)(grl-1)	RG	Caenorhabditis elegans
C05D9.2									179152	GRound-Like (grd related)(grl-10)	RG	Caenorhabditis elegans
C05E11.7									191341	GRound-Like (grd related)(grl-11)	RG	Caenorhabditis elegans
C05E4.12									185037	GRound-Like (grd related)(grl-12)	RG	Caenorhabditis elegans
C05E7.1									190707	GRound-Like (grd related)(grl-15)	RG	Caenorhabditis elegans
C06A1.1									179777	GRound-Like (grd related)(grl-2)	RG	Caenorhabditis elegans
C06A5.2									186928	GRound-Like (grd related)(grl-3)	RG	Caenorhabditis elegans
C06B3.2									178837	GRound-Like (grd related)(grl-5)	RG	Caenorhabditis elegans
C06B3.3									187253	GRound-Like (grd related)(grl-6)	RG	Caenorhabditis elegans
C06B3.7									191191	GRound-Like (grd related)(grl-8)	RG	Caenorhabditis elegans
C06B3.8									179066	GRound-Like (grd related)(grl-9)	RG	Caenorhabditis elegans
C06C3.3									185821	Galectin(F46A8.5)	RG	Caenorhabditis elegans
C06E1.3									186066	Galectin(F49F1.10)	RG	Caenorhabditis elegans
C06E1.7									188001	Galectin(T02G6.7)	RG	Caenorhabditis elegans
C06E1.8									178930	Glutamate-gated ChLoride channel(glc-3)	RG	Caenorhabditis elegans
C06E2.1									190107	Glycerol-3-phosphate dehydrogenase(Y50E8A.6)	RG	Caenorhabditis elegans
C06E7.1									179146	Glycine Rich Secreted Protein(grsp-4)	RG	Caenorhabditis elegans
C06G1.1									191636	Glycine receptor subunit beta-type 4(ggr-1)	RG	Caenorhabditis elegans
C06G1.2									185024	Growth arrest-specific protein 1 homolog(phg-1)	RG	Caenorhabditis elegans
C06G1.5									191666	HEsitatioN behavior(hen-1)	RG	Caenorhabditis elegans
C06G3.12									183562	Hexosyltransferase(C47F8.6)	RG	Caenorhabditis elegans
C06H2.5									188338	Hexosyltransferase(T09E11.10)	RG	Caenorhabditis elegans
C07A4.2									188341	Hexosyltransferase(T09F5.1)	RG	Caenorhabditis elegans
C07A9.4									181336	IG (immunoglobulin), EGF and transmmembrane domain(igeg-2)	RG	Caenorhabditis elegans
C07A9.8									184720	IG(immunoglobulin) and LRR(Leucine Rich Repeat) domains(iglr-1)	RG	Caenorhabditis elegans
C07A9.9									3565431	INSulin related(ins-10)	RG	Caenorhabditis elegans
C07D10.3									3565351	INSulin related(ins-13)	RG	Caenorhabditis elegans
C07D8.3									3565293	INSulin related(ins-14)	RG	Caenorhabditis elegans
C07E3.3									3565586	INSulin related(ins-15)	RG	Caenorhabditis elegans
C07E3.5									3565456	INSulin related(ins-20)	RG	Caenorhabditis elegans
C07E3.8									173268	INSulin related(ins-26)	RG	Caenorhabditis elegans
C07E3.9									3565850	INSulin related(ins-29)	RG	Caenorhabditis elegans
C07F11.2									173267	INSulin related(ins-30)	RG	Caenorhabditis elegans
C07G1.1									173660	INSulin related(ins-31)	RG	Caenorhabditis elegans
C07G1.2									189403	INSulin related(ins-32)	RG	Caenorhabditis elegans
C07G2.1									189313	INSulin related(ins-33)	RG	Caenorhabditis elegans
C07G2.3									180334	INSulin related(ins-35)	RG	Caenorhabditis elegans
C07G3.2									191693	INSulin related(ins-37)	RG	Caenorhabditis elegans
C07G3.3									182450	Immunoglobulin domain-containing protein oig-1(oig-1)	RG	Caenorhabditis elegans
C07G3.5									187941	Insulin/EGF-Receptor L Domain protein(irld-14)	RG	Caenorhabditis elegans
C07H6.9									189969	Insulin/EGF-Receptor L Domain protein(irld-17)	RG	Caenorhabditis elegans
C08A9.9									184077	Insulin/EGF-Receptor L Domain protein(irld-2)	RG	Caenorhabditis elegans
C08E3.10									184539	Insulin/EGF-Receptor L Domain protein(irld-30)	RG	Caenorhabditis elegans
C08E3.15									186509	Insulin/EGF-Receptor L Domain protein(irld-36)	RG	Caenorhabditis elegans
C08E3.3									184432	Insulin/EGF-Receptor L Domain protein(irld-4)	RG	Caenorhabditis elegans
C08E3.4									177605	Insulin/EGF-Receptor L Domain protein(irld-8)	RG	Caenorhabditis elegans
C08F11.10									176240	Integrin alpha pat-2(pat-2)	RG	Caenorhabditis elegans
C08F11.14									183475	Invertebrate LYSozyme(ilys-2)	RG	Caenorhabditis elegans
C08F8.6									177033	Invertebrate LYSozyme(ilys-3)	RG	Caenorhabditis elegans
C08F8.7									177164	Invertebrate LYSozyme(ilys-6)	RG	Caenorhabditis elegans
C08G9.2									185800	LIPaSe related(lips-1)	RG	Caenorhabditis elegans
C08H9.1									174345	LIPaSe related(lips-10)	RG	Caenorhabditis elegans
C08H9.12									188469	LIPaSe related(lips-13)	RG	Caenorhabditis elegans
C08H9.5									174895	LIPaSe related(lips-15)	RG	Caenorhabditis elegans
C09B7.1									187683	LIPaSe related(lips-17)	RG	Caenorhabditis elegans
C09B8.3									184306	LIPaSe related(lips-3)	RG	Caenorhabditis elegans
C09B8.4									191364	LIPaSe related(lips-6)	RG	Caenorhabditis elegans
C09B9.3									174935	LIPaSe related(lips-9)	RG	Caenorhabditis elegans
C09B9.4									179046	LIPase Like(lipl-4)	RG	Caenorhabditis elegans
C09B9.7									178563	LIPase Like(lipl-5)	RG	Caenorhabditis elegans
C09D1.2									175753	LONg(lon-1)	RG	Caenorhabditis elegans
C09D4.3									184622	LYSozyme(lys-10)	RG	Caenorhabditis elegans
C09E7.10									179429	LYSozyme(lys-2)	RG	Caenorhabditis elegans
C09E7.2									178087	LYSozyme(lys-6)	RG	Caenorhabditis elegans
C09E8.2									178772	LYSozyme(lys-7)	RG	Caenorhabditis elegans
C09E8.3									181554	Leucine-rich repeat-containing protein let-4(let-4)	RG	Caenorhabditis elegans
C09F12.1									181295	LiPocalin-Related protein(lpr-3)	RG	Caenorhabditis elegans
C09F12.3									181298	LiPocalin-Related protein(lpr-4)	RG	Caenorhabditis elegans
C09F9.2									188099	Ligand-Gated ion Channel(lgc-1)	RG	Caenorhabditis elegans
C09G1.1									181009	Ligand-Gated ion Channel(lgc-11)	RG	Caenorhabditis elegans
C09G1.2									187971	Ligand-Gated ion Channel(lgc-13)	RG	Caenorhabditis elegans
C09G12.1									181516	Ligand-Gated ion Channel(lgc-21)	RG	Caenorhabditis elegans
C09G12.17									182622	Ligand-Gated ion Channel(lgc-23)	RG	Caenorhabditis elegans
C09G5.1									173802	Ligand-Gated ion Channel(lgc-27)	RG	Caenorhabditis elegans
C09G5.3									188603	Ligand-Gated ion Channel(lgc-32)	RG	Caenorhabditis elegans
C09G9.3									188854	Ligand-Gated ion Channel(lgc-40)	RG	Caenorhabditis elegans
C09H5.2									175279	Ligand-Gated ion Channel(lgc-46)	RG	Caenorhabditis elegans
C09H5.5									181193	Ligand-Gated ion Channel(lgc-47)	RG	Caenorhabditis elegans
C09H5.7									179547	Ligand-Gated ion Channel(lgc-49)	RG	Caenorhabditis elegans
C10A4.5									190370	Ligand-Gated ion Channel(lgc-7)	RG	Caenorhabditis elegans
C10A4.7									191267	Lipase ZK262.3(ZK262.3)	RG	Caenorhabditis elegans
C10C5.2									179771	Lipase(lipl-1)	RG	Caenorhabditis elegans
C10C5.3									185840	Lipase(lipl-2)	RG	Caenorhabditis elegans
C10C5.5									178572	Lipase(lipl-3)	RG	Caenorhabditis elegans
C10C6.2									174576	Location of vulva defective 1(lov-1)	RG	Caenorhabditis elegans
C10F3.3									172520	Low-density lipoprotein receptor-related protein(lrp-1)	RG	Caenorhabditis elegans
C10G11.10									179430	Lysozyme-like protein 3(lys-3)	RG	Caenorhabditis elegans
C10G11.8									177854	MAM (Meprin, A5-protein, PTPmu) domain protein(mam-2)	RG	Caenorhabditis elegans
C10H11.3									266652	MAM (Meprin, A5-protein, PTPmu) domain protein(mam-3)	RG	Caenorhabditis elegans
C10H11.4									179558	MAM (Meprin, A5-protein, PTPmu) domain protein(mam-4)	RG	Caenorhabditis elegans
C10H11.6									185552	MAM (Meprin, A5-protein, PTPmu) domain protein(mam-7)	RG	Caenorhabditis elegans
C11E4.8									188817	MAM (Meprin, A5-protein, PTPmu) domain protein(mam-8)	RG	Caenorhabditis elegans
C11H1.5									3565688	MLt-TeN (mlt-10) related(mltn-10)	RG	Caenorhabditis elegans
C11H1.9									177718	MLt-TeN (mlt-10) related(mltn-12)	RG	Caenorhabditis elegans
C12C8.1									189108	MLt-TeN (mlt-10) related(mltn-3)	RG	Caenorhabditis elegans
C12C8.2									3565525	MLt-TeN (mlt-10) related(mltn-5)	RG	Caenorhabditis elegans
C12D12.1									175122	MLt-TeN (mlt-10) related(mltn-9)	RG	Caenorhabditis elegans
C12D12.3									180090	Major sperm protein(F21H7.5)	RG	Caenorhabditis elegans
C12D5.10									185655	Major sperm protein(F42A9.7)	RG	Caenorhabditis elegans
C12D5.11									175564	Matrix non-peptidase homolog 1(mnp-1)	RG	Caenorhabditis elegans
C12D5.4									180350	MeNoRin (dendritic branching protein)(mnr-1)	RG	Caenorhabditis elegans
C12D8.11									186063	Mucin Like Gene(mul-1)	RG	Caenorhabditis elegans
C12D8.18									190993	NEPrilysin metallopeptidase family(nep-24)	RG	Caenorhabditis elegans
C12D8.19									178365	NOmpA Homolog (Drosophila nompA: no mechanoreceptor potential A)(noah-2)	RG	Caenorhabditis elegans
C12D8.8									182575	Na/Ca eXchangers(ncx-8)	RG	Caenorhabditis elegans
C13A2.12									182088	Nematode Specific Peptide family, group B(nspb-10)	RG	Caenorhabditis elegans
C13C12.2									182086	Nematode Specific Peptide family, group B(nspb-7)	RG	Caenorhabditis elegans
C13D9.7									3564924	Nematode Specific Peptide family, group B(nspb-9)	RG	Caenorhabditis elegans
C13D9.9									259717	Nematode Specific Peptide family, group C(nspc-1)	RG	Caenorhabditis elegans
C13G3.1									181392	Nematode Specific Peptide family, group C(nspc-10)	RG	Caenorhabditis elegans
C14A4.13									259734	Nematode Specific Peptide family, group C(nspc-18)	RG	Caenorhabditis elegans
C14A4.8									3565092	Nematode Specific Peptide family, group C(nspc-4)	RG	Caenorhabditis elegans
C14A6.3									181107	Nematode Specific Peptide family, group C(nspc-7)	RG	Caenorhabditis elegans
C14B9.3									181391	Nematode Specific Peptide family, group C(nspc-9)	RG	Caenorhabditis elegans
C14C10.1									189658	Nematode Specific Peptide family, group E(nspe-4)	RG	Caenorhabditis elegans
C14C11.1									189662	Nematode Specific Peptide family, group E(nspe-5)	RG	Caenorhabditis elegans
C14C11.2									175072	Neuronal acetylcholine receptor subunit eat-2(eat-2)	RG	Caenorhabditis elegans
C14C11.8									171753	Neuropeptide-Like Protein(nlp-12)	RG	Caenorhabditis elegans
C14F11.6									188857	Neuropeptide-Like Protein(nlp-2)	RG	Caenorhabditis elegans
C14H10.3									188855	Neuropeptide-Like Protein(nlp-22)	RG	Caenorhabditis elegans
C15A11.1									188856	Neuropeptide-Like Protein(nlp-23)	RG	Caenorhabditis elegans
C15A11.3									189877	Neuropeptide-Like Protein(nlp-25)	RG	Caenorhabditis elegans
C15B12.7									180281	Neuropeptide-Like Protein(nlp-26)	RG	Caenorhabditis elegans
C15B12.8									178806	Neuropeptide-Like Protein(nlp-27)	RG	Caenorhabditis elegans
C15C6.1									183774	Neuropeptide-Like Protein(nlp-39)	RG	Caenorhabditis elegans
C15C6.2									180661	Neuropeptide-like protein 1(nlp-1)	RG	Caenorhabditis elegans
C15C7.4									180719	Niemann-Pick C1 protein homolog 1(ncr-1)	RG	Caenorhabditis elegans
C15C8.2									176165	Niemann-Pick C1 protein homolog 2(ncr-2)	RG	Caenorhabditis elegans
C15F1.2									189970	Nuclear Hormone Receptor family(nhr-237)	RG	Caenorhabditis elegans
C15H11.1									182290	O-ACyltransferase homolog(oac-3)	RG	Caenorhabditis elegans
C15H11.10									178643	O-ACyltransferase homolog(oac-31)	RG	Caenorhabditis elegans
C15H11.2									186125	O-ACyltransferase homolog(oac-32)	RG	Caenorhabditis elegans
C15H9.2									174415	O-ACyltransferase homolog(oac-46)	RG	Caenorhabditis elegans
C15H9.3									183069	O-ACyltransferase homolog(oac-5)	RG	Caenorhabditis elegans
C16A11.1									179284	O-ACyltransferase homolog(oac-50)	RG	Caenorhabditis elegans
C16A3.7									180094	O-ACyltransferase homolog(oac-6)	RG	Caenorhabditis elegans
C16B8.2									180096	O-ACyltransferase homolog(oac-7)	RG	Caenorhabditis elegans
C16C10.12									172323	O-ACyltransferase homolog(oac-9)	RG	Caenorhabditis elegans
C16C10.13									187684	Osmotic avoidance abnormal protein 8(osm-8)	RG	Caenorhabditis elegans
C16C4.5									172129	PHAryngeal gland Toxin-related(phat-1)	RG	Caenorhabditis elegans
C16C8.18									172130	PHAryngeal gland Toxin-related(phat-2)	RG	Caenorhabditis elegans
C16C8.2									179752	Peptidyl-prolyl cis-trans isomerase(fkb-4)	RG	Caenorhabditis elegans
C16D9.2									182374	Phospholipase A(2)(C07E3.9)	RG	Caenorhabditis elegans
C16E9.4									182449	Prion-like-(Q/N-rich)-domain-bearing protein(pqn-10)	RG	Caenorhabditis elegans
C17A2.5									182836	Prion-like-(Q/N-rich)-domain-bearing protein(pqn-16)	RG	Caenorhabditis elegans
C17B7.10									183974	Prion-like-(Q/N-rich)-domain-bearing protein(pqn-26)	RG	Caenorhabditis elegans
C17B7.4									179773	Prion-like-(Q/N-rich)-domain-bearing protein(pqn-67)	RG	Caenorhabditis elegans
C17B7.5									188802	Prion-like-(Q/N-rich)-domain-bearing protein(pqn-71)	RG	Caenorhabditis elegans
C17B7.8									177165	Prion-like-(Q/N-rich)-domain-bearing protein(pqn-75)	RG	Caenorhabditis elegans
C17C3.12									191414	Probable 5-hydroxyisourate hydrolase ZK697.8(ZK697.8)	RG	Caenorhabditis elegans
C17C3.15									179729	Probable cubilin(ZC116.3)	RG	Caenorhabditis elegans
C17C3.18									191689	Probable insulin-like peptide alpha-type 1(ins-21)	RG	Caenorhabditis elegans
C17C3.1									171746	Probable peptidylglycine alpha-hydroxylating monooxygenase 1(pghm-1)	RG	Caenorhabditis elegans
C17C3.4									180974	Probable protein disulfide-isomerase A6(pdi-6)	RG	Caenorhabditis elegans
C17C3.5									177741	Prolyl Carboxy Peptidase like(pcp-2)	RG	Caenorhabditis elegans
C17D12.6									185259	Protease Inhibitor I2 (Two)(piit-1)	RG	Caenorhabditis elegans
C17E7.3									176286	Protein glp-1(glp-1)	RG	Caenorhabditis elegans
C17E7.6									178755	Protein lag-2(lag-2)	RG	Caenorhabditis elegans
C17E7.8									176253	Protein linkin(lnkn-1)	RG	Caenorhabditis elegans
C17G1.1									190397	Protein lon-8(lon-8)	RG	Caenorhabditis elegans
C17G10.3									174319	Protein qua-1(qua-1)	RG	Caenorhabditis elegans
C17G10.5									179204	Protein roller-3(rol-3)	RG	Caenorhabditis elegans
C17H1.14									172740	Protein-tyrosine-phosphatase(F25H5.7)	RG	Caenorhabditis elegans
C17H1.3									171780	Protein-tyrosine-phosphatase(W03F11.4)	RG	Caenorhabditis elegans
C17H1.4									180332	Protein-tyrosine-phosphatase(Y113G7C.1)	RG	Caenorhabditis elegans
C17H1.5									186777	Purple acid phosphatase(H25K10.1)	RG	Caenorhabditis elegans
C17H1.6									181413	Putative UDP-glucuronosyltransferase ugt-50(ugt-50)	RG	Caenorhabditis elegans
C17H1.9									188073	Putative UDP-glucuronosyltransferase ugt-56(ugt-56)	RG	Caenorhabditis elegans
C17H11.1									189173	Putative alpha-L-fucosidase(W03G11.3)	RG	Caenorhabditis elegans
C17H12.12									172557	Putative carboxypeptidase suro-1(suro-1)	RG	Caenorhabditis elegans
C17H12.3									179297	Putative cuticle collagen 145(col-145)	RG	Caenorhabditis elegans
C17H12.5									186301	Putative cuticle collagen 155(col-155)	RG	Caenorhabditis elegans
C17H12.6									175369	Putative phospholipase B-like 3(Y54F10AM.8)	RG	Caenorhabditis elegans
C17H12.8									182354	Putative sodium/calcium exchanger 6(ncx-6)	RG	Caenorhabditis elegans
C18A3.4									172472	Putative tyrosinase-like protein tyr-3(tyr-3)	RG	Caenorhabditis elegans
C18B10.6									181845	QWGYGGY-amide(nlp-28)	RG	Caenorhabditis elegans
C18B2.1									178805	QWGYGGY-amide(nlp-29)	RG	Caenorhabditis elegans
C18B2.2									179605	Receptor-type guanylate cyclase daf-11(daf-11)	RG	Caenorhabditis elegans
C18B2.4									191646	Receptor-type guanylate cyclase gcy-13(gcy-13)	RG	Caenorhabditis elegans
C18B2.5									191648	Receptor-type guanylate cyclase gcy-15(gcy-15)	RG	Caenorhabditis elegans
C18B2.6									178237	Receptor-type guanylate cyclase gcy-18(gcy-18)	RG	Caenorhabditis elegans
C18C4.1									191640	Receptor-type guanylate cyclase gcy-2(gcy-2)	RG	Caenorhabditis elegans
C18C4.2									191651	Receptor-type guanylate cyclase gcy-21(gcy-21)	RG	Caenorhabditis elegans
C18D11.7									191652	Receptor-type guanylate cyclase gcy-23(gcy-23)	RG	Caenorhabditis elegans
C18D11.9									175116	Receptor-type guanylate cyclase gcy-29(gcy-29)	RG	Caenorhabditis elegans
C18D4.1									191641	Receptor-type guanylate cyclase gcy-3(gcy-3)	RG	Caenorhabditis elegans
C18D4.2									191643	Receptor-type guanylate cyclase gcy-5(gcy-5)	RG	Caenorhabditis elegans
C18D4.3									177584	Receptor-type guanylate cyclase gcy-8(gcy-8)	RG	Caenorhabditis elegans
C18E3.4									191645	Receptor-type guanylate cyclase gcy-9(gcy-9)	RG	Caenorhabditis elegans
C18E3.7									179391	Regulator of Microtubule Dynamics(rmd-2)	RG	Caenorhabditis elegans
C18E9.5									184099	SCP-Like extracellular protein(scl-15)	RG	Caenorhabditis elegans
C18E9.7									188436	SCP-Like extracellular protein(scl-18)	RG	Caenorhabditis elegans
C18E9.8									191309	SCP-Like extracellular protein(scl-20)	RG	Caenorhabditis elegans
C18F10.2									191204	SCP-Like extracellular protein(scl-27)	RG	Caenorhabditis elegans
C18F10.5									178253	SCP-Like extracellular protein(scl-5)	RG	Caenorhabditis elegans
C18H7.11									183344	SCP-Like extracellular protein(scl-7)	RG	Caenorhabditis elegans
C18H7.2									180741	SPLDEEDFAPESPLQ-amide(flp-11)	RG	Caenorhabditis elegans
C18H9.1									172011	SUn (SUN) domain Containing Ossification factor homolog(suco-1)	RG	Caenorhabditis elegans
C18H9.5									180526	SWimming Induced Paralysis(swip-10)	RG	Caenorhabditis elegans
C18H9.6									176452	SaPosin-like Protein family(spp-1)	RG	Caenorhabditis elegans
C18H9.8									188762	SaPosin-like Protein family(spp-12)	RG	Caenorhabditis elegans
C23G10.1									184191	SaPosin-like Protein family(spp-13)	RG	Caenorhabditis elegans
C23G10.4									172318	SaPosin-like Protein family(spp-15)	RG	Caenorhabditis elegans
C23H3.7									185207	SaPosin-like Protein family(spp-16)	RG	Caenorhabditis elegans
C23H4.4									171681	SaPosin-like Protein family(spp-17)	RG	Caenorhabditis elegans
C23H4.6									259714	SaPosin-like Protein family(spp-2)	RG	Caenorhabditis elegans
C23H5.7									3565733	SaPosin-like Protein family(spp-21)	RG	Caenorhabditis elegans
C24A3.1									180993	SaPosin-like Protein family(spp-3)	RG	Caenorhabditis elegans
C24B5.3									188266	SaPosin-like Protein family(spp-4)	RG	Caenorhabditis elegans
C24B5.5									174709	Serine Rich Adhesion Protein-like(srap-1)	RG	Caenorhabditis elegans
C24F3.3									174219	Serine protease inhibitor 1 protein(spi-1)	RG	Caenorhabditis elegans
C24F3.5									182476	Serine/threonine-protein phosphatase(C09H5.7)	RG	Caenorhabditis elegans
C24G6.7									190663	Serpentine Receptor, class T(srt-56)	RG	Caenorhabditis elegans
C24H11.4									173686	ShK domain and PerOxidase domain containing protein(skpo-2)	RG	Caenorhabditis elegans
C25A8.5									174191	ShK domain and PerOxidase domain containing protein(skpo-3)	RG	Caenorhabditis elegans
C25B8.5									181562	Slit homolog 1 protein(slt-1)	RG	Caenorhabditis elegans
C25D7.4									173127	Sperm Specific family, class P(ssp-37)	RG	Caenorhabditis elegans
C25E10.4									174131	Sphingomyelin phosphodiesterase 1(asm-1)	RG	Caenorhabditis elegans
C25F6.7									181323	Sphingomyelin phosphodiesterase 2(asm-2)	RG	Caenorhabditis elegans
C25F9.2									172493	Suppressor of lurcher protein 1(sol-1)	RG	Caenorhabditis elegans
C25F9.5									181561	Synaptogenesis protein syg-2(syg-2)	RG	Caenorhabditis elegans
C25F9.7									185060	THaumatiN family(thn-1)	RG	Caenorhabditis elegans
C25G4.10									178187	THaumatiN family(thn-2)	RG	Caenorhabditis elegans
C25G4.8									190420	THaumatiN family(thn-5)	RG	Caenorhabditis elegans
C25G6.3									190415	THaumatiN family(thn-6)	RG	Caenorhabditis elegans
C25G6.5									171635	TOLl (Drosophila) family(tol-1)	RG	Caenorhabditis elegans
C26B2.3									185959	TRYpsin-like protease(try-6)	RG	Caenorhabditis elegans
C26B2.8									191201	TRYpsin-like protease(try-7)	RG	Caenorhabditis elegans
C26B9.2									176810	TYRosinase(tyr-2)	RG	Caenorhabditis elegans
C26B9.3									181272	TransThyretin-Related family domain(ttr-14)	RG	Caenorhabditis elegans
C26B9.7									187890	TransThyretin-Related family domain(ttr-29)	RG	Caenorhabditis elegans
C26C6.3									183986	TransThyretin-Related family domain(ttr-40)	RG	Caenorhabditis elegans
C26C6.4									4363063	TransThyretin-Related family domain(ttr-45)	RG	Caenorhabditis elegans
C26C6.7									178282	TransThyretin-Related family domain(ttr-51)	RG	Caenorhabditis elegans
C26D10.5									186397	TransThyretin-Related family domain(ttr-55)	RG	Caenorhabditis elegans
C26F1.5									175213	TransThyretin-Related family domain(ttr-7)	RG	Caenorhabditis elegans
C26F1.6									187856	TransThyretin-Related family domain(ttr-8)	RG	Caenorhabditis elegans
C26G2.1									176060	Transmembrane matrix receptor MUP-4(mup-4)	RG	Caenorhabditis elegans
C27A12.8									176448	Transthyretin-like protein 15(ttr-15)	RG	Caenorhabditis elegans
C27A2.4									179384	Transthyretin-like protein 46(ttr-46)	RG	Caenorhabditis elegans
C27A7.2									176312	Transthyretin-like protein 5(ttr-5)	RG	Caenorhabditis elegans
C27A7.6									173388	Trehalase(tre-5)	RG	Caenorhabditis elegans
C27A7.7									191737	Tyrosine-protein kinase receptor old-1(old-1)	RG	Caenorhabditis elegans
C27B7.6									172758	UDP-Glucose Glycoprotein glucosylTransferase(uggt-2)	RG	Caenorhabditis elegans
C27C7.3									188619	UDP-GlucuronosylTransferase(ugt-10)	RG	Caenorhabditis elegans
C27D6.11									178882	UDP-GlucuronosylTransferase(ugt-11)	RG	Caenorhabditis elegans
C27D8.1									186766	UDP-GlucuronosylTransferase(ugt-13)	RG	Caenorhabditis elegans
C27D9.1									172086	UDP-GlucuronosylTransferase(ugt-28)	RG	Caenorhabditis elegans
C27D9.2									189771	UDP-GlucuronosylTransferase(ugt-31)	RG	Caenorhabditis elegans
C27F2.2									185911	UDP-GlucuronosylTransferase(ugt-32)	RG	Caenorhabditis elegans
C27H2.2									179464	UDP-GlucuronosylTransferase(ugt-33)	RG	Caenorhabditis elegans
C27H2.5									185120	UDP-GlucuronosylTransferase(ugt-34)	RG	Caenorhabditis elegans
C27H5.5									184295	UDP-GlucuronosylTransferase(ugt-41)	RG	Caenorhabditis elegans
C27H5.6									185168	UDP-GlucuronosylTransferase(ugt-42)	RG	Caenorhabditis elegans
C28A5.5									177939	UDP-GlucuronosylTransferase(ugt-44)	RG	Caenorhabditis elegans
C28C12.4									178905	UDP-GlucuronosylTransferase(ugt-51)	RG	Caenorhabditis elegans
C28D4.5									182223	UDP-GlucuronosylTransferase(ugt-63)	RG	Caenorhabditis elegans
C28H8.5									186768	UDP-GlucuronosylTransferase(ugt-8)	RG	Caenorhabditis elegans
C29E4.1									183462	UDP-glucuronosyltransferase(ugt-15)	RG	Caenorhabditis elegans
C29E4.8									191171	UDP-glucuronosyltransferase(ugt-16)	RG	Caenorhabditis elegans
C29E6.4									179759	UDP-glucuronosyltransferase(ugt-18)	RG	Caenorhabditis elegans
C29F3.1									172087	UDP-glucuronosyltransferase(ugt-25)	RG	Caenorhabditis elegans
C29F3.2									178335	UPF0375 protein Y45F10C.4(Y45F10C.4)	RG	Caenorhabditis elegans
C29F3.7									181768	Venom-Allergen-like Protein(vap-1)	RG	Caenorhabditis elegans
C29F4.1									181034	Vitellogenin-1(vit-1)	RG	Caenorhabditis elegans
C29F4.3									180630	Vitellogenin-5(vit-5)	RG	Caenorhabditis elegans
C29F7.6									174224	WaRThog (hedgehog-like family)(wrt-10)	RG	Caenorhabditis elegans
C29F9.4									181931	WaRThog (hedgehog-like family)(wrt-9)	RG	Caenorhabditis elegans
C30A5.10									174223	Warthog protein 1 N-product(wrt-1)	RG	Caenorhabditis elegans
C30A5.6									181664	Warthog protein 4 N-product(wrt-4)	RG	Caenorhabditis elegans
C30B5.3									180638	Warthog protein 6 N-product(wrt-6)	RG	Caenorhabditis elegans
C30B5.6									180035	Warthog protein 8 N-product(wrt-8)	RG	Caenorhabditis elegans
C30B5.7									175839	Zinc MetalloProtease(zmp-1)	RG	Caenorhabditis elegans
C30C11.2									176025	Zinc MetalloProtease(zmp-6)	RG	Caenorhabditis elegans
C30C11.4									185811	Zinc metalloproteinase nas-1(nas-1)	RG	Caenorhabditis elegans
C30E1.7									182848	Zinc metalloproteinase nas-12(nas-12)	RG	Caenorhabditis elegans
C30E1.8									185492	Zinc metalloproteinase nas-13(nas-13)	RG	Caenorhabditis elegans
C30F12.1									184247	Zinc metalloproteinase nas-14(nas-14)	RG	Caenorhabditis elegans
C30F12.6									180426	Zinc metalloproteinase nas-15(nas-15)	RG	Caenorhabditis elegans
C30F8.3									186923	Zinc metalloproteinase nas-17(nas-17)	RG	Caenorhabditis elegans
C30G12.1									186926	Zinc metalloproteinase nas-19(nas-19)	RG	Caenorhabditis elegans
C30G12.3									3565992	Zinc metalloproteinase nas-23(nas-23)	RG	Caenorhabditis elegans
C30G4.2									184744	Zinc metalloproteinase nas-24(nas-24)	RG	Caenorhabditis elegans
C30H6.1									174412	Zinc metalloproteinase nas-25(nas-25)	RG	Caenorhabditis elegans
C30H6.2									175491	Zinc metalloproteinase nas-26(toh-1)	RG	Caenorhabditis elegans
C30H6.5									188809	Zinc metalloproteinase nas-27(nas-27)	RG	Caenorhabditis elegans
C31A11.1									186488	Zinc metalloproteinase nas-29(nas-29)	RG	Caenorhabditis elegans
C31A11.5									187045	Zinc metalloproteinase nas-3(nas-3)	RG	Caenorhabditis elegans
C31A11.7									190803	Zinc metalloproteinase nas-30(nas-30)	RG	Caenorhabditis elegans
C31H2.2									178595	Zinc metalloproteinase nas-32(nas-32)	RG	Caenorhabditis elegans
C32B5.4									186987	Zinc metalloproteinase nas-33(nas-33)	RG	Caenorhabditis elegans
C32B5.8									172506	Zinc metalloproteinase nas-36(nas-36)	RG	Caenorhabditis elegans
C32D5.14									180407	Zinc metalloproteinase nas-38(nas-38)	RG	Caenorhabditis elegans
C32E12.2									3565986	Zinc metalloproteinase nas-39(nas-39)	RG	Caenorhabditis elegans
C32E12.3									188819	Zinc metalloproteinase nas-5(nas-5)	RG	Caenorhabditis elegans
C32E8.6									183207	Zinc metalloproteinase nas-8(nas-8)	RG	Caenorhabditis elegans
C32E8.8									174644	beta-LACTamase domain containing(lact-3)	RG	Caenorhabditis elegans
C32F10.1									183371	beta-LACTamase domain containing(lact-7)	RG	Caenorhabditis elegans
C32H11.1									183175	dietary restriction down regulated(drd-10)	RG	Caenorhabditis elegans
C32H11.5									180613	dietary restriction down regulated(drd-2)	RG	Caenorhabditis elegans
C33A12.13									181553	eLRR (extracellular Leucine-Rich Repeat) ONly(lron-1)	RG	Caenorhabditis elegans
C33A12.6									174079	eLRR (extracellular Leucine-Rich Repeat) ONly(lron-15)	RG	Caenorhabditis elegans
C33B4.2									179309	eLRR (extracellular Leucine-Rich Repeat) ONly(lron-2)	RG	Caenorhabditis elegans
C33C12.3									3565131	hypothetical protein(B0205.12)	RG	Caenorhabditis elegans
C33D3.3									181861	hypothetical protein(B0228.1)	RG	Caenorhabditis elegans
C33D9.3									181864	hypothetical protein(B0228.8)	RG	Caenorhabditis elegans
C33F10.1									178914	hypothetical protein(B0238.12)	RG	Caenorhabditis elegans
C33F10.11									175632	hypothetical protein(B0393.5)	RG	Caenorhabditis elegans
C33F10.7									181980	hypothetical protein(B0403.3)	RG	Caenorhabditis elegans
C33G3.3									3565615	hypothetical protein(B0403.5)	RG	Caenorhabditis elegans
C33H5.1									181984	hypothetical protein(B0416.2)	RG	Caenorhabditis elegans
C33H5.16									181994	hypothetical protein(B0454.8)	RG	Caenorhabditis elegans
C33H5.2									179256	hypothetical protein(B0507.1)	RG	Caenorhabditis elegans
C33H5.4									178566	hypothetical protein(B0554.7)	RG	Caenorhabditis elegans
C34B2.11									4363127	hypothetical protein(B0563.9)	RG	Caenorhabditis elegans
C34B7.3									177432	hypothetical protein(C01B10.6)	RG	Caenorhabditis elegans
C34C12.6									182069	hypothetical protein(C01F1.5)	RG	Caenorhabditis elegans
C34C6.3									182081	hypothetical protein(C01G10.4)	RG	Caenorhabditis elegans
C34D4.2									182082	hypothetical protein(C01G10.5)	RG	Caenorhabditis elegans
C34D4.9									178885	hypothetical protein(C02E7.6)	RG	Caenorhabditis elegans
C34E10.9									178884	hypothetical protein(C02E7.7)	RG	Caenorhabditis elegans
C34E7.4									182119	hypothetical protein(C02F4.4)	RG	Caenorhabditis elegans
C34F11.1									3896734	hypothetical protein(C02F5.14)	RG	Caenorhabditis elegans
C34F6.1									182208	hypothetical protein(C04E12.2)	RG	Caenorhabditis elegans
C34G6.1									182202	hypothetical protein(C04E6.4)	RG	Caenorhabditis elegans
C34G6.6									173879	hypothetical protein(C04G6.10)	RG	Caenorhabditis elegans
C34H4.1									173878	hypothetical protein(C04G6.7)	RG	Caenorhabditis elegans
C34H4.2									182243	hypothetical protein(C05A9.2)	RG	Caenorhabditis elegans
C34H4.3									259726	hypothetical protein(C05C9.1)	RG	Caenorhabditis elegans
C35A11.4									182273	hypothetical protein(C05E11.6)	RG	Caenorhabditis elegans
C35A5.1									182274	hypothetical protein(C05E11.7)	RG	Caenorhabditis elegans
C35A5.2									182266	hypothetical protein(C05E7.2)	RG	Caenorhabditis elegans
C35A5.3									3896880	hypothetical protein(C06E2.9)	RG	Caenorhabditis elegans
C35A5.5									182337	hypothetical protein(C06G1.2)	RG	Caenorhabditis elegans
C35B1.8									182351	hypothetical protein(C07A4.2)	RG	Caenorhabditis elegans
C35C5.11									178773	hypothetical protein(C07G3.10)	RG	Caenorhabditis elegans
C35C5.2									179408	hypothetical protein(C08B6.10)	RG	Caenorhabditis elegans
C35C5.5									182456	hypothetical protein(C09F9.2)	RG	Caenorhabditis elegans
C35D10.2									3896792	hypothetical protein(C09G12.17)	RG	Caenorhabditis elegans
C36A4.2									178984	hypothetical protein(C10F3.7)	RG	Caenorhabditis elegans
C36A4.3									182503	hypothetical protein(C10G8.4)	RG	Caenorhabditis elegans
C36A4.5									182525	hypothetical protein(C11H1.5)	RG	Caenorhabditis elegans
C36B7.5									180642	hypothetical protein(C12D12.1)	RG	Caenorhabditis elegans
C36B7.7									182539	hypothetical protein(C12D5.10)	RG	Caenorhabditis elegans
C36C9.4									182568	hypothetical protein(C13C12.2)	RG	Caenorhabditis elegans
C36H8.1									180892	hypothetical protein(C14F11.7)	RG	Caenorhabditis elegans
C37A2.3									174143	hypothetical protein(C15F1.2)	RG	Caenorhabditis elegans
C37C3.10									180680	hypothetical protein(C16B8.2)	RG	Caenorhabditis elegans
C37E2.2									180682	hypothetical protein(C16B8.4)	RG	Caenorhabditis elegans
C37H5.11									173687	hypothetical protein(C16C8.17)	RG	Caenorhabditis elegans
C38C10.4									259633	hypothetical protein(C16D9.9)	RG	Caenorhabditis elegans
C38C6.3									182706	hypothetical protein(C17B7.4)	RG	Caenorhabditis elegans
C38C6.6									182736	hypothetical protein(C17F3.3)	RG	Caenorhabditis elegans
C38D9.3									173668	hypothetical protein(C17F4.7)	RG	Caenorhabditis elegans
C38D9.8									177447	hypothetical protein(C17H12.8)	RG	Caenorhabditis elegans
C38H2.2									182760	hypothetical protein(C18A11.2)	RG	Caenorhabditis elegans
C39B10.2									4926890	hypothetical protein(C18D11.9)	RG	Caenorhabditis elegans
C39B10.5									175888	hypothetical protein(C18F10.2)	RG	Caenorhabditis elegans
C39B5.1									182807	hypothetical protein(C18H9.1)	RG	Caenorhabditis elegans
C39B5.12									182815	hypothetical protein(C23G10.10)	RG	Caenorhabditis elegans
C39B5.3									182816	hypothetical protein(C23G10.11)	RG	Caenorhabditis elegans
C39B5.7									182930	hypothetical protein(C26B2.8)	RG	Caenorhabditis elegans
C39B5.8									182931	hypothetical protein(C26B9.2)	RG	Caenorhabditis elegans
C39D10.6									180804	hypothetical protein(C26B9.3)	RG	Caenorhabditis elegans
C39E9.3									3565797	hypothetical protein(C27B7.9)	RG	Caenorhabditis elegans
C39F7.4									182965	hypothetical protein(C27D9.2)	RG	Caenorhabditis elegans
C39H7.1									182978	hypothetical protein(C28C12.4)	RG	Caenorhabditis elegans
C39H7.9									3896749	hypothetical protein(C29E4.14)	RG	Caenorhabditis elegans
C40A11.8									172136	hypothetical protein(C30F8.3)	RG	Caenorhabditis elegans
C40C9.1									183060	hypothetical protein(C30G12.1)	RG	Caenorhabditis elegans
C40H1.4									183128	hypothetical protein(C32H11.3)	RG	Caenorhabditis elegans
C40H1.8									183129	hypothetical protein(C32H11.5)	RG	Caenorhabditis elegans
C40H5.3									183130	hypothetical protein(C32H11.6)	RG	Caenorhabditis elegans
C40H5.4									173834	hypothetical protein(C33F10.1)	RG	Caenorhabditis elegans
C40H5.5									183196	hypothetical protein(C34C6.3)	RG	Caenorhabditis elegans
C41A3.1									181426	hypothetical protein(C34E7.4)	RG	Caenorhabditis elegans
C41G6.14									181306	hypothetical protein(C34F6.1)	RG	Caenorhabditis elegans
C41G6.2									183220	hypothetical protein(C34H4.2)	RG	Caenorhabditis elegans
C41G7.2									177167	hypothetical protein(C35B1.3)	RG	Caenorhabditis elegans
C41G7.5									3565455	hypothetical protein(C35B1.8)	RG	Caenorhabditis elegans
C41G7.6									183244	hypothetical protein(C35E7.7)	RG	Caenorhabditis elegans
C42C1.2									183256	hypothetical protein(C36B7.4)	RG	Caenorhabditis elegans
C42C1.3									180975	hypothetical protein(C36B7.5)	RG	Caenorhabditis elegans
C42D4.13									183261	hypothetical protein(C36C5.5)	RG	Caenorhabditis elegans
C42D4.2									183289	hypothetical protein(C37C3.7)	RG	Caenorhabditis elegans
C42D4.3									175124	hypothetical protein(C38C6.3)	RG	Caenorhabditis elegans
C42D8.5									183307	hypothetical protein(C38C6.5)	RG	Caenorhabditis elegans
C43C3.2									3565853	hypothetical protein(C40H1.9)	RG	Caenorhabditis elegans
C43D7.5									172787	hypothetical protein(C41G7.6)	RG	Caenorhabditis elegans
C43D7.8									177493	hypothetical protein(C42D4.2)	RG	Caenorhabditis elegans
C43F9.11									177492	hypothetical protein(C42D4.3)	RG	Caenorhabditis elegans
C43F9.5									183415	hypothetical protein(C43F9.5)	RG	Caenorhabditis elegans
C43F9.6									183416	hypothetical protein(C43F9.7)	RG	Caenorhabditis elegans
C43G2.5									183425	hypothetical protein(C43H6.6)	RG	Caenorhabditis elegans
C43H6.5									259494	hypothetical protein(C44B11.4)	RG	Caenorhabditis elegans
C43H6.6									183436	hypothetical protein(C44B12.3)	RG	Caenorhabditis elegans
C44B11.1									3896776	hypothetical protein(C44B12.9)	RG	Caenorhabditis elegans
C44B11.3									180878	hypothetical protein(C45B2.1)	RG	Caenorhabditis elegans
C44B7.3									183467	hypothetical protein(C45B2.3)	RG	Caenorhabditis elegans
C44B7.8									171885	hypothetical protein(C45E1.4)	RG	Caenorhabditis elegans
C44B7.9									177558	hypothetical protein(C46A5.4)	RG	Caenorhabditis elegans
C44B9.2									3896871	hypothetical protein(C46F4.3)	RG	Caenorhabditis elegans
C44C10.1									183524	hypothetical protein(C46H11.7)	RG	Caenorhabditis elegans
C44C10.3									183548	hypothetical protein(C47D12.4)	RG	Caenorhabditis elegans
C44E12.3									183563	hypothetical protein(C47F8.7)	RG	Caenorhabditis elegans
C44F1.1									3564935	hypothetical protein(C48D5.3)	RG	Caenorhabditis elegans
C44H4.1									178519	hypothetical protein(C49C3.9)	RG	Caenorhabditis elegans
C44H4.2									181459	hypothetical protein(C49F8.3)	RG	Caenorhabditis elegans
C44H4.3									183621	hypothetical protein(C49G7.13)	RG	Caenorhabditis elegans
C44H9.7									178810	hypothetical protein(C49G7.3)	RG	Caenorhabditis elegans
C45B11.5									177554	hypothetical protein(C50F7.5)	RG	Caenorhabditis elegans
C45B2.4									179957	hypothetical protein(C53A5.2)	RG	Caenorhabditis elegans
C45B2.7									3564864	hypothetical protein(C53D6.8)	RG	Caenorhabditis elegans
C45G7.5									179704	hypothetical protein(C54D10.3)	RG	Caenorhabditis elegans
C45G9.10									183781	hypothetical protein(C54D10.4)	RG	Caenorhabditis elegans
C45G9.11									183776	hypothetical protein(C54D2.1)	RG	Caenorhabditis elegans
C45G9.6									4926915	hypothetical protein(C54D2.6)	RG	Caenorhabditis elegans
C45H4.2									183827	hypothetical protein(C55A1.6)	RG	Caenorhabditis elegans
C46A5.2									174088	hypothetical protein(C56C10.4)	RG	Caenorhabditis elegans
C46A5.3									175894	hypothetical protein(C56G2.4)	RG	Caenorhabditis elegans
C46A5.4									3565784	hypothetical protein(D1007.18)	RG	Caenorhabditis elegans
C46C2.4									183897	hypothetical protein(D1014.6)	RG	Caenorhabditis elegans
C46C2.6									179496	hypothetical protein(D1054.10)	RG	Caenorhabditis elegans
C46E1.2									173607	hypothetical protein(D2062.6)	RG	Caenorhabditis elegans
C46E1.3									172378	hypothetical protein(D2092.4)	RG	Caenorhabditis elegans
C46E10.8									172380	hypothetical protein(D2092.8)	RG	Caenorhabditis elegans
C46F4.3									4926939	hypothetical protein(D2096.13)	RG	Caenorhabditis elegans
C46H11.11									183967	hypothetical protein(D2096.9)	RG	Caenorhabditis elegans
C46H11.7									174990	hypothetical protein(E01G4.6)	RG	Caenorhabditis elegans
C46H11.8									181387	hypothetical protein(E01G6.1)	RG	Caenorhabditis elegans
C46H11.9									183998	hypothetical protein(E02H9.1)	RG	Caenorhabditis elegans
C46H3.3									177262	hypothetical protein(E03H12.5)	RG	Caenorhabditis elegans
C47A4.2									174185	hypothetical protein(E04F6.9)	RG	Caenorhabditis elegans
C47B2.6									184055	hypothetical protein(F01D4.8)	RG	Caenorhabditis elegans
C47B2.8									175049	hypothetical protein(F01D5.1)	RG	Caenorhabditis elegans
C47E12.5									184056	hypothetical protein(F01D5.2)	RG	Caenorhabditis elegans
C47E12.6									184057	hypothetical protein(F01D5.3)	RG	Caenorhabditis elegans
C47F8.6									184058	hypothetical protein(F01D5.5)	RG	Caenorhabditis elegans
C48B4.1									175050	hypothetical protein(F01D5.6)	RG	Caenorhabditis elegans
C48C5.1									177907	hypothetical protein(F01G10.10)	RG	Caenorhabditis elegans
C48D5.1									184067	hypothetical protein(F01G10.6)	RG	Caenorhabditis elegans
C48D5.3									184071	hypothetical protein(F02A9.1)	RG	Caenorhabditis elegans
C48E7.8									184124	hypothetical protein(F07C3.3)	RG	Caenorhabditis elegans
C49A1.3									184134	hypothetical protein(F07C4.11)	RG	Caenorhabditis elegans
C49A9.1									184137	hypothetical protein(F07C6.2)	RG	Caenorhabditis elegans
C49A9.5									184163	hypothetical protein(F07H5.6)	RG	Caenorhabditis elegans
C49A9.8									184176	hypothetical protein(F08D12.2)	RG	Caenorhabditis elegans
C49C3.13									3565148	hypothetical protein(F08D12.3)	RG	Caenorhabditis elegans
C49C3.4									3564885	hypothetical protein(F08G12.11)	RG	Caenorhabditis elegans
C49C3.9									184206	hypothetical protein(F08G5.6)	RG	Caenorhabditis elegans
C49C8.1									184236	hypothetical protein(F09C6.10)	RG	Caenorhabditis elegans
C49C8.5									259435	hypothetical protein(F09E5.14)	RG	Caenorhabditis elegans
C49F5.4									184263	hypothetical protein(F09F9.2)	RG	Caenorhabditis elegans
C49F5.8									180084	hypothetical protein(F10A3.4)	RG	Caenorhabditis elegans
C49F8.3									259353	hypothetical protein(F11C7.7)	RG	Caenorhabditis elegans
C49G7.3									184350	hypothetical protein(F11D11.3)	RG	Caenorhabditis elegans
C49G7.4									184353	hypothetical protein(F11D11.6)	RG	Caenorhabditis elegans
C49G7.5									3565677	hypothetical protein(F11E6.9)	RG	Caenorhabditis elegans
C49G7.7									184407	hypothetical protein(F13B6.1)	RG	Caenorhabditis elegans
C49G7.8									184408	hypothetical protein(F13B6.2)	RG	Caenorhabditis elegans
C49H3.1									4927050	hypothetical protein(F13E9.14)	RG	Caenorhabditis elegans
C50B6.4									184426	hypothetical protein(F13E9.8)	RG	Caenorhabditis elegans
C50B6.5									184451	hypothetical protein(F14B8.4)	RG	Caenorhabditis elegans
C50B6.7									184467	hypothetical protein(F14D7.7)	RG	Caenorhabditis elegans
C50C3.2									184487	hypothetical protein(F14F11.2)	RG	Caenorhabditis elegans
C50C3.5									3565964	hypothetical protein(F14F3.4)	RG	Caenorhabditis elegans
C50D2.1									184484	hypothetical protein(F14F9.2)	RG	Caenorhabditis elegans
C50D2.3									180709	hypothetical protein(F14H12.3)	RG	Caenorhabditis elegans
C50E10.10									184523	hypothetical protein(F15B9.6)	RG	Caenorhabditis elegans
C50E10.11									184530	hypothetical protein(F15D4.4)	RG	Caenorhabditis elegans
C50F2.6									3896785	hypothetical protein(F15E6.10)	RG	Caenorhabditis elegans
C50F4.10									177195	hypothetical protein(F15E6.3)	RG	Caenorhabditis elegans
C50F4.2									177193	hypothetical protein(F15E6.4)	RG	Caenorhabditis elegans
C50F7.5									178646	hypothetical protein(F16B4.7)	RG	Caenorhabditis elegans
C50H2.12									174241	hypothetical protein(F18A1.1)	RG	Caenorhabditis elegans
C52A10.1									174237	hypothetical protein(F18A1.7)	RG	Caenorhabditis elegans
C52B9.6									174084	hypothetical protein(F18C5.5)	RG	Caenorhabditis elegans
C52B9.7									184648	hypothetical protein(F18E9.4)	RG	Caenorhabditis elegans
C52E4.4									184675	hypothetical protein(F19C6.3)	RG	Caenorhabditis elegans
C52E4.7									177224	hypothetical protein(F19C7.1)	RG	Caenorhabditis elegans
C53A5.4									184680	hypothetical protein(F19C7.4)	RG	Caenorhabditis elegans
C53A5.9									184706	hypothetical protein(F20A1.8)	RG	Caenorhabditis elegans
C53B4.6									184745	hypothetical protein(F20G2.5)	RG	Caenorhabditis elegans
C53B4.7									184763	hypothetical protein(F21C10.1)	RG	Caenorhabditis elegans
C53B4.8									184766	hypothetical protein(F21C10.6)	RG	Caenorhabditis elegans
C53C7.1									184836	hypothetical protein(F22E5.7)	RG	Caenorhabditis elegans
C53C7.3									180868	hypothetical protein(F22F4.1)	RG	Caenorhabditis elegans
C53D6.11									3565907	hypothetical protein(F23D12.7)	RG	Caenorhabditis elegans
C53D6.3									175927	hypothetical protein(F23F12.12)	RG	Caenorhabditis elegans
C54A12.1									184909	hypothetical protein(F23H11.6)	RG	Caenorhabditis elegans
C54A12.2									179695	hypothetical protein(F23H12.5)	RG	Caenorhabditis elegans
C54C8.4									184913	hypothetical protein(F25A2.1)	RG	Caenorhabditis elegans
C54D1.2									179468	hypothetical protein(F25D1.3)	RG	Caenorhabditis elegans
C54D10.12									184923	hypothetical protein(F25D7.5)	RG	Caenorhabditis elegans
C54D10.4									3564926	hypothetical protein(F26C11.4)	RG	Caenorhabditis elegans
C54D10.6									180104	hypothetical protein(F26D2.10)	RG	Caenorhabditis elegans
C54D10.7									173823	hypothetical protein(F26G1.5)	RG	Caenorhabditis elegans
C54D2.1									259627	hypothetical protein(F27B10.1)	RG	Caenorhabditis elegans
C54E10.3									172194	hypothetical protein(F27C1.3)	RG	Caenorhabditis elegans
C54F6.10									185029	hypothetical protein(F28A10.3)	RG	Caenorhabditis elegans
C54F6.12									185107	hypothetical protein(F29A7.8)	RG	Caenorhabditis elegans
C54F6.4									181339	hypothetical protein(F29G6.1)	RG	Caenorhabditis elegans
C54F6.8									3565926	hypothetical protein(F30A10.11)	RG	Caenorhabditis elegans
C54F6.9									175207	hypothetical protein(F30H5.3)	RG	Caenorhabditis elegans
C54G4.4									174119	hypothetical protein(F31E8.5)	RG	Caenorhabditis elegans
C54G7.3									185196	hypothetical protein(F32B5.2)	RG	Caenorhabditis elegans
C55A6.5									185205	hypothetical protein(F32D8.3)	RG	Caenorhabditis elegans
C55A6.6									260105	hypothetical protein(F32E10.8)	RG	Caenorhabditis elegans
C55B7.12									3565256	hypothetical protein(F33A8.10)	RG	Caenorhabditis elegans
C55C3.1									174688	hypothetical protein(F33A8.7)	RG	Caenorhabditis elegans
C55C3.6									3565377	hypothetical protein(F34D6.9)	RG	Caenorhabditis elegans
C55C3.7									185247	hypothetical protein(F35A5.2)	RG	Caenorhabditis elegans
C56A3.3									185249	hypothetical protein(F35A5.4)	RG	Caenorhabditis elegans
C56C10.4									185250	hypothetical protein(F35A5.5)	RG	Caenorhabditis elegans
C56E10.3									185255	hypothetical protein(F35B3.4)	RG	Caenorhabditis elegans
C56E6.5									185261	hypothetical protein(F35C5.1)	RG	Caenorhabditis elegans
C56E6.6									185276	hypothetical protein(F35D2.1)	RG	Caenorhabditis elegans
C56G2.4									185277	hypothetical protein(F35D2.2)	RG	Caenorhabditis elegans
CD4.5									179868	hypothetical protein(F35E12.10)	RG	Caenorhabditis elegans
CD4.9									185307	hypothetical protein(F35E12.5)	RG	Caenorhabditis elegans
D1005.1									185291	hypothetical protein(F35E2.9)	RG	Caenorhabditis elegans
D1005.3									177627	hypothetical protein(F35H10.10)	RG	Caenorhabditis elegans
D1005.6									185324	hypothetical protein(F35H8.1)	RG	Caenorhabditis elegans
D1007.1									185376	hypothetical protein(F36G9.13)	RG	Caenorhabditis elegans
D1007.13									353436	hypothetical protein(F36H9.4)	RG	Caenorhabditis elegans
D1007.3									185416	hypothetical protein(F37B12.1)	RG	Caenorhabditis elegans
D1014.5									185449	hypothetical protein(F38B2.2)	RG	Caenorhabditis elegans
D1022.9									185450	hypothetical protein(F38B2.3)	RG	Caenorhabditis elegans
D1025.3									185452	hypothetical protein(F38B6.2)	RG	Caenorhabditis elegans
D1037.5									185455	hypothetical protein(F38B6.7)	RG	Caenorhabditis elegans
D1044.3									185470	hypothetical protein(F38E9.6)	RG	Caenorhabditis elegans
D1044.8									185535	hypothetical protein(F40E10.5)	RG	Caenorhabditis elegans
D1046.4									185564	hypothetical protein(F40G12.4)	RG	Caenorhabditis elegans
D1046.5									185565	hypothetical protein(F40G12.5)	RG	Caenorhabditis elegans
D1054.5									185566	hypothetical protein(F40G12.6)	RG	Caenorhabditis elegans
D1054.7									179245	hypothetical protein(F41E6.11)	RG	Caenorhabditis elegans
D1054.9									185619	hypothetical protein(F41E6.8)	RG	Caenorhabditis elegans
D1065.5									178856	hypothetical protein(F41F3.3)	RG	Caenorhabditis elegans
D1069.1									3896826	hypothetical protein(F41F3.8)	RG	Caenorhabditis elegans
D1069.2									174115	hypothetical protein(F41G3.1)	RG	Caenorhabditis elegans
D1069.4									185646	hypothetical protein(F42A6.2)	RG	Caenorhabditis elegans
D1081.5									185678	hypothetical protein(F42G9.4)	RG	Caenorhabditis elegans
D2013.2									179311	hypothetical protein(F44A2.3)	RG	Caenorhabditis elegans
D2013.3									259518	hypothetical protein(F44B9.10)	RG	Caenorhabditis elegans
D2021.2									177861	hypothetical protein(F44D12.2)	RG	Caenorhabditis elegans
D2023.3									181589	hypothetical protein(F45B8.3)	RG	Caenorhabditis elegans
D2024.3									185829	hypothetical protein(F46B3.1)	RG	Caenorhabditis elegans
D2024.4									191755	hypothetical protein(F46B3.9)	RG	Caenorhabditis elegans
D2030.9									3565826	hypothetical protein(F46B6.13)	RG	Caenorhabditis elegans
D2063.1									179376	hypothetical protein(F46B6.9)	RG	Caenorhabditis elegans
D2092.6									185845	hypothetical protein(F46C5.4)	RG	Caenorhabditis elegans
D2092.8									181619	hypothetical protein(F46F2.3)	RG	Caenorhabditis elegans
D2096.6									185868	hypothetical protein(F46F5.15)	RG	Caenorhabditis elegans
DC2.2									185860	hypothetical protein(F46F5.7)	RG	Caenorhabditis elegans
DC2.5									185878	hypothetical protein(F46G11.2)	RG	Caenorhabditis elegans
DY3.5									266832	hypothetical protein(F48C1.9)	RG	Caenorhabditis elegans
E01G4.6									178578	hypothetical protein(F48G7.5)	RG	Caenorhabditis elegans
E01G6.1									186075	hypothetical protein(F49H6.8)	RG	Caenorhabditis elegans
E02A10.2									186097	hypothetical protein(F52C9.5)	RG	Caenorhabditis elegans
E02C12.10									181742	hypothetical protein(F52G3.5)	RG	Caenorhabditis elegans
E02C12.6									4927055	hypothetical protein(F53C11.9)	RG	Caenorhabditis elegans
E02C12.8									173732	hypothetical protein(F53C3.3)	RG	Caenorhabditis elegans
E02H1.6									179822	hypothetical protein(F53F1.4)	RG	Caenorhabditis elegans
E02H4.2									179846	hypothetical protein(F53F4.13)	RG	Caenorhabditis elegans
E02H9.5									186192	hypothetical protein(F53H4.3)	RG	Caenorhabditis elegans
E03A3.6									186218	hypothetical protein(F54B11.11)	RG	Caenorhabditis elegans
E03A3.7									186199	hypothetical protein(F54B8.1)	RG	Caenorhabditis elegans
E03A3.8									178037	hypothetical protein(F54D1.6)	RG	Caenorhabditis elegans
E03G2.4									186238	hypothetical protein(F54D12.1)	RG	Caenorhabditis elegans
E03H12.3									3565970	hypothetical protein(F54D12.9)	RG	Caenorhabditis elegans
E03H12.5									174773	hypothetical protein(F54D5.3)	RG	Caenorhabditis elegans
E03H12.6									174772	hypothetical protein(F54D5.4)	RG	Caenorhabditis elegans
E03H4.10									178742	hypothetical protein(F54E2.1)	RG	Caenorhabditis elegans
E03H4.7									174995	hypothetical protein(F54F11.1)	RG	Caenorhabditis elegans
E04A4.2									186253	hypothetical protein(F54F7.2)	RG	Caenorhabditis elegans
E04D5.3									178384	hypothetical protein(F55B11.4)	RG	Caenorhabditis elegans
EEED8.6									186294	hypothetical protein(F55C9.6)	RG	Caenorhabditis elegans
EGAP1.3									186318	hypothetical protein(F55F3.4)	RG	Caenorhabditis elegans
EGAP2.3									186321	hypothetical protein(F55F8.8)	RG	Caenorhabditis elegans
EGAP7.1									178248	hypothetical protein(F55G11.4)	RG	Caenorhabditis elegans
EGAP9.2									186340	hypothetical protein(F55G11.8)	RG	Caenorhabditis elegans
EGAP9.4									176902	hypothetical protein(F56B3.2)	RG	Caenorhabditis elegans
F01D4.2									186359	hypothetical protein(F56B6.6)	RG	Caenorhabditis elegans
F01D4.8									180477	hypothetical protein(F56C3.8)	RG	Caenorhabditis elegans
F01D5.1									186369	hypothetical protein(F56C4.1)	RG	Caenorhabditis elegans
F01D5.10									186379	hypothetical protein(F56D2.8)	RG	Caenorhabditis elegans
F01D5.2									3896772	hypothetical protein(F56D6.12)	RG	Caenorhabditis elegans
F01D5.3									3896773	hypothetical protein(F56D6.13)	RG	Caenorhabditis elegans
F01D5.5									3896774	hypothetical protein(F56D6.14)	RG	Caenorhabditis elegans
F01D5.6									3565007	hypothetical protein(F56D6.8)	RG	Caenorhabditis elegans
F01D5.7									3896765	hypothetical protein(F56D6.9)	RG	Caenorhabditis elegans
F01F1.8									3565248	hypothetical protein(F56H9.6)	RG	Caenorhabditis elegans
F01G10.10									175111	hypothetical protein(F57C2.4)	RG	Caenorhabditis elegans
F01G10.3									3564957	hypothetical protein(F57F4.4)	RG	Caenorhabditis elegans
F01G10.4									179633	hypothetical protein(F58H1.2)	RG	Caenorhabditis elegans
F01G10.6									186550	hypothetical protein(F58H7.1)	RG	Caenorhabditis elegans
F01G12.6									186559	hypothetical protein(F59A1.6)	RG	Caenorhabditis elegans
F02A9.1									186581	hypothetical protein(F59A6.3)	RG	Caenorhabditis elegans
F02C12.2									186612	hypothetical protein(F59D6.1)	RG	Caenorhabditis elegans
F02C12.4									181256	hypothetical protein(F59F5.7)	RG	Caenorhabditis elegans
F02C12.5									181103	hypothetical protein(H03E18.1)	RG	Caenorhabditis elegans
F02D8.2									175168	hypothetical protein(H10E21.4)	RG	Caenorhabditis elegans
F02E11.1									174015	hypothetical protein(H12I13.6)	RG	Caenorhabditis elegans
F02E11.3									186749	hypothetical protein(H17B01.2)	RG	Caenorhabditis elegans
F02E8.6									186754	hypothetical protein(H20E11.2)	RG	Caenorhabditis elegans
F02E9.3									186761	hypothetical protein(H22K11.3)	RG	Caenorhabditis elegans
F07A11.1									186770	hypothetical protein(H23N18.5)	RG	Caenorhabditis elegans
F07A11.2									3565869	hypothetical protein(H32K16.2)	RG	Caenorhabditis elegans
F07A11.4									175402	hypothetical protein(H34I24.1)	RG	Caenorhabditis elegans
F07B10.1									3565814	hypothetical protein(H39E23.2)	RG	Caenorhabditis elegans
F07B10.2									3565355	hypothetical protein(H39E23.3)	RG	Caenorhabditis elegans
F07B10.4									186823	hypothetical protein(K01A6.4)	RG	Caenorhabditis elegans
F07C3.1									186845	hypothetical protein(K01D12.5)	RG	Caenorhabditis elegans
F07C3.3									186857	hypothetical protein(K02A2.5)	RG	Caenorhabditis elegans
F07C3.8									174298	hypothetical protein(K02C4.2)	RG	Caenorhabditis elegans
F07C6.2									186872	hypothetical protein(K02D3.1)	RG	Caenorhabditis elegans
F07E5.1									259661	hypothetical protein(K02E11.10)	RG	Caenorhabditis elegans
F07E5.8									186898	hypothetical protein(K02E11.7)	RG	Caenorhabditis elegans
F07E5.9									3565255	hypothetical protein(K03B8.11)	RG	Caenorhabditis elegans
F07F6.5									186933	hypothetical protein(K03D3.2)	RG	Caenorhabditis elegans
F07F6.6									186936	hypothetical protein(K03D3.5)	RG	Caenorhabditis elegans
F07F6.9									186975	hypothetical protein(K04A8.10)	RG	Caenorhabditis elegans
F07G6.6									187028	hypothetical protein(K05F1.1)	RG	Caenorhabditis elegans
F07G6.7									187044	hypothetical protein(K06A1.2)	RG	Caenorhabditis elegans
F07H5.6									259638	hypothetical protein(K06A4.7)	RG	Caenorhabditis elegans
F07H5.9									187110	hypothetical protein(K07D4.6)	RG	Caenorhabditis elegans
F08A10.1									179014	hypothetical protein(K08B12.1)	RG	Caenorhabditis elegans
F08A8.1									173034	hypothetical protein(K08C9.1)	RG	Caenorhabditis elegans
F08A8.2									3565233	hypothetical protein(K08D12.7)	RG	Caenorhabditis elegans
F08B1.1									178243	hypothetical protein(K08D8.5)	RG	Caenorhabditis elegans
F08B4.2									187162	hypothetical protein(K08E7.4)	RG	Caenorhabditis elegans
F08C6.1									187241	hypothetical protein(K09H9.5)	RG	Caenorhabditis elegans
F08C6.4									187270	hypothetical protein(K10D11.5)	RG	Caenorhabditis elegans
F08C6.6									178249	hypothetical protein(K10D11.6)	RG	Caenorhabditis elegans
F08D12.2									187295	hypothetical protein(K11E4.1)	RG	Caenorhabditis elegans
F08D12.3									187311	hypothetical protein(K11H12.3)	RG	Caenorhabditis elegans
F08F1.6									176894	hypothetical protein(K11H12.4)	RG	Caenorhabditis elegans
F08F3.4									187346	hypothetical protein(K12H6.8)	RG	Caenorhabditis elegans
F08G2.5									173627	hypothetical protein(K12H6.9)	RG	Caenorhabditis elegans
F08G2.6									187390	hypothetical protein(M01H9.2)	RG	Caenorhabditis elegans
F08G5.4									187405	hypothetical protein(M02G9.2)	RG	Caenorhabditis elegans
F08G5.6									187406	hypothetical protein(M02G9.3)	RG	Caenorhabditis elegans
F08G5.7									181498	hypothetical protein(M03B6.3)	RG	Caenorhabditis elegans
F09A5.2									187421	hypothetical protein(M03D4.3)	RG	Caenorhabditis elegans
F09B12.1									187424	hypothetical protein(M03E7.4)	RG	Caenorhabditis elegans
F09C12.2									180768	hypothetical protein(M03F4.6)	RG	Caenorhabditis elegans
F09C12.8									3564934	hypothetical protein(M110.9)	RG	Caenorhabditis elegans
F09C6.1									187484	hypothetical protein(M153.3)	RG	Caenorhabditis elegans
F09C6.13									3565858	hypothetical protein(M163.11)	RG	Caenorhabditis elegans
F09C6.2									174496	hypothetical protein(M176.10)	RG	Caenorhabditis elegans
F09E5.10									4927032	hypothetical protein(M199.9)	RG	Caenorhabditis elegans
F09E5.4									187462	hypothetical protein(M28.2)	RG	Caenorhabditis elegans
F09E8.1									174641	hypothetical protein(M28.8)	RG	Caenorhabditis elegans
F09E8.6									187505	hypothetical protein(R01E6.2)	RG	Caenorhabditis elegans
F09F3.9									187514	hypothetical protein(R01H10.4)	RG	Caenorhabditis elegans
F09F9.2									187509	hypothetical protein(R01H2.2)	RG	Caenorhabditis elegans
F09G2.6									187521	hypothetical protein(R02D5.3)	RG	Caenorhabditis elegans
F09G8.4									178870	hypothetical protein(R02F11.1)	RG	Caenorhabditis elegans
F09G8.8									187556	hypothetical protein(R03H10.4)	RG	Caenorhabditis elegans
F10A3.1									187565	hypothetical protein(R04B3.1)	RG	Caenorhabditis elegans
F10A3.2									180551	hypothetical protein(R04B3.3)	RG	Caenorhabditis elegans
F10A3.3									181451	hypothetical protein(R04D3.2)	RG	Caenorhabditis elegans
F10B5.3									187610	hypothetical protein(R05D8.11)	RG	Caenorhabditis elegans
F10C2.3									187624	hypothetical protein(R05G6.9)	RG	Caenorhabditis elegans
F10C2.7									187646	hypothetical protein(R07B1.5)	RG	Caenorhabditis elegans
F10D11.5									187672	hypothetical protein(R07C3.13)	RG	Caenorhabditis elegans
F10D11.6									181240	hypothetical protein(R07E3.6)	RG	Caenorhabditis elegans
F10D2.1									3564897	hypothetical protein(R07E5.17)	RG	Caenorhabditis elegans
F10D2.10									175568	hypothetical protein(R07E5.4)	RG	Caenorhabditis elegans
F10D2.11									187702	hypothetical protein(R08E5.4)	RG	Caenorhabditis elegans
F10D2.2									187743	hypothetical protein(R09E10.5)	RG	Caenorhabditis elegans
F10D2.4									177917	hypothetical protein(R09E10.8)	RG	Caenorhabditis elegans
F10D2.5									187894	hypothetical protein(R102.8)	RG	Caenorhabditis elegans
F10D2.6									187790	hypothetical protein(R11.2)	RG	Caenorhabditis elegans
F10E7.1									187825	hypothetical protein(R11G11.6)	RG	Caenorhabditis elegans
F10E7.10									172001	hypothetical protein(R12E2.14)	RG	Caenorhabditis elegans
F10F2.3									187842	hypothetical protein(R12E2.6)	RG	Caenorhabditis elegans
F10F2.6									187851	hypothetical protein(R13A1.5)	RG	Caenorhabditis elegans
F10F2.9									178588	hypothetical protein(R13D11.10)	RG	Caenorhabditis elegans
F10G7.12									3565494	hypothetical protein(R13H4.8)	RG	Caenorhabditis elegans
F10G7.8									176513	hypothetical protein(R17.3)	RG	Caenorhabditis elegans
F10G8.9									180385	hypothetical protein(R57.2)	RG	Caenorhabditis elegans
F11A1.2									175539	hypothetical protein(R74.2)	RG	Caenorhabditis elegans
F11A5.3									187929	hypothetical protein(T01B6.4)	RG	Caenorhabditis elegans
F11A5.4									187933	hypothetical protein(T01B7.8)	RG	Caenorhabditis elegans
F11A6.2									179863	hypothetical protein(T01D3.6)	RG	Caenorhabditis elegans
F11C1.3									187981	hypothetical protein(T02B11.4)	RG	Caenorhabditis elegans
F11C7.6									4363093	hypothetical protein(T02B11.8)	RG	Caenorhabditis elegans
F11C7.7									188005	hypothetical protein(T02H6.6)	RG	Caenorhabditis elegans
F11D11.3									180424	hypothetical protein(T04G9.7)	RG	Caenorhabditis elegans
F11D11.6									188115	hypothetical protein(T05C1.5)	RG	Caenorhabditis elegans
F11D5.7									180135	hypothetical protein(T05E12.3)	RG	Caenorhabditis elegans
F11E6.10									174717	hypothetical protein(T06D8.10)	RG	Caenorhabditis elegans
F11E6.8									188180	hypothetical protein(T06E4.10)	RG	Caenorhabditis elegans
F11E6.9									188177	hypothetical protein(T06E4.5)	RG	Caenorhabditis elegans
F11G11.1									179349	hypothetical protein(T06E4.8)	RG	Caenorhabditis elegans
F11G11.10									179348	hypothetical protein(T06E4.9)	RG	Caenorhabditis elegans
F11G11.12									188279	hypothetical protein(T08D2.1)	RG	Caenorhabditis elegans
F11G11.9									188321	hypothetical protein(T09B9.3)	RG	Caenorhabditis elegans
F12E12.11									178665	hypothetical protein(T10B5.7)	RG	Caenorhabditis elegans
F12F6.8									176797	hypothetical protein(T12D8.5)	RG	Caenorhabditis elegans
F12F6.9									188470	hypothetical protein(T13C2.2)	RG	Caenorhabditis elegans
F13A2.2									188473	hypothetical protein(T13C5.3)	RG	Caenorhabditis elegans
F13A7.11									180888	hypothetical protein(T13C5.7)	RG	Caenorhabditis elegans
F13A7.12									174109	hypothetical protein(T14B4.3)	RG	Caenorhabditis elegans
F13A7.2									188498	hypothetical protein(T14E8.2)	RG	Caenorhabditis elegans
F13A7.9									3565421	hypothetical protein(T14E8.4)	RG	Caenorhabditis elegans
F13B12.3									188512	hypothetical protein(T15B7.1)	RG	Caenorhabditis elegans
F13B12.4									176416	hypothetical protein(T16G12.1)	RG	Caenorhabditis elegans
F13B6.1									188571	hypothetical protein(T17A3.10)	RG	Caenorhabditis elegans
F13B6.2									175229	hypothetical protein(T17H7.7)	RG	Caenorhabditis elegans
F13C5.3									179275	hypothetical protein(T19A5.1)	RG	Caenorhabditis elegans
F13D11.2									179553	hypothetical protein(T19B10.5)	RG	Caenorhabditis elegans
F13D11.4									180142	hypothetical protein(T19C9.8)	RG	Caenorhabditis elegans
F13D12.6									174097	hypothetical protein(T19D12.6)	RG	Caenorhabditis elegans
F13D12.9									180675	hypothetical protein(T19D2.1)	RG	Caenorhabditis elegans
F13D2.1									188617	hypothetical protein(T19H12.6)	RG	Caenorhabditis elegans
F13E9.14									259674	hypothetical protein(T20B3.14)	RG	Caenorhabditis elegans
F13E9.8									188650	hypothetical protein(T20D4.15)	RG	Caenorhabditis elegans
F13E9.9									188654	hypothetical protein(T20D4.19)	RG	Caenorhabditis elegans
F13G3.2									188660	hypothetical protein(T20G5.8)	RG	Caenorhabditis elegans
F13G3.3									181284	hypothetical protein(T21B6.3)	RG	Caenorhabditis elegans
F13H6.3									179479	hypothetical protein(T21C9.9)	RG	Caenorhabditis elegans
F13H8.4									188739	hypothetical protein(T22D1.2)	RG	Caenorhabditis elegans
F13H8.5									188757	hypothetical protein(T22F7.3)	RG	Caenorhabditis elegans
F14B4.2									172387	hypothetical protein(T23B3.5)	RG	Caenorhabditis elegans
F14B6.2									180041	hypothetical protein(T23F1.5)	RG	Caenorhabditis elegans
F14B8.5									178227	hypothetical protein(T23F6.1)	RG	Caenorhabditis elegans
F14B8.7									188810	hypothetical protein(T23F6.2)	RG	Caenorhabditis elegans
F14D12.6									188811	hypothetical protein(T23F6.5)	RG	Caenorhabditis elegans
F14D2.14									188838	hypothetical protein(T24B8.5)	RG	Caenorhabditis elegans
F14D7.8									174729	hypothetical protein(T24F1.5)	RG	Caenorhabditis elegans
F14E5.1									188873	hypothetical protein(T25B2.1)	RG	Caenorhabditis elegans
F14E5.5									188875	hypothetical protein(T25B6.3)	RG	Caenorhabditis elegans
F14F3.4									259727	hypothetical protein(T25C12.3)	RG	Caenorhabditis elegans
F14F9.1									173943	hypothetical protein(T25E4.1)	RG	Caenorhabditis elegans
F14F9.2									174465	hypothetical protein(T26C5.2)	RG	Caenorhabditis elegans
F14F9.3									188924	hypothetical protein(T26E3.6)	RG	Caenorhabditis elegans
F14F9.4									173135	hypothetical protein(T26E3.8)	RG	Caenorhabditis elegans
F14F9.7									188936	hypothetical protein(T26E4.10)	RG	Caenorhabditis elegans
F14H12.1									189022	hypothetical protein(T28A11.17)	RG	Caenorhabditis elegans
F14H12.2									189024	hypothetical protein(T28A11.19)	RG	Caenorhabditis elegans
F14H12.3									189025	hypothetical protein(T28A11.20)	RG	Caenorhabditis elegans
F14H3.10									179714	hypothetical protein(T28H10.3)	RG	Caenorhabditis elegans
F14H8.4									3564900	hypothetical protein(W02D7.12)	RG	Caenorhabditis elegans
F15A2.3									173126	hypothetical protein(W02D9.7)	RG	Caenorhabditis elegans
F15A2.5									189185	hypothetical protein(W04C9.6)	RG	Caenorhabditis elegans
F15A4.9									3565915	hypothetical protein(W04G3.10)	RG	Caenorhabditis elegans
F15A8.6									179735	hypothetical protein(W05B10.3)	RG	Caenorhabditis elegans
F15A8.7									3565945	hypothetical protein(W06A11.1)	RG	Caenorhabditis elegans
F15B10.1									189269	hypothetical protein(W06H8.4)	RG	Caenorhabditis elegans
F15B9.1									178786	hypothetical protein(W08A12.2)	RG	Caenorhabditis elegans
F15B9.6									189291	hypothetical protein(W08E12.2)	RG	Caenorhabditis elegans
F15B9.7									177098	hypothetical protein(W08E12.3)	RG	Caenorhabditis elegans
F15B9.8									189294	hypothetical protein(W08E12.6)	RG	Caenorhabditis elegans
F15D3.4									172083	hypothetical protein(W09C3.7)	RG	Caenorhabditis elegans
F15D4.4									189312	hypothetical protein(W09C3.8)	RG	Caenorhabditis elegans
F15D4.7									176538	hypothetical protein(W09D6.4)	RG	Caenorhabditis elegans
F15E11.4									176942	hypothetical protein(W09G12.6)	RG	Caenorhabditis elegans
F15E6.2									173703	hypothetical protein(W10G11.1)	RG	Caenorhabditis elegans
F15G9.4									189336	hypothetical protein(W10G11.2)	RG	Caenorhabditis elegans
F15G9.6									173704	hypothetical protein(W10G11.3)	RG	Caenorhabditis elegans
F15H10.1									190896	hypothetical protein(Y105C5B.17)	RG	Caenorhabditis elegans
F15H10.7									178449	hypothetical protein(Y105C5B.18)	RG	Caenorhabditis elegans
F15H10.8									173326	hypothetical protein(Y105E8B.9)	RG	Caenorhabditis elegans
F15H9.4									190935	hypothetical protein(Y110A2AL.2)	RG	Caenorhabditis elegans
F16B4.2									190937	hypothetical protein(Y110A2AL.6)	RG	Caenorhabditis elegans
F16B4.3									190976	hypothetical protein(Y113G7B.15)	RG	Caenorhabditis elegans
F16B4.9									191010	hypothetical protein(Y116F11A.3)	RG	Caenorhabditis elegans
F16D3.7									191020	hypothetical protein(Y116F11B.8)	RG	Caenorhabditis elegans
F16F9.2									189430	hypothetical protein(Y11D7A.5)	RG	Caenorhabditis elegans
F16H6.1									171666	hypothetical protein(Y18H1A.9)	RG	Caenorhabditis elegans
F16H6.10									175321	hypothetical protein(Y22D7AR.10)	RG	Caenorhabditis elegans
F16H6.2									3564819	hypothetical protein(Y26D4A.12)	RG	Caenorhabditis elegans
F17A2.3									189576	hypothetical protein(Y32G9A.2)	RG	Caenorhabditis elegans
F17A9.3									180795	hypothetical protein(Y34B4A.6)	RG	Caenorhabditis elegans
F17B5.2									180796	hypothetical protein(Y34B4A.9)	RG	Caenorhabditis elegans
F17B5.6									176711	hypothetical protein(Y37D8A.19)	RG	Caenorhabditis elegans
F17C11.11									3564985	hypothetical protein(Y37E11AR.7)	RG	Caenorhabditis elegans
F17C11.3									178994	hypothetical protein(Y38A10A.2)	RG	Caenorhabditis elegans
F17C8.7									189656	hypothetical protein(Y38E10A.9)	RG	Caenorhabditis elegans
F17E9.11									180346	hypothetical protein(Y38H6C.19)	RG	Caenorhabditis elegans
F17E9.5									189689	hypothetical protein(Y38H6C.8)	RG	Caenorhabditis elegans
F18A1.1									189718	hypothetical protein(Y39A3A.2)	RG	Caenorhabditis elegans
F18A1.7									189721	hypothetical protein(Y39A3B.1)	RG	Caenorhabditis elegans
F18A11.1									180248	hypothetical protein(Y39B6A.30)	RG	Caenorhabditis elegans
F18A12.1									189761	hypothetical protein(Y39F10C.1)	RG	Caenorhabditis elegans
F18C5.1									189790	hypothetical protein(Y40B10B.1)	RG	Caenorhabditis elegans
F18C5.5									176986	hypothetical protein(Y41D4A.1)	RG	Caenorhabditis elegans
F18E2.6									189822	hypothetical protein(Y41D4B.15)	RG	Caenorhabditis elegans
F18E3.6									180584	hypothetical protein(Y41G9A.2)	RG	Caenorhabditis elegans
F18E9.4									189865	hypothetical protein(Y43F8A.1)	RG	Caenorhabditis elegans
F18F11.3									180269	hypothetical protein(Y43F8A.2)	RG	Caenorhabditis elegans
F18F11.4									189880	hypothetical protein(Y43F8C.17)	RG	Caenorhabditis elegans
F19B10.4									180284	hypothetical protein(Y43F8C.5)	RG	Caenorhabditis elegans
F19B2.5									178815	hypothetical protein(Y45G5AM.6)	RG	Caenorhabditis elegans
F19B6.4									174918	hypothetical protein(Y46G5A.23)	RG	Caenorhabditis elegans
F19C6.3									174922	hypothetical protein(Y46G5A.29)	RG	Caenorhabditis elegans
F19C7.1									189963	hypothetical protein(Y46H3A.5)	RG	Caenorhabditis elegans
F19C7.4									176573	hypothetical protein(Y47D3B.6)	RG	Caenorhabditis elegans
F19C7.6									260235	hypothetical protein(Y47D7A.15)	RG	Caenorhabditis elegans
F19C7.7									173061	hypothetical protein(Y47H9C.1)	RG	Caenorhabditis elegans
F19F10.8									171595	hypothetical protein(Y48G1C.5)	RG	Caenorhabditis elegans
F19G12.7									171698	hypothetical protein(Y48G8AL.12)	RG	Caenorhabditis elegans
F19H8.4									190072	hypothetical protein(Y49E10.25)	RG	Caenorhabditis elegans
F19H8.5									3565312	hypothetical protein(Y49F6B.13)	RG	Caenorhabditis elegans
F20A1.4									190090	hypothetical protein(Y49G5A.1)	RG	Caenorhabditis elegans
F20A1.7									190103	hypothetical protein(Y50E8A.1)	RG	Caenorhabditis elegans
F20A1.8									190141	hypothetical protein(Y51B9A.8)	RG	Caenorhabditis elegans
F20B6.3									171761	hypothetical protein(Y51F10.7)	RG	Caenorhabditis elegans
F20C5.4									190146	hypothetical protein(Y51H4A.5)	RG	Caenorhabditis elegans
F20D1.4									190178	hypothetical protein(Y51H7C.10)	RG	Caenorhabditis elegans
F20D1.7									173008	hypothetical protein(Y52B11B.1)	RG	Caenorhabditis elegans
F20D6.3									190205	hypothetical protein(Y53F4A.2)	RG	Caenorhabditis elegans
F20D6.6									190240	hypothetical protein(Y53G8AR.1)	RG	Caenorhabditis elegans
F20G2.3									175368	hypothetical protein(Y54F10AL.1)	RG	Caenorhabditis elegans
F20G2.4									175370	hypothetical protein(Y54F10AM.6)	RG	Caenorhabditis elegans
F20G2.5									175350	hypothetical protein(Y54F10BM.3)	RG	Caenorhabditis elegans
F21C10.6									259760	hypothetical protein(Y54G2A.37)	RG	Caenorhabditis elegans
F21C3.2									174864	hypothetical protein(Y57A10A.24)	RG	Caenorhabditis elegans
F21F3.2									179082	hypothetical protein(Y57E12B.4)	RG	Caenorhabditis elegans
F21F3.4									178389	hypothetical protein(Y57G11A.2)	RG	Caenorhabditis elegans
F21F8.10									190367	hypothetical protein(Y57G11B.3)	RG	Caenorhabditis elegans
F21F8.4									3565106	hypothetical protein(Y57G11C.41)	RG	Caenorhabditis elegans
F21H12.5									4363061	hypothetical protein(Y57G11C.52)	RG	Caenorhabditis elegans
F21H7.14									173506	hypothetical protein(Y57G7A.6)	RG	Caenorhabditis elegans
F21H7.5									173577	hypothetical protein(Y59C2A.1)	RG	Caenorhabditis elegans
F22A3.1									177298	hypothetical protein(Y59E9AL.6)	RG	Caenorhabditis elegans
F22B3.4									190442	hypothetical protein(Y60C6A.1)	RG	Caenorhabditis elegans
F22B5.5									181363	hypothetical protein(Y62H9A.3)	RG	Caenorhabditis elegans
F22B7.10									181364	hypothetical protein(Y62H9A.5)	RG	Caenorhabditis elegans
F22B8.4									190488	hypothetical protein(Y65B4BR.1)	RG	Caenorhabditis elegans
F22E10.1									189367	hypothetical protein(Y6B3B.3)	RG	Caenorhabditis elegans
F22E10.3									175381	hypothetical protein(Y71H2B.4)	RG	Caenorhabditis elegans
F22E10.5									260288	hypothetical protein(Y73B6BL.37)	RG	Caenorhabditis elegans
F22E5.1									171726	hypothetical protein(Y73E7A.8)	RG	Caenorhabditis elegans
F22E5.3									178425	hypothetical protein(Y73F8A.5)	RG	Caenorhabditis elegans
F22E5.4									178630	hypothetical protein(Y75B7AR.1)	RG	Caenorhabditis elegans
F22F4.1									176642	hypothetical protein(Y75B8A.3)	RG	Caenorhabditis elegans
F22G12.1									180237	hypothetical protein(Y80D3A.8)	RG	Caenorhabditis elegans
F22G12.3									189405	hypothetical protein(Y9C2UA.1)	RG	Caenorhabditis elegans
F22G12.7									189407	hypothetical protein(Y9C9A.1)	RG	Caenorhabditis elegans
F22H10.2									175127	hypothetical protein(ZC101.1)	RG	Caenorhabditis elegans
F23B12.1									191111	hypothetical protein(ZC204.6)	RG	Caenorhabditis elegans
F23B2.12									181216	hypothetical protein(ZC373.2)	RG	Caenorhabditis elegans
F23B2.4									191148	hypothetical protein(ZC374.2)	RG	Caenorhabditis elegans
F23C8.1									172903	hypothetical protein(ZC434.3)	RG	Caenorhabditis elegans
F23F12.4									180775	hypothetical protein(ZC449.1)	RG	Caenorhabditis elegans
F23F12.6									180774	hypothetical protein(ZC449.2)	RG	Caenorhabditis elegans
[truncated: 3,816 more rows]

## Sheet: P. aeruginosa
List	DAVID Enrichment								Genes in the first Term "innate immune response"					Genes in the second Term "Metabolic pathways"
[truncated: 2,716 more rows]

[truncated: 17 more sheets: S. flexeneri, S. malitophila, S. marcescens, Y. pestis, Comamonas sp., Ochrobactrum sp., C. albicans, D. coniospora, Harposporium sp., M. humicola, N. parisii, Orsay, Venn_Diagram_all_genes, Shared_Pa_Sa_Ef, Pa_Sa, Pa_Ef, Sa_Ef]
