# Supplementary material for: Meta-Analysis of Caenorhabditis elegans Transcriptomics Implicates Hedgehog-Like Signaling in Host-Microbe Interactions
Source: Front Microbiol. 2022 May 10;13:853629. doi: 10.3389/fmicb.2022.853629 (PMC9127769; doi:10.3389/fmicb.2022.853629)
Supplement: Supplementary file 10 [file Table_4.xlsx]

## Sheet: TranscriptomicDatasets
Table S4: Table providing gene identities with associated fold change and p value data for all transcriptomics datasets used in this study
Dataset	Gene	FoldChange	Adjusted p-value
B.animalisCECT8145_E.coliOP50_L1_YA_Array_Martorell2016	C15C8.3	1.07039	0.05
B.animalisCECT8145_E.coliOP50_L1_YA_Array_Martorell2016	F38A3.1	1	0.05
B.animalisCECT8145_E.coliOP50_L1_YA_Array_Martorell2016	F41F3.4	0.847997	0.05
B.animalisCECT8145_E.coliOP50_L1_YA_Array_Martorell2016	T15B7.4	0.678072	0.05
B.animalisCECT8145_E.coliOP50_L1_YA_Array_Martorell2016	M18.1	1.07039	0.05
B.animalisCECT8145_E.coliOP50_L1_YA_Array_Martorell2016	F58A6.9	1.07039	0.05
B.animalisCECT8145_E.coliOP50_L1_YA_Array_Martorell2016	F58A6.9	1.43296	0.05
B.animalisCECT8145_E.coliOP50_L1_YA_Array_Martorell2016	R02E12.6	0.584963	0.05
B.animalisCECT8145_E.coliOP50_L1_YA_Array_Martorell2016	F58A6.9	1.53605	0.05
B.animalisCECT8145_E.coliOP50_L1_YA_Array_Martorell2016	R05F9.8	1.53605	0.05
B.animalisCECT8145_E.coliOP50_L1_YA_Array_Martorell2016	C32H11.12	0.0703893	0.05
B.animalisCECT8145_E.coliOP50_L1_YA_Array_Martorell2016	C24D10.7	0.925999	0.05
B.animalisCECT8145_E.coliOP50_L1_YA_Array_Martorell2016	K08F4.8	1.59932	0.05
B.animalisCECT8145_E.coliOP50_L1_YA_Array_Martorell2016	K10B2.2	0.378512	0.05
B.animalisCECT8145_E.coliOP50_L1_YA_Array_Martorell2016	F32B6.6	1.53605	0.05
B.animalisCECT8145_E.coliOP50_L1_YA_Array_Martorell2016	F44D12.3	1.26303	0.05
B.animalisCECT8145_E.coliOP50_L1_YA_Array_Martorell2016	H23N18.1	-0.152003	0.05
B.animalisCECT8145_E.coliOP50_L1_YA_Array_Martorell2016	T13F2.11	1.48543	0.05
B.animalisCECT8145_E.coliOP50_L1_YA_Array_Martorell2016	T28H11.6	0.485427	0.05
B.animalisCECT8145_E.coliOP50_L1_YA_Array_Martorell2016	C39H7.1	-0.514573	0.05
B.animalisCECT8145_E.coliOP50_L1_YA_Array_Martorell2016	T23B7.1	0.678072	0.05
B.animalisCECT8145_E.coliOP50_L1_YA_Array_Martorell2016	F09D12.1	0.263034	0.05
B.animalisCECT8145_E.coliOP50_L1_YA_Array_Martorell2016	F58A3.5	-0.152003	0.05
B.animalisCECT8145_E.coliOP50_L1_YA_Array_Martorell2016	M6.1	-0.514573	0.05
B.animalisCECT8145_E.coliOP50_L1_YA_Array_Martorell2016	ZK816.5	-0.152003	0.05
B.animalisCECT8145_E.coliOP50_L1_YA_Array_Martorell2016	F14F7.1	-0.514573	0.05
B.animalisCECT8145_E.coliOP50_L1_YA_Array_Martorell2016	F11C7.3	-0.736966	0.05
B.animalisCECT8145_E.coliOP50_L1_YA_Array_Martorell2016	F56B3.1	-0.736966	0.05
B.animalisCECT8145_E.coliOP50_L1_YA_Array_Martorell2016	K07F5.9	-0.321928	0.05
B.animalisCECT8145_E.coliOP50_L1_YA_Array_Martorell2016	T01B10.2	-0.736966	0.05
B.animalisCECT8145_E.coliOP50_L1_YA_Array_Martorell2016	T10E10.2	-0.514573	0.05
B.animalisCECT8145_E.coliOP50_L1_YA_Array_Martorell2016	C04F5.7	0.0285692	0.05
B.animalisCECT8145_E.coliOP50_L1_YA_Array_Martorell2016	F17A9.4	-0.736966	0.05
B.animalisCECT8145_E.coliOP50_L1_YA_Array_Martorell2016	T10H9.5	-0.514573	0.05
B.animalisCECT8145_E.coliOP50_L1_YA_Array_Martorell2016	F10D2.9	-0.321928	0.05
B.animalisCECT8145_E.coliOP50_L1_YA_Array_Martorell2016	ZK488.2	-1	0.05
B.animalisCECT8145_E.coliOP50_L1_YA_Array_Martorell2016	K08F4.7	-0.152003	0.05
B.animalisCECT8145_E.coliOP50_L1_YA_Array_Martorell2016	R08F11.3	-0.736966	0.05
B.animalisCECT8145_E.coliOP50_L1_YA_Array_Martorell2016	F08A8.1	-1	0.05
B.animalisCECT8145_E.coliOP50_L1_YA_Array_Martorell2016	F31F6.4	-1	0.05
B.subtilisPXN21_E.coliOP50_L1_YA_RNAseq_Goya2020	F54F3.3	5.87986	2.27461e-10
B.subtilisPXN21_E.coliOP50_L1_YA_RNAseq_Goya2020	F17E9.11	10.602	2.27461e-10
B.subtilisPXN21_E.coliOP50_L1_YA_RNAseq_Goya2020	C45G7.2	9.97352	2.27461e-10
B.subtilisPXN21_E.coliOP50_L1_YA_RNAseq_Goya2020	M02H5.8	2.82072	4.02102e-10
B.subtilisPXN21_E.coliOP50_L1_YA_RNAseq_Goya2020	F46C5.1	5.65956	4.02102e-10
B.subtilisPXN21_E.coliOP50_L1_YA_RNAseq_Goya2020	F46E10.1	-3.4819	4.02102e-10
B.subtilisPXN21_E.coliOP50_L1_YA_RNAseq_Goya2020	W03F9.4	8.2615	4.96012e-10
B.subtilisPXN21_E.coliOP50_L1_YA_RNAseq_Goya2020	F10D2.9	2.5992	4.96012e-10
B.subtilisPXN21_E.coliOP50_L1_YA_RNAseq_Goya2020	K12G11.3	3.62884	5.6314e-10
B.subtilisPXN21_E.coliOP50_L1_YA_RNAseq_Goya2020	T13F3.6	-2.75106	9.62756e-10
B.subtilisPXN21_E.coliOP50_L1_YA_RNAseq_Goya2020	ZC443.5	6.73874	9.62756e-10
B.subtilisPXN21_E.coliOP50_L1_YA_RNAseq_Goya2020	K09F5.2	-3.65412	1.17406e-09
B.subtilisPXN21_E.coliOP50_L1_YA_RNAseq_Goya2020	C32H11.12	3.16771	1.17406e-09
B.subtilisPXN21_E.coliOP50_L1_YA_RNAseq_Goya2020	C15H9.7	-2.04931	1.349e-09
B.subtilisPXN21_E.coliOP50_L1_YA_RNAseq_Goya2020	Y27F2A.3	-4.59092	1.3897e-09
B.subtilisPXN21_E.coliOP50_L1_YA_RNAseq_Goya2020	F27C8.4	3.20076	1.3897e-09
B.subtilisPXN21_E.coliOP50_L1_YA_RNAseq_Goya2020	F55G11.4	3.53281	1.3897e-09
B.subtilisPXN21_E.coliOP50_L1_YA_RNAseq_Goya2020	F28G4.1	6.14967	1.57417e-09
B.subtilisPXN21_E.coliOP50_L1_YA_RNAseq_Goya2020	T22F3.11	5.4781	1.75923e-09
B.subtilisPXN21_E.coliOP50_L1_YA_RNAseq_Goya2020	F09E10.11	2.77776	1.75923e-09
B.subtilisPXN21_E.coliOP50_L1_YA_RNAseq_Goya2020	F49C12.7	3.67447	1.75923e-09
B.subtilisPXN21_E.coliOP50_L1_YA_RNAseq_Goya2020	T07D3.9	-2.04289	2.93681e-09
B.subtilisPXN21_E.coliOP50_L1_YA_RNAseq_Goya2020	F54D5.12	-2.07658	2.94641e-09
B.subtilisPXN21_E.coliOP50_L1_YA_RNAseq_Goya2020	F48E8.1	-2.25228	2.96975e-09
B.subtilisPXN21_E.coliOP50_L1_YA_RNAseq_Goya2020	C04F5.7	-4.35028	4.14902e-09
B.subtilisPXN21_E.coliOP50_L1_YA_RNAseq_Goya2020	F58B3.1	2.74904	4.69248e-09
B.subtilisPXN21_E.coliOP50_L1_YA_RNAseq_Goya2020	T15B7.1	-1.72974	5.71736e-09
B.subtilisPXN21_E.coliOP50_L1_YA_RNAseq_Goya2020	C09B8.4	-4.97465	5.71736e-09
B.subtilisPXN21_E.coliOP50_L1_YA_RNAseq_Goya2020	C48B4.1	3.58246	5.90376e-09
B.subtilisPXN21_E.coliOP50_L1_YA_RNAseq_Goya2020	F09C8.1	5.19553	9.57515e-09
B.subtilisPXN21_E.coliOP50_L1_YA_RNAseq_Goya2020	C01C10.3	2.37839	1.01337e-08
B.subtilisPXN21_E.coliOP50_L1_YA_RNAseq_Goya2020	F01F1.6	-1.61398	1.26973e-08
B.subtilisPXN21_E.coliOP50_L1_YA_RNAseq_Goya2020	F46B6.8	4.9362	1.26973e-08
B.subtilisPXN21_E.coliOP50_L1_YA_RNAseq_Goya2020	C04F6.1	-2.59723	1.26973e-08
B.subtilisPXN21_E.coliOP50_L1_YA_RNAseq_Goya2020	Y5H2B.5	3.74163	1.26973e-08
B.subtilisPXN21_E.coliOP50_L1_YA_RNAseq_Goya2020	F09F7.4	-1.76171	1.37726e-08
B.subtilisPXN21_E.coliOP50_L1_YA_RNAseq_Goya2020	Y49E10.18	1.64798	1.43855e-08
B.subtilisPXN21_E.coliOP50_L1_YA_RNAseq_Goya2020	T10H4.11	4.37796	1.8833e-08
B.subtilisPXN21_E.coliOP50_L1_YA_RNAseq_Goya2020	M60.2	1.88455	2.09692e-08
B.subtilisPXN21_E.coliOP50_L1_YA_RNAseq_Goya2020	F36G9.5	6.84503	2.09692e-08
B.subtilisPXN21_E.coliOP50_L1_YA_RNAseq_Goya2020	W06D12.3	5.31339	2.52321e-08
B.subtilisPXN21_E.coliOP50_L1_YA_RNAseq_Goya2020	F01D5.3	2.8721	2.64212e-08
B.subtilisPXN21_E.coliOP50_L1_YA_RNAseq_Goya2020	C44C1.5	-2.1362	2.64212e-08
B.subtilisPXN21_E.coliOP50_L1_YA_RNAseq_Goya2020	F49E12.2	-1.84319	2.83424e-08
B.subtilisPXN21_E.coliOP50_L1_YA_RNAseq_Goya2020	ZK105.1	-1.47745	3.11487e-08
B.subtilisPXN21_E.coliOP50_L1_YA_RNAseq_Goya2020	C14C6.5	3.17516	3.11932e-08
B.subtilisPXN21_E.coliOP50_L1_YA_RNAseq_Goya2020	K11D12.4	-4.2202	3.11932e-08
B.subtilisPXN21_E.coliOP50_L1_YA_RNAseq_Goya2020	F43E2.5	-1.531	3.35409e-08
B.subtilisPXN21_E.coliOP50_L1_YA_RNAseq_Goya2020	Y54G11A.5	1.72913	3.35409e-08
B.subtilisPXN21_E.coliOP50_L1_YA_RNAseq_Goya2020	Y116A8C.4	3.09422	3.36314e-08
B.subtilisPXN21_E.coliOP50_L1_YA_RNAseq_Goya2020	Y73B6BL.24	-1.51957	3.50365e-08
B.subtilisPXN21_E.coliOP50_L1_YA_RNAseq_Goya2020	C28C12.5	2.84845	3.50365e-08
B.subtilisPXN21_E.coliOP50_L1_YA_RNAseq_Goya2020	ZK666.6	5.74431	3.50365e-08
B.subtilisPXN21_E.coliOP50_L1_YA_RNAseq_Goya2020	M01D1.2	4.95165	3.84849e-08
B.subtilisPXN21_E.coliOP50_L1_YA_RNAseq_Goya2020	T07H3.3	3.6635	3.89181e-08
B.subtilisPXN21_E.coliOP50_L1_YA_RNAseq_Goya2020	R11F4.1	1.44643	4.10948e-08
B.subtilisPXN21_E.coliOP50_L1_YA_RNAseq_Goya2020	F28H7.3	1.24679	4.10948e-08
B.subtilisPXN21_E.coliOP50_L1_YA_RNAseq_Goya2020	C05E11.4	-2.75972	4.24931e-08
B.subtilisPXN21_E.coliOP50_L1_YA_RNAseq_Goya2020	B0218.8	4.22537	4.77229e-08
B.subtilisPXN21_E.coliOP50_L1_YA_RNAseq_Goya2020	T16G1.4	3.38076	4.86019e-08
B.subtilisPXN21_E.coliOP50_L1_YA_RNAseq_Goya2020	Y62H9A.6	-1.32687	5.10236e-08
B.subtilisPXN21_E.coliOP50_L1_YA_RNAseq_Goya2020	M28.6	1.28061	5.10236e-08
B.subtilisPXN21_E.coliOP50_L1_YA_RNAseq_Goya2020	Y54G2A.11	2.31043	5.10236e-08
B.subtilisPXN21_E.coliOP50_L1_YA_RNAseq_Goya2020	ZC239.12	-5.14295	5.10236e-08
B.subtilisPXN21_E.coliOP50_L1_YA_RNAseq_Goya2020	F59B1.2	1.36713	5.16233e-08
B.subtilisPXN21_E.coliOP50_L1_YA_RNAseq_Goya2020	C17C3.1	-1.81725	5.16233e-08
B.subtilisPXN21_E.coliOP50_L1_YA_RNAseq_Goya2020	Y57G11A.1	-1.40106	5.16233e-08
B.subtilisPXN21_E.coliOP50_L1_YA_RNAseq_Goya2020	T05G5.6	-1.3168	5.1966e-08
B.subtilisPXN21_E.coliOP50_L1_YA_RNAseq_Goya2020	F08G5.6	3.42488	5.76816e-08
B.subtilisPXN21_E.coliOP50_L1_YA_RNAseq_Goya2020	T08A9.8	2.14913	5.82217e-08
B.subtilisPXN21_E.coliOP50_L1_YA_RNAseq_Goya2020	K01A2.2	2.35194	5.90877e-08
B.subtilisPXN21_E.coliOP50_L1_YA_RNAseq_Goya2020	C33C12.3	1.98028	6.42655e-08
B.subtilisPXN21_E.coliOP50_L1_YA_RNAseq_Goya2020	Y50D4B.4	-1.7303	6.65074e-08
B.subtilisPXN21_E.coliOP50_L1_YA_RNAseq_Goya2020	F14H8.1	1.18864	6.75244e-08
B.subtilisPXN21_E.coliOP50_L1_YA_RNAseq_Goya2020	ZC513.12	1.98774	6.86602e-08
B.subtilisPXN21_E.coliOP50_L1_YA_RNAseq_Goya2020	F42A8.1	-1.44393	6.86602e-08
B.subtilisPXN21_E.coliOP50_L1_YA_RNAseq_Goya2020	T22G5.5	-1.4865	6.99666e-08
B.subtilisPXN21_E.coliOP50_L1_YA_RNAseq_Goya2020	Y62H9A.3	-1.64103	7.43799e-08
B.subtilisPXN21_E.coliOP50_L1_YA_RNAseq_Goya2020	C35C5.8	1.95459	7.44337e-08
B.subtilisPXN21_E.coliOP50_L1_YA_RNAseq_Goya2020	Y38F1A.6	-1.50476	7.44337e-08
B.subtilisPXN21_E.coliOP50_L1_YA_RNAseq_Goya2020	T11B7.2	-2.51704	7.87817e-08
B.subtilisPXN21_E.coliOP50_L1_YA_RNAseq_Goya2020	R07C3.13	2.78863	7.87817e-08
B.subtilisPXN21_E.coliOP50_L1_YA_RNAseq_Goya2020	K02F2.2	-1.19575	8.09223e-08
B.subtilisPXN21_E.coliOP50_L1_YA_RNAseq_Goya2020	ZK1320.9	-1.01955	8.09223e-08
B.subtilisPXN21_E.coliOP50_L1_YA_RNAseq_Goya2020	K03E6.6	-1.64515	8.09464e-08
B.subtilisPXN21_E.coliOP50_L1_YA_RNAseq_Goya2020	W04E12.8	1.27322	8.09464e-08
B.subtilisPXN21_E.coliOP50_L1_YA_RNAseq_Goya2020	B0035.13	1.43725	8.09464e-08
B.subtilisPXN21_E.coliOP50_L1_YA_RNAseq_Goya2020	F59F4.1	2.24275	8.09464e-08
B.subtilisPXN21_E.coliOP50_L1_YA_RNAseq_Goya2020	Y49E10.16	1.14661	8.09464e-08
B.subtilisPXN21_E.coliOP50_L1_YA_RNAseq_Goya2020	C29F5.1	-1.17038	8.19511e-08
B.subtilisPXN21_E.coliOP50_L1_YA_RNAseq_Goya2020	Y53F4B.45	1.82122	8.19511e-08
B.subtilisPXN21_E.coliOP50_L1_YA_RNAseq_Goya2020	ZK1321.4	1.46483	8.19511e-08
B.subtilisPXN21_E.coliOP50_L1_YA_RNAseq_Goya2020	F23D12.6	2.85315	8.19511e-08
B.subtilisPXN21_E.coliOP50_L1_YA_RNAseq_Goya2020	K07E1.1	1.29249	8.19511e-08
B.subtilisPXN21_E.coliOP50_L1_YA_RNAseq_Goya2020	Y54E2A.9	2.65673	8.19511e-08
B.subtilisPXN21_E.coliOP50_L1_YA_RNAseq_Goya2020	B0213.14	-1.50873	8.43165e-08
B.subtilisPXN21_E.coliOP50_L1_YA_RNAseq_Goya2020	K06A4.3	-1.27358	8.68669e-08
B.subtilisPXN21_E.coliOP50_L1_YA_RNAseq_Goya2020	T08B1.1	1.18776	8.68669e-08
B.subtilisPXN21_E.coliOP50_L1_YA_RNAseq_Goya2020	T16G1.6	3.26293	9.49013e-08
B.subtilisPXN21_E.coliOP50_L1_YA_RNAseq_Goya2020	T12D8.9	1.43153	9.53435e-08
B.subtilisPXN21_E.coliOP50_L1_YA_RNAseq_Goya2020	F54D11.1	-1.22442	9.59586e-08
B.subtilisPXN21_E.coliOP50_L1_YA_RNAseq_Goya2020	C23G10.11	3.84249	9.59586e-08
B.subtilisPXN21_E.coliOP50_L1_YA_RNAseq_Goya2020	T27A3.5	2.3106	1.02317e-07
B.subtilisPXN21_E.coliOP50_L1_YA_RNAseq_Goya2020	K08B4.6	-1.28192	1.02317e-07
B.subtilisPXN21_E.coliOP50_L1_YA_RNAseq_Goya2020	C30G7.3	1.91974	1.08526e-07
B.subtilisPXN21_E.coliOP50_L1_YA_RNAseq_Goya2020	Y40H7A.10	-1.26769	1.13066e-07
B.subtilisPXN21_E.coliOP50_L1_YA_RNAseq_Goya2020	F28A10.6	-1.20442	1.18531e-07
B.subtilisPXN21_E.coliOP50_L1_YA_RNAseq_Goya2020	R09A8.3	-1.17411	1.25757e-07
B.subtilisPXN21_E.coliOP50_L1_YA_RNAseq_Goya2020	T19C4.5	2.26736	1.32334e-07
B.subtilisPXN21_E.coliOP50_L1_YA_RNAseq_Goya2020	Y54G2A.39	1.97992	1.32667e-07
B.subtilisPXN21_E.coliOP50_L1_YA_RNAseq_Goya2020	ZK892.2	1.3481	1.34569e-07
B.subtilisPXN21_E.coliOP50_L1_YA_RNAseq_Goya2020	Y4C6B.6	1.31664	1.36995e-07
B.subtilisPXN21_E.coliOP50_L1_YA_RNAseq_Goya2020	K12F2.1	1.09876	1.44292e-07
B.subtilisPXN21_E.coliOP50_L1_YA_RNAseq_Goya2020	F40A3.6	1.31689	1.46782e-07
B.subtilisPXN21_E.coliOP50_L1_YA_RNAseq_Goya2020	T08B6.4	1.66384	1.48772e-07
B.subtilisPXN21_E.coliOP50_L1_YA_RNAseq_Goya2020	H13N06.6	-1.06381	1.52092e-07
B.subtilisPXN21_E.coliOP50_L1_YA_RNAseq_Goya2020	F11C1.5	-1.58039	1.52771e-07
B.subtilisPXN21_E.coliOP50_L1_YA_RNAseq_Goya2020	F56D6.2	3.48216	1.52771e-07
B.subtilisPXN21_E.coliOP50_L1_YA_RNAseq_Goya2020	F47B10.2	-1.03187	1.58915e-07
B.subtilisPXN21_E.coliOP50_L1_YA_RNAseq_Goya2020	B0250.5	-1.11014	1.5929e-07
B.subtilisPXN21_E.coliOP50_L1_YA_RNAseq_Goya2020	Y46C8AR.1	4.41541	1.6377e-07
B.subtilisPXN21_E.coliOP50_L1_YA_RNAseq_Goya2020	Y62H9A.4	-1.32719	1.6377e-07
B.subtilisPXN21_E.coliOP50_L1_YA_RNAseq_Goya2020	F46F2.3	-3.82743	1.6377e-07
B.subtilisPXN21_E.coliOP50_L1_YA_RNAseq_Goya2020	C54G6.5	-1.33857	1.6442e-07
B.subtilisPXN21_E.coliOP50_L1_YA_RNAseq_Goya2020	F15D4.5	-1.18113	1.6442e-07
B.subtilisPXN21_E.coliOP50_L1_YA_RNAseq_Goya2020	R02D3.1	-0.943786	1.64447e-07
B.subtilisPXN21_E.coliOP50_L1_YA_RNAseq_Goya2020	Y53C12A.2	1.85824	1.65388e-07
B.subtilisPXN21_E.coliOP50_L1_YA_RNAseq_Goya2020	K11C4.1	1.87308	1.65388e-07
B.subtilisPXN21_E.coliOP50_L1_YA_RNAseq_Goya2020	ZK39.6	-3.17467	1.65388e-07
B.subtilisPXN21_E.coliOP50_L1_YA_RNAseq_Goya2020	Y46C8AL.5	2.4543	1.65388e-07
B.subtilisPXN21_E.coliOP50_L1_YA_RNAseq_Goya2020	F21F8.7	1.56495	1.65388e-07
B.subtilisPXN21_E.coliOP50_L1_YA_RNAseq_Goya2020	ZK6.7	1.03726	1.66817e-07
B.subtilisPXN21_E.coliOP50_L1_YA_RNAseq_Goya2020	T22B7.7	-4.58433	1.7107e-07
B.subtilisPXN21_E.coliOP50_L1_YA_RNAseq_Goya2020	C50F7.5	3.81514	1.72067e-07
B.subtilisPXN21_E.coliOP50_L1_YA_RNAseq_Goya2020	R10E4.2	1.0577	1.79507e-07
B.subtilisPXN21_E.coliOP50_L1_YA_RNAseq_Goya2020	W03D8.10	2.73464	1.79507e-07
B.subtilisPXN21_E.coliOP50_L1_YA_RNAseq_Goya2020	F26D12.1	1.65495	1.81927e-07
B.subtilisPXN21_E.coliOP50_L1_YA_RNAseq_Goya2020	K02D7.1	1.69185	1.82295e-07
B.subtilisPXN21_E.coliOP50_L1_YA_RNAseq_Goya2020	C05D9.3	1.54604	1.87959e-07
B.subtilisPXN21_E.coliOP50_L1_YA_RNAseq_Goya2020	F08A8.3	-3.36594	1.87968e-07
B.subtilisPXN21_E.coliOP50_L1_YA_RNAseq_Goya2020	K09F6.10	-2.46056	1.88009e-07
B.subtilisPXN21_E.coliOP50_L1_YA_RNAseq_Goya2020	M176.4	1.2621	1.88009e-07
B.subtilisPXN21_E.coliOP50_L1_YA_RNAseq_Goya2020	Y47D3A.30	2.37384	1.88871e-07
B.subtilisPXN21_E.coliOP50_L1_YA_RNAseq_Goya2020	C30C11.4	-1.03364	1.90089e-07
B.subtilisPXN21_E.coliOP50_L1_YA_RNAseq_Goya2020	Y47G6A.33	-1.47489	1.94276e-07
B.subtilisPXN21_E.coliOP50_L1_YA_RNAseq_Goya2020	F53B2.5	1.90931	1.98155e-07
B.subtilisPXN21_E.coliOP50_L1_YA_RNAseq_Goya2020	C36C5.5	2.23271	1.98155e-07
B.subtilisPXN21_E.coliOP50_L1_YA_RNAseq_Goya2020	W02D3.7	1.32643	1.98155e-07
B.subtilisPXN21_E.coliOP50_L1_YA_RNAseq_Goya2020	C15H9.1	3.18875	1.98155e-07
B.subtilisPXN21_E.coliOP50_L1_YA_RNAseq_Goya2020	F36A4.4	1.94178	1.99661e-07
B.subtilisPXN21_E.coliOP50_L1_YA_RNAseq_Goya2020	E03H4.10	4.47101	1.99661e-07
B.subtilisPXN21_E.coliOP50_L1_YA_RNAseq_Goya2020	C17H12.10	-2.38422	2.00608e-07
B.subtilisPXN21_E.coliOP50_L1_YA_RNAseq_Goya2020	F44G3.2	-3.79163	2.06538e-07
B.subtilisPXN21_E.coliOP50_L1_YA_RNAseq_Goya2020	K03E5.2	-1.00001	2.06538e-07
B.subtilisPXN21_E.coliOP50_L1_YA_RNAseq_Goya2020	H04M03.1	1.63004	2.12613e-07
B.subtilisPXN21_E.coliOP50_L1_YA_RNAseq_Goya2020	F07F6.1	1.79188	2.12845e-07
B.subtilisPXN21_E.coliOP50_L1_YA_RNAseq_Goya2020	C27D6.11	1.74135	2.14966e-07
B.subtilisPXN21_E.coliOP50_L1_YA_RNAseq_Goya2020	Y51H4A.5	3.96521	2.14966e-07
B.subtilisPXN21_E.coliOP50_L1_YA_RNAseq_Goya2020	C04G2.3	1.91404	2.14966e-07
B.subtilisPXN21_E.coliOP50_L1_YA_RNAseq_Goya2020	ZK354.2	1.69045	2.1515e-07
B.subtilisPXN21_E.coliOP50_L1_YA_RNAseq_Goya2020	B0564.3	1.97268	2.19461e-07
B.subtilisPXN21_E.coliOP50_L1_YA_RNAseq_Goya2020	F01D5.1	2.5163	2.19461e-07
B.subtilisPXN21_E.coliOP50_L1_YA_RNAseq_Goya2020	ZK546.3	3.05471	2.19461e-07
B.subtilisPXN21_E.coliOP50_L1_YA_RNAseq_Goya2020	W05E7.1	-1.75141	2.22345e-07
B.subtilisPXN21_E.coliOP50_L1_YA_RNAseq_Goya2020	F17C11.11	-1.40392	2.26781e-07
B.subtilisPXN21_E.coliOP50_L1_YA_RNAseq_Goya2020	F55G1.13	3.25098	2.38973e-07
B.subtilisPXN21_E.coliOP50_L1_YA_RNAseq_Goya2020	D1009.1	1.326	2.4035e-07
B.subtilisPXN21_E.coliOP50_L1_YA_RNAseq_Goya2020	Y54F10BM.3	2.18609	2.4116e-07
B.subtilisPXN21_E.coliOP50_L1_YA_RNAseq_Goya2020	ZC513.7	-0.865215	2.47064e-07
B.subtilisPXN21_E.coliOP50_L1_YA_RNAseq_Goya2020	F44D12.8	2.03611	2.47064e-07
B.subtilisPXN21_E.coliOP50_L1_YA_RNAseq_Goya2020	T22B3.3	1.55193	2.47064e-07
B.subtilisPXN21_E.coliOP50_L1_YA_RNAseq_Goya2020	D1081.5	2.36149	2.47064e-07
B.subtilisPXN21_E.coliOP50_L1_YA_RNAseq_Goya2020	Y57G11B.5	-2.27736	2.47064e-07
B.subtilisPXN21_E.coliOP50_L1_YA_RNAseq_Goya2020	F08G2.6	3.0977	2.47064e-07
B.subtilisPXN21_E.coliOP50_L1_YA_RNAseq_Goya2020	T03D3.1	-2.8668	2.48608e-07
B.subtilisPXN21_E.coliOP50_L1_YA_RNAseq_Goya2020	F40G12.10	1.6439	2.52342e-07
B.subtilisPXN21_E.coliOP50_L1_YA_RNAseq_Goya2020	F22E5.1	3.0409	2.59165e-07
B.subtilisPXN21_E.coliOP50_L1_YA_RNAseq_Goya2020	F44G3.7	1.59257	2.74915e-07
B.subtilisPXN21_E.coliOP50_L1_YA_RNAseq_Goya2020	C05D11.11	-0.976769	2.75832e-07
B.subtilisPXN21_E.coliOP50_L1_YA_RNAseq_Goya2020	K02D7.3	-2.20759	2.75832e-07
B.subtilisPXN21_E.coliOP50_L1_YA_RNAseq_Goya2020	T02E1.6	1.66112	2.75832e-07
B.subtilisPXN21_E.coliOP50_L1_YA_RNAseq_Goya2020	C45G9.4	2.9587	2.75832e-07
B.subtilisPXN21_E.coliOP50_L1_YA_RNAseq_Goya2020	F37H8.4	2.12178	2.75832e-07
B.subtilisPXN21_E.coliOP50_L1_YA_RNAseq_Goya2020	Y39G8B.9	2.75262	2.75832e-07
B.subtilisPXN21_E.coliOP50_L1_YA_RNAseq_Goya2020	F53F8.4	1.60515	2.81483e-07
B.subtilisPXN21_E.coliOP50_L1_YA_RNAseq_Goya2020	C09D4.3	1.98602	2.81483e-07
B.subtilisPXN21_E.coliOP50_L1_YA_RNAseq_Goya2020	B0213.17	3.13839	2.88842e-07
B.subtilisPXN21_E.coliOP50_L1_YA_RNAseq_Goya2020	F10G2.3	2.57735	2.88842e-07
B.subtilisPXN21_E.coliOP50_L1_YA_RNAseq_Goya2020	Y62H9A.5	-1.2371	2.89217e-07
B.subtilisPXN21_E.coliOP50_L1_YA_RNAseq_Goya2020	F58G4.1	1.23433	2.89479e-07
B.subtilisPXN21_E.coliOP50_L1_YA_RNAseq_Goya2020	F45E4.1	-1.83708	2.89966e-07
B.subtilisPXN21_E.coliOP50_L1_YA_RNAseq_Goya2020	F11H8.3	-1.44915	2.90822e-07
B.subtilisPXN21_E.coliOP50_L1_YA_RNAseq_Goya2020	F41E6.12	-1.78358	2.90822e-07
B.subtilisPXN21_E.coliOP50_L1_YA_RNAseq_Goya2020	C49C3.1	1.18989	2.90822e-07
B.subtilisPXN21_E.coliOP50_L1_YA_RNAseq_Goya2020	D1025.2	-1.42237	2.90822e-07
B.subtilisPXN21_E.coliOP50_L1_YA_RNAseq_Goya2020	C01B10.6	0.994941	2.90877e-07
B.subtilisPXN21_E.coliOP50_L1_YA_RNAseq_Goya2020	F36A4.2	2.73497	2.90877e-07
B.subtilisPXN21_E.coliOP50_L1_YA_RNAseq_Goya2020	ZK337.1	-0.92424	2.9114e-07
B.subtilisPXN21_E.coliOP50_L1_YA_RNAseq_Goya2020	T02D1.5	1.5778	2.94017e-07
B.subtilisPXN21_E.coliOP50_L1_YA_RNAseq_Goya2020	R03G8.4	-4.89704	2.94017e-07
B.subtilisPXN21_E.coliOP50_L1_YA_RNAseq_Goya2020	E02H9.8	1.81427	2.94017e-07
B.subtilisPXN21_E.coliOP50_L1_YA_RNAseq_Goya2020	F23D12.11	-2.16761	2.95224e-07
B.subtilisPXN21_E.coliOP50_L1_YA_RNAseq_Goya2020	T16G1.7	3.86139	3.0712e-07
B.subtilisPXN21_E.coliOP50_L1_YA_RNAseq_Goya2020	F08C6.2	-1.03896	3.0712e-07
B.subtilisPXN21_E.coliOP50_L1_YA_RNAseq_Goya2020	F32A5.5	1.02907	3.07291e-07
B.subtilisPXN21_E.coliOP50_L1_YA_RNAseq_Goya2020	H22K11.1	1.39549	3.07291e-07
B.subtilisPXN21_E.coliOP50_L1_YA_RNAseq_Goya2020	K11D2.2	3.067	3.18171e-07
B.subtilisPXN21_E.coliOP50_L1_YA_RNAseq_Goya2020	W10G6.3	-0.932709	3.2348e-07
B.subtilisPXN21_E.coliOP50_L1_YA_RNAseq_Goya2020	F15E6.4	-3.38169	3.23691e-07
B.subtilisPXN21_E.coliOP50_L1_YA_RNAseq_Goya2020	F09E10.3	-2.51332	3.23691e-07
B.subtilisPXN21_E.coliOP50_L1_YA_RNAseq_Goya2020	B0379.2	1.66385	3.2531e-07
B.subtilisPXN21_E.coliOP50_L1_YA_RNAseq_Goya2020	Y46G5A.25	2.85935	3.26113e-07
B.subtilisPXN21_E.coliOP50_L1_YA_RNAseq_Goya2020	C32D5.8	-1.09041	3.30843e-07
B.subtilisPXN21_E.coliOP50_L1_YA_RNAseq_Goya2020	C54D2.4	1.71819	3.32906e-07
B.subtilisPXN21_E.coliOP50_L1_YA_RNAseq_Goya2020	C05C10.3	-0.94626	3.32906e-07
B.subtilisPXN21_E.coliOP50_L1_YA_RNAseq_Goya2020	Y105E8A.27	1.68947	3.37116e-07
B.subtilisPXN21_E.coliOP50_L1_YA_RNAseq_Goya2020	F10F2.7	1.93725	3.38413e-07
B.subtilisPXN21_E.coliOP50_L1_YA_RNAseq_Goya2020	F47B7.7	2.14666	3.45387e-07
B.subtilisPXN21_E.coliOP50_L1_YA_RNAseq_Goya2020	Y46C8AL.1	1.7628	3.46502e-07
B.subtilisPXN21_E.coliOP50_L1_YA_RNAseq_Goya2020	ZK1127.2	1.30143	3.46502e-07
B.subtilisPXN21_E.coliOP50_L1_YA_RNAseq_Goya2020	F26G1.8	3.21532	3.56974e-07
B.subtilisPXN21_E.coliOP50_L1_YA_RNAseq_Goya2020	F57C12.4	-1.3866	3.62972e-07
B.subtilisPXN21_E.coliOP50_L1_YA_RNAseq_Goya2020	C36E6.8	2.07374	3.62972e-07
B.subtilisPXN21_E.coliOP50_L1_YA_RNAseq_Goya2020	F18G5.6	1.3899	3.64448e-07
B.subtilisPXN21_E.coliOP50_L1_YA_RNAseq_Goya2020	T09E11.11	2.22056	3.65308e-07
B.subtilisPXN21_E.coliOP50_L1_YA_RNAseq_Goya2020	ZK354.8	1.83262	3.65308e-07
B.subtilisPXN21_E.coliOP50_L1_YA_RNAseq_Goya2020	T28D9.7	-1.767	3.80045e-07
B.subtilisPXN21_E.coliOP50_L1_YA_RNAseq_Goya2020	Y54E10A.16	1.39451	3.8128e-07
B.subtilisPXN21_E.coliOP50_L1_YA_RNAseq_Goya2020	Y34D9A.11	2.42118	3.82816e-07
B.subtilisPXN21_E.coliOP50_L1_YA_RNAseq_Goya2020	T23F6.3	2.79995	3.82911e-07
B.subtilisPXN21_E.coliOP50_L1_YA_RNAseq_Goya2020	C36B1.10	2.14222	3.82911e-07
B.subtilisPXN21_E.coliOP50_L1_YA_RNAseq_Goya2020	E03H12.7	1.94522	3.82911e-07
B.subtilisPXN21_E.coliOP50_L1_YA_RNAseq_Goya2020	F53G2.7	-0.926891	3.83411e-07
B.subtilisPXN21_E.coliOP50_L1_YA_RNAseq_Goya2020	Y54F10AM.2	2.37684	3.87799e-07
B.subtilisPXN21_E.coliOP50_L1_YA_RNAseq_Goya2020	R11G11.14	5.74213	3.93912e-07
B.subtilisPXN21_E.coliOP50_L1_YA_RNAseq_Goya2020	C08F8.4	2.2994	3.94304e-07
B.subtilisPXN21_E.coliOP50_L1_YA_RNAseq_Goya2020	C55F2.1	-1.17064	3.94304e-07
B.subtilisPXN21_E.coliOP50_L1_YA_RNAseq_Goya2020	F25E2.3	1.85589	3.95316e-07
B.subtilisPXN21_E.coliOP50_L1_YA_RNAseq_Goya2020	F07A5.2	1.6621	3.95316e-07
B.subtilisPXN21_E.coliOP50_L1_YA_RNAseq_Goya2020	K01H12.4	1.4239	3.95316e-07
B.subtilisPXN21_E.coliOP50_L1_YA_RNAseq_Goya2020	C33G8.2	1.44696	3.95316e-07
B.subtilisPXN21_E.coliOP50_L1_YA_RNAseq_Goya2020	F46A9.1	2.17744	3.95316e-07
B.subtilisPXN21_E.coliOP50_L1_YA_RNAseq_Goya2020	F49E8.4	-0.978493	3.95316e-07
B.subtilisPXN21_E.coliOP50_L1_YA_RNAseq_Goya2020	Y116A8C.23	2.09986	3.95316e-07
B.subtilisPXN21_E.coliOP50_L1_YA_RNAseq_Goya2020	F41H10.7	-1.73627	3.97357e-07
B.subtilisPXN21_E.coliOP50_L1_YA_RNAseq_Goya2020	ZK550.6	1.20694	3.97357e-07
B.subtilisPXN21_E.coliOP50_L1_YA_RNAseq_Goya2020	F32G8.6	1.08271	3.9948e-07
B.subtilisPXN21_E.coliOP50_L1_YA_RNAseq_Goya2020	F54C1.9	1.94123	4.039e-07
B.subtilisPXN21_E.coliOP50_L1_YA_RNAseq_Goya2020	C44B9.2	2.00687	4.07292e-07
B.subtilisPXN21_E.coliOP50_L1_YA_RNAseq_Goya2020	F45E4.5	2.85588	4.07292e-07
B.subtilisPXN21_E.coliOP50_L1_YA_RNAseq_Goya2020	C43F9.6	1.41065	4.07292e-07
B.subtilisPXN21_E.coliOP50_L1_YA_RNAseq_Goya2020	F38E9.1	1.08342	4.15313e-07
B.subtilisPXN21_E.coliOP50_L1_YA_RNAseq_Goya2020	W01B6.2	1.6079	4.2473e-07
B.subtilisPXN21_E.coliOP50_L1_YA_RNAseq_Goya2020	C46H11.9	3.25646	4.26634e-07
B.subtilisPXN21_E.coliOP50_L1_YA_RNAseq_Goya2020	Y58A7A.5	-2.64959	4.28033e-07
B.subtilisPXN21_E.coliOP50_L1_YA_RNAseq_Goya2020	T22B3.2	1.73474	4.28537e-07
B.subtilisPXN21_E.coliOP50_L1_YA_RNAseq_Goya2020	C04F12.1	-0.98941	4.28537e-07
B.subtilisPXN21_E.coliOP50_L1_YA_RNAseq_Goya2020	Y50E8A.12	2.77516	4.28537e-07
B.subtilisPXN21_E.coliOP50_L1_YA_RNAseq_Goya2020	F41E6.15	-1.74897	4.28834e-07
B.subtilisPXN21_E.coliOP50_L1_YA_RNAseq_Goya2020	T25B2.2	0.976147	4.31334e-07
B.subtilisPXN21_E.coliOP50_L1_YA_RNAseq_Goya2020	R07E5.13	-0.970096	4.31334e-07
B.subtilisPXN21_E.coliOP50_L1_YA_RNAseq_Goya2020	F26F12.3	1.0423	4.33812e-07
B.subtilisPXN21_E.coliOP50_L1_YA_RNAseq_Goya2020	F22B8.6	-2.192	4.33812e-07
B.subtilisPXN21_E.coliOP50_L1_YA_RNAseq_Goya2020	T10H9.8	1.55208	4.33812e-07
B.subtilisPXN21_E.coliOP50_L1_YA_RNAseq_Goya2020	T15B7.3	-1.88545	4.33812e-07
B.subtilisPXN21_E.coliOP50_L1_YA_RNAseq_Goya2020	ZK1251.5	2.89045	4.33812e-07
B.subtilisPXN21_E.coliOP50_L1_YA_RNAseq_Goya2020	Y38C1AA.7	1.47706	4.36131e-07
B.subtilisPXN21_E.coliOP50_L1_YA_RNAseq_Goya2020	F17C11.4	1.12946	4.49314e-07
B.subtilisPXN21_E.coliOP50_L1_YA_RNAseq_Goya2020	Y53G8B.4	0.941428	4.4961e-07
B.subtilisPXN21_E.coliOP50_L1_YA_RNAseq_Goya2020	ZK455.4	1.48988	4.55878e-07
B.subtilisPXN21_E.coliOP50_L1_YA_RNAseq_Goya2020	F01D4.3	2.59972	4.55878e-07
B.subtilisPXN21_E.coliOP50_L1_YA_RNAseq_Goya2020	D1054.10	-0.92871	4.62619e-07
B.subtilisPXN21_E.coliOP50_L1_YA_RNAseq_Goya2020	W01B6.5	1.89429	4.70163e-07
B.subtilisPXN21_E.coliOP50_L1_YA_RNAseq_Goya2020	F55H12.5	1.4037	4.70163e-07
B.subtilisPXN21_E.coliOP50_L1_YA_RNAseq_Goya2020	E02H1.7	1.63022	4.70163e-07
B.subtilisPXN21_E.coliOP50_L1_YA_RNAseq_Goya2020	F47F6.5	1.96345	4.83e-07
B.subtilisPXN21_E.coliOP50_L1_YA_RNAseq_Goya2020	C30G4.4	1.47577	4.8398e-07
B.subtilisPXN21_E.coliOP50_L1_YA_RNAseq_Goya2020	T08G3.4	2.50478	4.9055e-07
B.subtilisPXN21_E.coliOP50_L1_YA_RNAseq_Goya2020	F09C12.8	1.95396	4.9055e-07
B.subtilisPXN21_E.coliOP50_L1_YA_RNAseq_Goya2020	K07F5.4	2.09625	4.98347e-07
B.subtilisPXN21_E.coliOP50_L1_YA_RNAseq_Goya2020	Y46C8AL.4	7.19152	4.98347e-07
B.subtilisPXN21_E.coliOP50_L1_YA_RNAseq_Goya2020	C10G8.4	-1.29594	4.98347e-07
B.subtilisPXN21_E.coliOP50_L1_YA_RNAseq_Goya2020	T04H1.9	-3.03328	4.98347e-07
B.subtilisPXN21_E.coliOP50_L1_YA_RNAseq_Goya2020	ZK1055.7	-1.20961	4.99699e-07
B.subtilisPXN21_E.coliOP50_L1_YA_RNAseq_Goya2020	B0218.6	1.16082	4.99854e-07
B.subtilisPXN21_E.coliOP50_L1_YA_RNAseq_Goya2020	W04A4.2	-1.14288	4.99854e-07
B.subtilisPXN21_E.coliOP50_L1_YA_RNAseq_Goya2020	Y39B6A.20	1.47121	4.99854e-07
B.subtilisPXN21_E.coliOP50_L1_YA_RNAseq_Goya2020	M03B6.2	-0.897516	4.99854e-07
B.subtilisPXN21_E.coliOP50_L1_YA_RNAseq_Goya2020	T10B5.2	2.39937	5.06494e-07
B.subtilisPXN21_E.coliOP50_L1_YA_RNAseq_Goya2020	R102.10	1.62827	5.17301e-07
B.subtilisPXN21_E.coliOP50_L1_YA_RNAseq_Goya2020	F53C3.12	2.21991	5.17301e-07
B.subtilisPXN21_E.coliOP50_L1_YA_RNAseq_Goya2020	T26H5.9	3.25017	5.19776e-07
B.subtilisPXN21_E.coliOP50_L1_YA_RNAseq_Goya2020	T13C5.5	-1.2302	5.24816e-07
B.subtilisPXN21_E.coliOP50_L1_YA_RNAseq_Goya2020	F55H12.4	1.05851	5.27717e-07
B.subtilisPXN21_E.coliOP50_L1_YA_RNAseq_Goya2020	C37A2.2	-0.924528	5.29739e-07
B.subtilisPXN21_E.coliOP50_L1_YA_RNAseq_Goya2020	C07G3.9	-0.867971	5.40792e-07
B.subtilisPXN21_E.coliOP50_L1_YA_RNAseq_Goya2020	F21G4.2	-0.810015	5.40792e-07
B.subtilisPXN21_E.coliOP50_L1_YA_RNAseq_Goya2020	R08A2.2	1.77725	5.41199e-07
B.subtilisPXN21_E.coliOP50_L1_YA_RNAseq_Goya2020	K10C2.4	-0.849751	5.48829e-07
B.subtilisPXN21_E.coliOP50_L1_YA_RNAseq_Goya2020	ZK596.2	1.70008	5.4972e-07
B.subtilisPXN21_E.coliOP50_L1_YA_RNAseq_Goya2020	C50F2.5	1.71867	5.56231e-07
B.subtilisPXN21_E.coliOP50_L1_YA_RNAseq_Goya2020	T02B11.9	2.10457	5.56231e-07
B.subtilisPXN21_E.coliOP50_L1_YA_RNAseq_Goya2020	Y69A2AR.19	1.61524	5.69457e-07
B.subtilisPXN21_E.coliOP50_L1_YA_RNAseq_Goya2020	F01D4.2	-2.68653	5.69457e-07
B.subtilisPXN21_E.coliOP50_L1_YA_RNAseq_Goya2020	T20B3.1	1.54157	5.69457e-07
B.subtilisPXN21_E.coliOP50_L1_YA_RNAseq_Goya2020	Y39B6A.1	1.60119	5.69457e-07
B.subtilisPXN21_E.coliOP50_L1_YA_RNAseq_Goya2020	F54D5.3	1.07771	5.73659e-07
B.subtilisPXN21_E.coliOP50_L1_YA_RNAseq_Goya2020	F46G10.1	0.900887	5.81959e-07
B.subtilisPXN21_E.coliOP50_L1_YA_RNAseq_Goya2020	K07F5.8	2.66655	5.83548e-07
B.subtilisPXN21_E.coliOP50_L1_YA_RNAseq_Goya2020	W02B12.7	1.99688	5.88899e-07
B.subtilisPXN21_E.coliOP50_L1_YA_RNAseq_Goya2020	ZK809.8	0.937691	5.88899e-07
B.subtilisPXN21_E.coliOP50_L1_YA_RNAseq_Goya2020	C41H7.7	4.74481	5.88899e-07
B.subtilisPXN21_E.coliOP50_L1_YA_RNAseq_Goya2020	C34D4.3	1.29677	5.88899e-07
B.subtilisPXN21_E.coliOP50_L1_YA_RNAseq_Goya2020	Y69A2AR.8	2.2237	5.91841e-07
B.subtilisPXN21_E.coliOP50_L1_YA_RNAseq_Goya2020	F56D5.6	1.06727	5.91841e-07
B.subtilisPXN21_E.coliOP50_L1_YA_RNAseq_Goya2020	F32B4.2	2.15207	5.91841e-07
B.subtilisPXN21_E.coliOP50_L1_YA_RNAseq_Goya2020	ZK757.3	1.66371	5.91841e-07
B.subtilisPXN21_E.coliOP50_L1_YA_RNAseq_Goya2020	C18B2.5	0.932927	5.93494e-07
B.subtilisPXN21_E.coliOP50_L1_YA_RNAseq_Goya2020	T22C1.9	1.57352	5.94813e-07
B.subtilisPXN21_E.coliOP50_L1_YA_RNAseq_Goya2020	F45H7.4	2.22111	6.02969e-07
B.subtilisPXN21_E.coliOP50_L1_YA_RNAseq_Goya2020	T25C8.3	2.99179	6.02969e-07
B.subtilisPXN21_E.coliOP50_L1_YA_RNAseq_Goya2020	F09F7.2	0.998331	6.02969e-07
B.subtilisPXN21_E.coliOP50_L1_YA_RNAseq_Goya2020	Y57G11C.5	1.49902	6.04015e-07
B.subtilisPXN21_E.coliOP50_L1_YA_RNAseq_Goya2020	F49E12.9	-2.16832	6.24258e-07
B.subtilisPXN21_E.coliOP50_L1_YA_RNAseq_Goya2020	T01E8.9	1.45191	6.26163e-07
B.subtilisPXN21_E.coliOP50_L1_YA_RNAseq_Goya2020	R10D12.10	1.73158	6.26163e-07
B.subtilisPXN21_E.coliOP50_L1_YA_RNAseq_Goya2020	Y48B6A.5	2.12371	6.26907e-07
B.subtilisPXN21_E.coliOP50_L1_YA_RNAseq_Goya2020	B0379.7	1.47853	6.4359e-07
B.subtilisPXN21_E.coliOP50_L1_YA_RNAseq_Goya2020	Y54G2A.14	0.974208	6.48026e-07
B.subtilisPXN21_E.coliOP50_L1_YA_RNAseq_Goya2020	C44F1.2	3.49035	6.48026e-07
B.subtilisPXN21_E.coliOP50_L1_YA_RNAseq_Goya2020	Y11D7A.3	-1.48757	6.48026e-07
B.subtilisPXN21_E.coliOP50_L1_YA_RNAseq_Goya2020	ZC581.3	2.13425	6.48026e-07
B.subtilisPXN21_E.coliOP50_L1_YA_RNAseq_Goya2020	R11E3.1	1.55486	6.52264e-07
B.subtilisPXN21_E.coliOP50_L1_YA_RNAseq_Goya2020	F54F12.1	2.27764	6.53139e-07
B.subtilisPXN21_E.coliOP50_L1_YA_RNAseq_Goya2020	K05F1.10	1.47407	6.53606e-07
B.subtilisPXN21_E.coliOP50_L1_YA_RNAseq_Goya2020	C47E8.10	3.03315	6.54426e-07
B.subtilisPXN21_E.coliOP50_L1_YA_RNAseq_Goya2020	T22H9.3	2.19921	6.57333e-07
B.subtilisPXN21_E.coliOP50_L1_YA_RNAseq_Goya2020	T28B4.3	-1.12779	6.6817e-07
B.subtilisPXN21_E.coliOP50_L1_YA_RNAseq_Goya2020	H04J21.1	2.31616	6.7276e-07
B.subtilisPXN21_E.coliOP50_L1_YA_RNAseq_Goya2020	ZK856.18	1.97093	6.7276e-07
B.subtilisPXN21_E.coliOP50_L1_YA_RNAseq_Goya2020	Y53G8AM.5	5.57923	6.82185e-07
B.subtilisPXN21_E.coliOP50_L1_YA_RNAseq_Goya2020	W03F8.6	2.35882	6.82336e-07
B.subtilisPXN21_E.coliOP50_L1_YA_RNAseq_Goya2020	H25K10.1	3.44874	6.83617e-07
B.subtilisPXN21_E.coliOP50_L1_YA_RNAseq_Goya2020	T28H11.7	1.44857	6.83617e-07
B.subtilisPXN21_E.coliOP50_L1_YA_RNAseq_Goya2020	T11B7.4	1.35705	6.92535e-07
B.subtilisPXN21_E.coliOP50_L1_YA_RNAseq_Goya2020	F21F8.3	1.33566	6.95994e-07
B.subtilisPXN21_E.coliOP50_L1_YA_RNAseq_Goya2020	Y22D7AL.5	-0.980766	6.99117e-07
B.subtilisPXN21_E.coliOP50_L1_YA_RNAseq_Goya2020	C24B5.3	2.94889	6.99117e-07
B.subtilisPXN21_E.coliOP50_L1_YA_RNAseq_Goya2020	F22F4.5	-2.21552	6.99117e-07
B.subtilisPXN21_E.coliOP50_L1_YA_RNAseq_Goya2020	W02B12.12	1.48374	7.04299e-07
B.subtilisPXN21_E.coliOP50_L1_YA_RNAseq_Goya2020	F55F8.7	1.87236	7.04299e-07
B.subtilisPXN21_E.coliOP50_L1_YA_RNAseq_Goya2020	E03A3.4	1.9059	7.17516e-07
B.subtilisPXN21_E.coliOP50_L1_YA_RNAseq_Goya2020	H08M01.1	2.15041	7.23601e-07
B.subtilisPXN21_E.coliOP50_L1_YA_RNAseq_Goya2020	Y60A3A.2	2.5421	7.28269e-07
B.subtilisPXN21_E.coliOP50_L1_YA_RNAseq_Goya2020	C04F12.16	2.27983	7.28679e-07
B.subtilisPXN21_E.coliOP50_L1_YA_RNAseq_Goya2020	C49C8.1	1.85434	7.29497e-07
B.subtilisPXN21_E.coliOP50_L1_YA_RNAseq_Goya2020	Y40H4A.2	1.65143	7.36528e-07
B.subtilisPXN21_E.coliOP50_L1_YA_RNAseq_Goya2020	C46H11.4	1.01729	7.36528e-07
B.subtilisPXN21_E.coliOP50_L1_YA_RNAseq_Goya2020	Y69A2AR.14	2.30507	7.36528e-07
B.subtilisPXN21_E.coliOP50_L1_YA_RNAseq_Goya2020	T08G11.2	1.70955	7.3925e-07
B.subtilisPXN21_E.coliOP50_L1_YA_RNAseq_Goya2020	ZK783.6	2.69722	7.3925e-07
B.subtilisPXN21_E.coliOP50_L1_YA_RNAseq_Goya2020	ZC443.3	1.3106	7.43009e-07
B.subtilisPXN21_E.coliOP50_L1_YA_RNAseq_Goya2020	R08C7.6	1.75408	7.43009e-07
B.subtilisPXN21_E.coliOP50_L1_YA_RNAseq_Goya2020	C56E10.4	-2.01988	7.43009e-07
B.subtilisPXN21_E.coliOP50_L1_YA_RNAseq_Goya2020	C34E7.4	1.6974	7.46132e-07
B.subtilisPXN21_E.coliOP50_L1_YA_RNAseq_Goya2020	F42C5.7	1.21014	7.48493e-07
B.subtilisPXN21_E.coliOP50_L1_YA_RNAseq_Goya2020	F10D11.5	1.80091	7.52167e-07
B.subtilisPXN21_E.coliOP50_L1_YA_RNAseq_Goya2020	ZK1320.2	0.871044	7.54947e-07
B.subtilisPXN21_E.coliOP50_L1_YA_RNAseq_Goya2020	F22B3.8	2.0014	7.57512e-07
B.subtilisPXN21_E.coliOP50_L1_YA_RNAseq_Goya2020	T07F10.1	0.899285	7.6167e-07
B.subtilisPXN21_E.coliOP50_L1_YA_RNAseq_Goya2020	F52E1.5	1.81246	7.75168e-07
B.subtilisPXN21_E.coliOP50_L1_YA_RNAseq_Goya2020	ZK1128.7	1.43868	7.76115e-07
B.subtilisPXN21_E.coliOP50_L1_YA_RNAseq_Goya2020	C17G10.5	1.20113	7.79389e-07
B.subtilisPXN21_E.coliOP50_L1_YA_RNAseq_Goya2020	F28B4.3	0.929706	7.81151e-07
B.subtilisPXN21_E.coliOP50_L1_YA_RNAseq_Goya2020	C08F11.14	2.56008	7.84571e-07
B.subtilisPXN21_E.coliOP50_L1_YA_RNAseq_Goya2020	H29C22.1	-1.95638	7.84866e-07
B.subtilisPXN21_E.coliOP50_L1_YA_RNAseq_Goya2020	F09A5.9	1.06864	7.88584e-07
B.subtilisPXN21_E.coliOP50_L1_YA_RNAseq_Goya2020	Y39G8C.2	2.66882	7.97675e-07
B.subtilisPXN21_E.coliOP50_L1_YA_RNAseq_Goya2020	C23H3.7	3.15955	7.97675e-07
B.subtilisPXN21_E.coliOP50_L1_YA_RNAseq_Goya2020	K09F6.13	-2.45196	7.97675e-07
B.subtilisPXN21_E.coliOP50_L1_YA_RNAseq_Goya2020	K02B9.1	-0.835419	7.98034e-07
B.subtilisPXN21_E.coliOP50_L1_YA_RNAseq_Goya2020	Y66D12A.20	1.48467	7.98034e-07
B.subtilisPXN21_E.coliOP50_L1_YA_RNAseq_Goya2020	T25D10.4	1.69773	8.00065e-07
B.subtilisPXN21_E.coliOP50_L1_YA_RNAseq_Goya2020	F53F10.3	-1.09754	8.00245e-07
B.subtilisPXN21_E.coliOP50_L1_YA_RNAseq_Goya2020	H32C10.1	1.54037	8.00245e-07
B.subtilisPXN21_E.coliOP50_L1_YA_RNAseq_Goya2020	C47E12.8	1.75658	8.00245e-07
B.subtilisPXN21_E.coliOP50_L1_YA_RNAseq_Goya2020	Y22D7AL.10	-0.808141	8.04843e-07
B.subtilisPXN21_E.coliOP50_L1_YA_RNAseq_Goya2020	R13A5.11	1.65081	8.06784e-07
B.subtilisPXN21_E.coliOP50_L1_YA_RNAseq_Goya2020	C12D8.18	1.65049	8.08809e-07
B.subtilisPXN21_E.coliOP50_L1_YA_RNAseq_Goya2020	C14A4.13	1.87638	8.08809e-07
B.subtilisPXN21_E.coliOP50_L1_YA_RNAseq_Goya2020	F25B4.9	-0.719286	8.0932e-07
B.subtilisPXN21_E.coliOP50_L1_YA_RNAseq_Goya2020	C07A12.3	1.37017	8.0932e-07
B.subtilisPXN21_E.coliOP50_L1_YA_RNAseq_Goya2020	Y47D3A.13	1.6542	8.11952e-07
B.subtilisPXN21_E.coliOP50_L1_YA_RNAseq_Goya2020	D2089.2	2.30853	8.11952e-07
B.subtilisPXN21_E.coliOP50_L1_YA_RNAseq_Goya2020	C55C3.4	1.43799	8.23922e-07
B.subtilisPXN21_E.coliOP50_L1_YA_RNAseq_Goya2020	ZK622.1	1.77001	8.2752e-07
B.subtilisPXN21_E.coliOP50_L1_YA_RNAseq_Goya2020	F40E10.3	0.906863	8.2752e-07
B.subtilisPXN21_E.coliOP50_L1_YA_RNAseq_Goya2020	T06C10.3	1.82322	8.2971e-07
B.subtilisPXN21_E.coliOP50_L1_YA_RNAseq_Goya2020	Y53H1B.2	-1.05328	8.2971e-07
B.subtilisPXN21_E.coliOP50_L1_YA_RNAseq_Goya2020	T05C12.1	1.63309	8.35153e-07
B.subtilisPXN21_E.coliOP50_L1_YA_RNAseq_Goya2020	K08F4.7	-2.08751	8.35153e-07
B.subtilisPXN21_E.coliOP50_L1_YA_RNAseq_Goya2020	H34I24.2	1.10063	8.35153e-07
B.subtilisPXN21_E.coliOP50_L1_YA_RNAseq_Goya2020	R07E5.6	1.76077	8.35153e-07
B.subtilisPXN21_E.coliOP50_L1_YA_RNAseq_Goya2020	F23H12.9	1.10524	8.36882e-07
B.subtilisPXN21_E.coliOP50_L1_YA_RNAseq_Goya2020	F42H11.2	-0.770225	8.39346e-07
B.subtilisPXN21_E.coliOP50_L1_YA_RNAseq_Goya2020	C09B9.2	1.34842	8.51568e-07
B.subtilisPXN21_E.coliOP50_L1_YA_RNAseq_Goya2020	T22G5.2	2.72892	8.54248e-07
B.subtilisPXN21_E.coliOP50_L1_YA_RNAseq_Goya2020	Y105C5A.15	1.37468	8.56347e-07
B.subtilisPXN21_E.coliOP50_L1_YA_RNAseq_Goya2020	F43C11.7	1.56912	8.65195e-07
B.subtilisPXN21_E.coliOP50_L1_YA_RNAseq_Goya2020	F13E9.5	1.65806	8.65195e-07
B.subtilisPXN21_E.coliOP50_L1_YA_RNAseq_Goya2020	C36A4.2	-1.87626	8.65195e-07
B.subtilisPXN21_E.coliOP50_L1_YA_RNAseq_Goya2020	T21G5.4	1.15208	8.65195e-07
B.subtilisPXN21_E.coliOP50_L1_YA_RNAseq_Goya2020	B0207.7	2.55785	8.65195e-07
B.subtilisPXN21_E.coliOP50_L1_YA_RNAseq_Goya2020	Y53C10A.10	1.77177	8.65195e-07
B.subtilisPXN21_E.coliOP50_L1_YA_RNAseq_Goya2020	Y53C12A.8	2.52674	8.65195e-07
B.subtilisPXN21_E.coliOP50_L1_YA_RNAseq_Goya2020	ZC15.8	1.87216	8.70393e-07
B.subtilisPXN21_E.coliOP50_L1_YA_RNAseq_Goya2020	M176.9	1.65917	8.70393e-07
B.subtilisPXN21_E.coliOP50_L1_YA_RNAseq_Goya2020	F44F4.4	1.04287	8.78814e-07
B.subtilisPXN21_E.coliOP50_L1_YA_RNAseq_Goya2020	T23F11.2	1.48597	8.78814e-07
B.subtilisPXN21_E.coliOP50_L1_YA_RNAseq_Goya2020	Y106G6H.1	1.12061	8.82244e-07
B.subtilisPXN21_E.coliOP50_L1_YA_RNAseq_Goya2020	ZK1225.4	1.86279	8.82244e-07
B.subtilisPXN21_E.coliOP50_L1_YA_RNAseq_Goya2020	C50E10.2	1.91716	8.82244e-07
B.subtilisPXN21_E.coliOP50_L1_YA_RNAseq_Goya2020	F13H8.3	-1.75953	8.87624e-07
B.subtilisPXN21_E.coliOP50_L1_YA_RNAseq_Goya2020	H04M03.2	3.56284	8.94989e-07
B.subtilisPXN21_E.coliOP50_L1_YA_RNAseq_Goya2020	T07H3.1	2.25432	8.94989e-07
B.subtilisPXN21_E.coliOP50_L1_YA_RNAseq_Goya2020	M70.3	1.4252	8.99403e-07
B.subtilisPXN21_E.coliOP50_L1_YA_RNAseq_Goya2020	F47B3.7	1.28471	9.06046e-07
B.subtilisPXN21_E.coliOP50_L1_YA_RNAseq_Goya2020	C25A8.4	-0.731675	9.06046e-07
B.subtilisPXN21_E.coliOP50_L1_YA_RNAseq_Goya2020	B0302.5	1.28486	9.06046e-07
B.subtilisPXN21_E.coliOP50_L1_YA_RNAseq_Goya2020	Y43C5B.2	2.33524	9.06046e-07
B.subtilisPXN21_E.coliOP50_L1_YA_RNAseq_Goya2020	K06G5.1	1.04379	9.06046e-07
B.subtilisPXN21_E.coliOP50_L1_YA_RNAseq_Goya2020	Y46G5A.36	3.32375	9.06046e-07
B.subtilisPXN21_E.coliOP50_L1_YA_RNAseq_Goya2020	F10F2.8	1.63075	9.06046e-07
B.subtilisPXN21_E.coliOP50_L1_YA_RNAseq_Goya2020	F32B6.5	1.19894	9.06046e-07
B.subtilisPXN21_E.coliOP50_L1_YA_RNAseq_Goya2020	C16C8.18	1.58495	9.06046e-07
B.subtilisPXN21_E.coliOP50_L1_YA_RNAseq_Goya2020	F21A3.11	1.76089	9.06046e-07
B.subtilisPXN21_E.coliOP50_L1_YA_RNAseq_Goya2020	F46F5.9	2.63783	9.06046e-07
B.subtilisPXN21_E.coliOP50_L1_YA_RNAseq_Goya2020	B0244.2	1.02602	9.06046e-07
B.subtilisPXN21_E.coliOP50_L1_YA_RNAseq_Goya2020	K03H6.7	3.27341	9.06046e-07
B.subtilisPXN21_E.coliOP50_L1_YA_RNAseq_Goya2020	Y65B4BR.1	4.11233	9.06046e-07
B.subtilisPXN21_E.coliOP50_L1_YA_RNAseq_Goya2020	Y47G6A.22	-0.968002	9.06046e-07
B.subtilisPXN21_E.coliOP50_L1_YA_RNAseq_Goya2020	W06A7.5	1.29491	9.14187e-07
B.subtilisPXN21_E.coliOP50_L1_YA_RNAseq_Goya2020	C30B5.3	1.67435	9.14187e-07
B.subtilisPXN21_E.coliOP50_L1_YA_RNAseq_Goya2020	F31F4.15	-1.89585	9.29492e-07
B.subtilisPXN21_E.coliOP50_L1_YA_RNAseq_Goya2020	F40F12.7	1.20416	9.36902e-07
B.subtilisPXN21_E.coliOP50_L1_YA_RNAseq_Goya2020	C31H5.6	1.55462	9.45125e-07
B.subtilisPXN21_E.coliOP50_L1_YA_RNAseq_Goya2020	C37C3.8	0.938273	9.46231e-07
B.subtilisPXN21_E.coliOP50_L1_YA_RNAseq_Goya2020	R13H4.2	0.871415	9.46231e-07
B.subtilisPXN21_E.coliOP50_L1_YA_RNAseq_Goya2020	C18A11.3	1.46332	9.46231e-07
B.subtilisPXN21_E.coliOP50_L1_YA_RNAseq_Goya2020	F35C5.10	4.02805	9.54981e-07
B.subtilisPXN21_E.coliOP50_L1_YA_RNAseq_Goya2020	F44D12.5	1.11463	9.55269e-07
B.subtilisPXN21_E.coliOP50_L1_YA_RNAseq_Goya2020	T04F3.3	1.6605	9.68503e-07
B.subtilisPXN21_E.coliOP50_L1_YA_RNAseq_Goya2020	F10G8.1	2.17665	9.68503e-07
B.subtilisPXN21_E.coliOP50_L1_YA_RNAseq_Goya2020	R06B10.1	2.17449	9.75098e-07
B.subtilisPXN21_E.coliOP50_L1_YA_RNAseq_Goya2020	T21C12.2	-0.729411	9.79296e-07
B.subtilisPXN21_E.coliOP50_L1_YA_RNAseq_Goya2020	K12B6.2	2.33312	9.81932e-07
B.subtilisPXN21_E.coliOP50_L1_YA_RNAseq_Goya2020	C51E3.7	0.860744	9.81962e-07
B.subtilisPXN21_E.coliOP50_L1_YA_RNAseq_Goya2020	C27B7.6	1.40439	9.93829e-07
B.subtilisPXN21_E.coliOP50_L1_YA_RNAseq_Goya2020	R04D3.3	-0.903647	9.93829e-07
B.subtilisPXN21_E.coliOP50_L1_YA_RNAseq_Goya2020	R105.1	1.88306	9.96369e-07
B.subtilisPXN21_E.coliOP50_L1_YA_RNAseq_Goya2020	C34F6.3	-0.758186	1.00225e-06
B.subtilisPXN21_E.coliOP50_L1_YA_RNAseq_Goya2020	Y39F10A.3	3.65748	1.00372e-06
B.subtilisPXN21_E.coliOP50_L1_YA_RNAseq_Goya2020	F14H12.3	2.10724	1.01723e-06
B.subtilisPXN21_E.coliOP50_L1_YA_RNAseq_Goya2020	C32D5.4	1.55372	1.01723e-06
B.subtilisPXN21_E.coliOP50_L1_YA_RNAseq_Goya2020	Y54E2A.7	1.86871	1.02739e-06
B.subtilisPXN21_E.coliOP50_L1_YA_RNAseq_Goya2020	D1054.8	-1.25521	1.02873e-06
B.subtilisPXN21_E.coliOP50_L1_YA_RNAseq_Goya2020	H36L18.2	0.931017	1.02873e-06
B.subtilisPXN21_E.coliOP50_L1_YA_RNAseq_Goya2020	C37H5.8	-0.804313	1.03497e-06
B.subtilisPXN21_E.coliOP50_L1_YA_RNAseq_Goya2020	C56E6.2	-1.6263	1.03835e-06
B.subtilisPXN21_E.coliOP50_L1_YA_RNAseq_Goya2020	K08E3.10	0.979166	1.0456e-06
B.subtilisPXN21_E.coliOP50_L1_YA_RNAseq_Goya2020	Y45F10B.13	-0.779286	1.0456e-06
B.subtilisPXN21_E.coliOP50_L1_YA_RNAseq_Goya2020	R11H6.7	3.47782	1.0456e-06
B.subtilisPXN21_E.coliOP50_L1_YA_RNAseq_Goya2020	C52B9.3	1.65908	1.0456e-06
B.subtilisPXN21_E.coliOP50_L1_YA_RNAseq_Goya2020	F54D5.8	-0.682876	1.05001e-06
B.subtilisPXN21_E.coliOP50_L1_YA_RNAseq_Goya2020	Y53G8AM.4	6.51348	1.05026e-06
B.subtilisPXN21_E.coliOP50_L1_YA_RNAseq_Goya2020	C06A1.3	1.72286	1.05154e-06
B.subtilisPXN21_E.coliOP50_L1_YA_RNAseq_Goya2020	C17H12.3	1.35899	1.05355e-06
B.subtilisPXN21_E.coliOP50_L1_YA_RNAseq_Goya2020	F01G10.5	1.60245	1.05518e-06
B.subtilisPXN21_E.coliOP50_L1_YA_RNAseq_Goya2020	Y4C6A.1	3.03616	1.05641e-06
B.subtilisPXN21_E.coliOP50_L1_YA_RNAseq_Goya2020	F21F3.3	2.24411	1.06267e-06
B.subtilisPXN21_E.coliOP50_L1_YA_RNAseq_Goya2020	Y69A2AR.23	2.25769	1.06376e-06
B.subtilisPXN21_E.coliOP50_L1_YA_RNAseq_Goya2020	ZK930.7	2.39694	1.06807e-06
B.subtilisPXN21_E.coliOP50_L1_YA_RNAseq_Goya2020	C53D6.10	1.67603	1.06807e-06
B.subtilisPXN21_E.coliOP50_L1_YA_RNAseq_Goya2020	Y37B11A.1	2.52826	1.06866e-06
B.subtilisPXN21_E.coliOP50_L1_YA_RNAseq_Goya2020	F59C6.2	2.51618	1.0733e-06
B.subtilisPXN21_E.coliOP50_L1_YA_RNAseq_Goya2020	Y71H2AL.1	0.965295	1.08253e-06
B.subtilisPXN21_E.coliOP50_L1_YA_RNAseq_Goya2020	C07A4.3	1.77353	1.08253e-06
B.subtilisPXN21_E.coliOP50_L1_YA_RNAseq_Goya2020	C01G6.1	0.867533	1.08253e-06
B.subtilisPXN21_E.coliOP50_L1_YA_RNAseq_Goya2020	E03G2.4	1.91349	1.08253e-06
B.subtilisPXN21_E.coliOP50_L1_YA_RNAseq_Goya2020	F01D5.9	1.40472	1.09124e-06
B.subtilisPXN21_E.coliOP50_L1_YA_RNAseq_Goya2020	ZK1055.6	-1.4727	1.09124e-06
B.subtilisPXN21_E.coliOP50_L1_YA_RNAseq_Goya2020	T02G5.7	-0.688545	1.0981e-06
B.subtilisPXN21_E.coliOP50_L1_YA_RNAseq_Goya2020	Y18H1A.15	2.06939	1.0981e-06
B.subtilisPXN21_E.coliOP50_L1_YA_RNAseq_Goya2020	T11F9.5	2.73956	1.10665e-06
B.subtilisPXN21_E.coliOP50_L1_YA_RNAseq_Goya2020	C50H2.12	2.09555	1.12061e-06
B.subtilisPXN21_E.coliOP50_L1_YA_RNAseq_Goya2020	F14H3.4	-1.23549	1.13831e-06
B.subtilisPXN21_E.coliOP50_L1_YA_RNAseq_Goya2020	R11A5.4	-0.768483	1.15107e-06
B.subtilisPXN21_E.coliOP50_L1_YA_RNAseq_Goya2020	K01A2.5	0.998018	1.15678e-06
B.subtilisPXN21_E.coliOP50_L1_YA_RNAseq_Goya2020	Y47D3A.31	1.54236	1.15678e-06
B.subtilisPXN21_E.coliOP50_L1_YA_RNAseq_Goya2020	C36E6.3	0.860277	1.15678e-06
B.subtilisPXN21_E.coliOP50_L1_YA_RNAseq_Goya2020	R10E9.2	1.17141	1.15709e-06
B.subtilisPXN21_E.coliOP50_L1_YA_RNAseq_Goya2020	M28.10	0.866633	1.15709e-06
B.subtilisPXN21_E.coliOP50_L1_YA_RNAseq_Goya2020	F54D10.2	2.49867	1.15777e-06
B.subtilisPXN21_E.coliOP50_L1_YA_RNAseq_Goya2020	C15H11.1	1.57252	1.15777e-06
B.subtilisPXN21_E.coliOP50_L1_YA_RNAseq_Goya2020	Y57G7A.5	1.53171	1.16589e-06
B.subtilisPXN21_E.coliOP50_L1_YA_RNAseq_Goya2020	C10C6.3	2.07267	1.16623e-06
B.subtilisPXN21_E.coliOP50_L1_YA_RNAseq_Goya2020	K03H1.1	1.43732	1.17623e-06
B.subtilisPXN21_E.coliOP50_L1_YA_RNAseq_Goya2020	Y44A6D.5	1.65761	1.17623e-06
B.subtilisPXN21_E.coliOP50_L1_YA_RNAseq_Goya2020	F59A6.4	1.66324	1.17623e-06
B.subtilisPXN21_E.coliOP50_L1_YA_RNAseq_Goya2020	Y73F8A.20	1.58609	1.18225e-06
B.subtilisPXN21_E.coliOP50_L1_YA_RNAseq_Goya2020	F45C12.4	2.10056	1.1871e-06
B.subtilisPXN21_E.coliOP50_L1_YA_RNAseq_Goya2020	T22C1.8	1.47713	1.1871e-06
B.subtilisPXN21_E.coliOP50_L1_YA_RNAseq_Goya2020	Y37D8A.5	1.70453	1.1871e-06
B.subtilisPXN21_E.coliOP50_L1_YA_RNAseq_Goya2020	T09B4.6	3.03993	1.1871e-06
B.subtilisPXN21_E.coliOP50_L1_YA_RNAseq_Goya2020	R09E10.1	1.56602	1.1871e-06
B.subtilisPXN21_E.coliOP50_L1_YA_RNAseq_Goya2020	C05B5.6	2.30322	1.19183e-06
B.subtilisPXN21_E.coliOP50_L1_YA_RNAseq_Goya2020	F46E10.11	1.61839	1.19183e-06
B.subtilisPXN21_E.coliOP50_L1_YA_RNAseq_Goya2020	C25A8.2	1.56832	1.19183e-06
B.subtilisPXN21_E.coliOP50_L1_YA_RNAseq_Goya2020	F21C10.11	2.37052	1.19183e-06
B.subtilisPXN21_E.coliOP50_L1_YA_RNAseq_Goya2020	C14F5.3	-1.04938	1.19824e-06
B.subtilisPXN21_E.coliOP50_L1_YA_RNAseq_Goya2020	C29F5.3	2.10526	1.20179e-06
B.subtilisPXN21_E.coliOP50_L1_YA_RNAseq_Goya2020	C55C3.3	1.34056	1.20179e-06
B.subtilisPXN21_E.coliOP50_L1_YA_RNAseq_Goya2020	T21H3.1	1.48008	1.20179e-06
B.subtilisPXN21_E.coliOP50_L1_YA_RNAseq_Goya2020	C18E9.8	2.14968	1.20541e-06
B.subtilisPXN21_E.coliOP50_L1_YA_RNAseq_Goya2020	F55F3.2	0.848117	1.20541e-06
B.subtilisPXN21_E.coliOP50_L1_YA_RNAseq_Goya2020	F09C12.7	3.68991	1.20645e-06
B.subtilisPXN21_E.coliOP50_L1_YA_RNAseq_Goya2020	F37A8.5	1.90441	1.20645e-06
B.subtilisPXN21_E.coliOP50_L1_YA_RNAseq_Goya2020	C30F12.5	0.942616	1.20645e-06
B.subtilisPXN21_E.coliOP50_L1_YA_RNAseq_Goya2020	M18.2	1.2023	1.21192e-06
B.subtilisPXN21_E.coliOP50_L1_YA_RNAseq_Goya2020	VF13D12L.3	-0.737135	1.21192e-06
B.subtilisPXN21_E.coliOP50_L1_YA_RNAseq_Goya2020	ZK892.1	0.965158	1.21192e-06
B.subtilisPXN21_E.coliOP50_L1_YA_RNAseq_Goya2020	C50F2.10	3.34591	1.21319e-06
B.subtilisPXN21_E.coliOP50_L1_YA_RNAseq_Goya2020	Y76A2A.1	1.44586	1.21569e-06
B.subtilisPXN21_E.coliOP50_L1_YA_RNAseq_Goya2020	Y41C4A.18	1.7268	1.2166e-06
B.subtilisPXN21_E.coliOP50_L1_YA_RNAseq_Goya2020	ZK484.7	1.51589	1.21889e-06
B.subtilisPXN21_E.coliOP50_L1_YA_RNAseq_Goya2020	ZK596.1	2.0795	1.22511e-06
B.subtilisPXN21_E.coliOP50_L1_YA_RNAseq_Goya2020	C39D10.7	-0.80399	1.22511e-06
B.subtilisPXN21_E.coliOP50_L1_YA_RNAseq_Goya2020	T28D6.2	1.42499	1.22511e-06
B.subtilisPXN21_E.coliOP50_L1_YA_RNAseq_Goya2020	F21E9.3	1.50019	1.22511e-06
B.subtilisPXN21_E.coliOP50_L1_YA_RNAseq_Goya2020	T28F3.4	-1.78002	1.22511e-06
B.subtilisPXN21_E.coliOP50_L1_YA_RNAseq_Goya2020	T15H9.4	2.6913	1.22511e-06
B.subtilisPXN21_E.coliOP50_L1_YA_RNAseq_Goya2020	T10E9.9	1.49683	1.22511e-06
B.subtilisPXN21_E.coliOP50_L1_YA_RNAseq_Goya2020	E02H9.5	1.73834	1.22511e-06
B.subtilisPXN21_E.coliOP50_L1_YA_RNAseq_Goya2020	H01M10.3	-1.14712	1.22874e-06
B.subtilisPXN21_E.coliOP50_L1_YA_RNAseq_Goya2020	C23H5.8	-0.901569	1.23004e-06
B.subtilisPXN21_E.coliOP50_L1_YA_RNAseq_Goya2020	H06I04.5	2.27996	1.23004e-06
B.subtilisPXN21_E.coliOP50_L1_YA_RNAseq_Goya2020	F58A6.1	1.44527	1.23004e-06
B.subtilisPXN21_E.coliOP50_L1_YA_RNAseq_Goya2020	F34D10.9	1.83088	1.23604e-06
B.subtilisPXN21_E.coliOP50_L1_YA_RNAseq_Goya2020	ZK1127.10	-0.776344	1.23604e-06
B.subtilisPXN21_E.coliOP50_L1_YA_RNAseq_Goya2020	F21C10.8	1.00822	1.24244e-06
B.subtilisPXN21_E.coliOP50_L1_YA_RNAseq_Goya2020	Y75B8A.24	-0.711588	1.24244e-06
B.subtilisPXN21_E.coliOP50_L1_YA_RNAseq_Goya2020	C36B7.5	1.77485	1.24244e-06
B.subtilisPXN21_E.coliOP50_L1_YA_RNAseq_Goya2020	W03F8.1	0.8411	1.24244e-06
B.subtilisPXN21_E.coliOP50_L1_YA_RNAseq_Goya2020	Y71H2AM.19	-0.730179	1.24467e-06
B.subtilisPXN21_E.coliOP50_L1_YA_RNAseq_Goya2020	T14G10.8	1.4902	1.24662e-06
B.subtilisPXN21_E.coliOP50_L1_YA_RNAseq_Goya2020	F54F7.2	-1.33002	1.24982e-06
B.subtilisPXN21_E.coliOP50_L1_YA_RNAseq_Goya2020	F35C11.2	1.87955	1.25186e-06
B.subtilisPXN21_E.coliOP50_L1_YA_RNAseq_Goya2020	C01F6.2	1.64755	1.25768e-06
B.subtilisPXN21_E.coliOP50_L1_YA_RNAseq_Goya2020	F42G8.8	1.74139	1.25768e-06
B.subtilisPXN21_E.coliOP50_L1_YA_RNAseq_Goya2020	T17A3.8	1.56635	1.25849e-06
B.subtilisPXN21_E.coliOP50_L1_YA_RNAseq_Goya2020	C29F9.4	1.83142	1.26e-06
B.subtilisPXN21_E.coliOP50_L1_YA_RNAseq_Goya2020	Y39E4B.5	-0.840904	1.26351e-06
B.subtilisPXN21_E.coliOP50_L1_YA_RNAseq_Goya2020	K01H12.2	1.86113	1.26407e-06
B.subtilisPXN21_E.coliOP50_L1_YA_RNAseq_Goya2020	C29H12.2	-0.661056	1.26407e-06
B.subtilisPXN21_E.coliOP50_L1_YA_RNAseq_Goya2020	F53F1.2	-0.788838	1.26407e-06
B.subtilisPXN21_E.coliOP50_L1_YA_RNAseq_Goya2020	F59A1.15	1.88611	1.26464e-06
B.subtilisPXN21_E.coliOP50_L1_YA_RNAseq_Goya2020	B0244.9	1.67146	1.26464e-06
B.subtilisPXN21_E.coliOP50_L1_YA_RNAseq_Goya2020	F36H12.4	1.76341	1.26507e-06
B.subtilisPXN21_E.coliOP50_L1_YA_RNAseq_Goya2020	Y49E10.10	1.72204	1.27196e-06
B.subtilisPXN21_E.coliOP50_L1_YA_RNAseq_Goya2020	C34D4.2	1.70173	1.27196e-06
B.subtilisPXN21_E.coliOP50_L1_YA_RNAseq_Goya2020	ZK795.2	1.49285	1.27196e-06
B.subtilisPXN21_E.coliOP50_L1_YA_RNAseq_Goya2020	T02G5.8	-0.797031	1.27196e-06
B.subtilisPXN21_E.coliOP50_L1_YA_RNAseq_Goya2020	F08B4.8	1.43868	1.27196e-06
B.subtilisPXN21_E.coliOP50_L1_YA_RNAseq_Goya2020	F02D8.4	0.790896	1.28621e-06
B.subtilisPXN21_E.coliOP50_L1_YA_RNAseq_Goya2020	ZK512.10	1.57846	1.2975e-06
B.subtilisPXN21_E.coliOP50_L1_YA_RNAseq_Goya2020	Y51A2B.4	2.41468	1.2975e-06
B.subtilisPXN21_E.coliOP50_L1_YA_RNAseq_Goya2020	W05E7.3	-1.35535	1.31324e-06
B.subtilisPXN21_E.coliOP50_L1_YA_RNAseq_Goya2020	M03A8.1	0.77354	1.31324e-06
B.subtilisPXN21_E.coliOP50_L1_YA_RNAseq_Goya2020	B0432.12	2.14526	1.31324e-06
B.subtilisPXN21_E.coliOP50_L1_YA_RNAseq_Goya2020	Y37E3.16	-1.31638	1.31607e-06
B.subtilisPXN21_E.coliOP50_L1_YA_RNAseq_Goya2020	ZK550.2	1.69905	1.31769e-06
B.subtilisPXN21_E.coliOP50_L1_YA_RNAseq_Goya2020	C37E2.5	1.83512	1.31916e-06
B.subtilisPXN21_E.coliOP50_L1_YA_RNAseq_Goya2020	W03G1.7	3.66723	1.32931e-06
B.subtilisPXN21_E.coliOP50_L1_YA_RNAseq_Goya2020	C18H2.5	1.63326	1.33357e-06
B.subtilisPXN21_E.coliOP50_L1_YA_RNAseq_Goya2020	F53B6.9	3.36511	1.33811e-06
B.subtilisPXN21_E.coliOP50_L1_YA_RNAseq_Goya2020	R08A2.1	1.73925	1.36092e-06
B.subtilisPXN21_E.coliOP50_L1_YA_RNAseq_Goya2020	Y46G5A.22	1.77008	1.3755e-06
B.subtilisPXN21_E.coliOP50_L1_YA_RNAseq_Goya2020	Y7A9C.1	1.57246	1.37585e-06
B.subtilisPXN21_E.coliOP50_L1_YA_RNAseq_Goya2020	C49G7.4	1.73537	1.38376e-06
B.subtilisPXN21_E.coliOP50_L1_YA_RNAseq_Goya2020	F55H12.1	1.9028	1.38538e-06
B.subtilisPXN21_E.coliOP50_L1_YA_RNAseq_Goya2020	F54F3.4	1.34543	1.38709e-06
B.subtilisPXN21_E.coliOP50_L1_YA_RNAseq_Goya2020	M88.3	1.74893	1.39764e-06
B.subtilisPXN21_E.coliOP50_L1_YA_RNAseq_Goya2020	Y48E1B.8	-5.16003	1.40716e-06
B.subtilisPXN21_E.coliOP50_L1_YA_RNAseq_Goya2020	ZK1251.1	1.36139	1.4104e-06
B.subtilisPXN21_E.coliOP50_L1_YA_RNAseq_Goya2020	C47E12.12	2.38261	1.42416e-06
B.subtilisPXN21_E.coliOP50_L1_YA_RNAseq_Goya2020	Y40B10A.4	2.46917	1.42853e-06
B.subtilisPXN21_E.coliOP50_L1_YA_RNAseq_Goya2020	R17.3	1.84494	1.43548e-06
B.subtilisPXN21_E.coliOP50_L1_YA_RNAseq_Goya2020	C02A12.4	2.60588	1.43548e-06
B.subtilisPXN21_E.coliOP50_L1_YA_RNAseq_Goya2020	F27C1.3	1.78328	1.44541e-06
B.subtilisPXN21_E.coliOP50_L1_YA_RNAseq_Goya2020	F47G6.3	2.34617	1.44541e-06
B.subtilisPXN21_E.coliOP50_L1_YA_RNAseq_Goya2020	F54B3.3	-0.638943	1.44541e-06
B.subtilisPXN21_E.coliOP50_L1_YA_RNAseq_Goya2020	T19H5.4	1.10233	1.44541e-06
B.subtilisPXN21_E.coliOP50_L1_YA_RNAseq_Goya2020	Y39G10AR.15	1.68199	1.44541e-06
B.subtilisPXN21_E.coliOP50_L1_YA_RNAseq_Goya2020	F22D6.1	1.15714	1.44541e-06
B.subtilisPXN21_E.coliOP50_L1_YA_RNAseq_Goya2020	B0252.5	1.47135	1.44541e-06
B.subtilisPXN21_E.coliOP50_L1_YA_RNAseq_Goya2020	F52F12.8	1.75753	1.45411e-06
B.subtilisPXN21_E.coliOP50_L1_YA_RNAseq_Goya2020	Y82E9BR.21	1.96524	1.45411e-06
B.subtilisPXN21_E.coliOP50_L1_YA_RNAseq_Goya2020	B0393.4	2.47987	1.45411e-06
B.subtilisPXN21_E.coliOP50_L1_YA_RNAseq_Goya2020	D1086.2	2.70434	1.46107e-06
B.subtilisPXN21_E.coliOP50_L1_YA_RNAseq_Goya2020	K09C4.5	-3.4359	1.46484e-06
B.subtilisPXN21_E.coliOP50_L1_YA_RNAseq_Goya2020	ZK1098.7	-0.903365	1.46484e-06
B.subtilisPXN21_E.coliOP50_L1_YA_RNAseq_Goya2020	Y32B12C.5	2.08493	1.46484e-06
B.subtilisPXN21_E.coliOP50_L1_YA_RNAseq_Goya2020	Y53C12B.7	2.0094	1.46484e-06
B.subtilisPXN21_E.coliOP50_L1_YA_RNAseq_Goya2020	Y47G6A.13	1.79346	1.46517e-06
B.subtilisPXN21_E.coliOP50_L1_YA_RNAseq_Goya2020	F53C3.1	1.85564	1.46894e-06
B.subtilisPXN21_E.coliOP50_L1_YA_RNAseq_Goya2020	C46F11.11	3.06722	1.47912e-06
B.subtilisPXN21_E.coliOP50_L1_YA_RNAseq_Goya2020	F41H10.1	1.33841	1.48092e-06
B.subtilisPXN21_E.coliOP50_L1_YA_RNAseq_Goya2020	F55G11.2	2.13007	1.48092e-06
B.subtilisPXN21_E.coliOP50_L1_YA_RNAseq_Goya2020	R08A2.3	1.50659	1.48245e-06
B.subtilisPXN21_E.coliOP50_L1_YA_RNAseq_Goya2020	B0025.5	1.24662	1.48323e-06
B.subtilisPXN21_E.coliOP50_L1_YA_RNAseq_Goya2020	ZC581.7	1.58829	1.48661e-06
B.subtilisPXN21_E.coliOP50_L1_YA_RNAseq_Goya2020	F21F3.2	1.70546	1.49244e-06
B.subtilisPXN21_E.coliOP50_L1_YA_RNAseq_Goya2020	F55C10.3	1.04111	1.50392e-06
B.subtilisPXN21_E.coliOP50_L1_YA_RNAseq_Goya2020	K07A3.1	-0.689027	1.50962e-06
B.subtilisPXN21_E.coliOP50_L1_YA_RNAseq_Goya2020	R02D5.7	1.83229	1.50962e-06
B.subtilisPXN21_E.coliOP50_L1_YA_RNAseq_Goya2020	K02E11.1	1.26599	1.51262e-06
B.subtilisPXN21_E.coliOP50_L1_YA_RNAseq_Goya2020	F18E3.7	-0.724682	1.51386e-06
B.subtilisPXN21_E.coliOP50_L1_YA_RNAseq_Goya2020	C47A4.3	1.67752	1.52573e-06
B.subtilisPXN21_E.coliOP50_L1_YA_RNAseq_Goya2020	T08B6.9	3.51316	1.52573e-06
B.subtilisPXN21_E.coliOP50_L1_YA_RNAseq_Goya2020	K03A11.5	1.2564	1.53096e-06
B.subtilisPXN21_E.coliOP50_L1_YA_RNAseq_Goya2020	C12D12.2	-0.675108	1.53194e-06
B.subtilisPXN21_E.coliOP50_L1_YA_RNAseq_Goya2020	R06B10.2	2.16783	1.54846e-06
B.subtilisPXN21_E.coliOP50_L1_YA_RNAseq_Goya2020	C14C10.1	1.35984	1.54962e-06
B.subtilisPXN21_E.coliOP50_L1_YA_RNAseq_Goya2020	C50E10.1	2.01811	1.554e-06
B.subtilisPXN21_E.coliOP50_L1_YA_RNAseq_Goya2020	C24A11.1	1.46572	1.55822e-06
B.subtilisPXN21_E.coliOP50_L1_YA_RNAseq_Goya2020	D1037.5	1.50649	1.55946e-06
B.subtilisPXN21_E.coliOP50_L1_YA_RNAseq_Goya2020	F57B9.8	1.88119	1.56431e-06
B.subtilisPXN21_E.coliOP50_L1_YA_RNAseq_Goya2020	Y75B8A.28	-1.93065	1.56431e-06
B.subtilisPXN21_E.coliOP50_L1_YA_RNAseq_Goya2020	C14A6.13	1.33386	1.56431e-06
B.subtilisPXN21_E.coliOP50_L1_YA_RNAseq_Goya2020	F33A8.7	3.70079	1.56522e-06
B.subtilisPXN21_E.coliOP50_L1_YA_RNAseq_Goya2020	F41G3.4	1.65897	1.56561e-06
B.subtilisPXN21_E.coliOP50_L1_YA_RNAseq_Goya2020	C36H8.1	1.80708	1.56909e-06
B.subtilisPXN21_E.coliOP50_L1_YA_RNAseq_Goya2020	C16A3.10	-0.657871	1.56909e-06
B.subtilisPXN21_E.coliOP50_L1_YA_RNAseq_Goya2020	ZK418.2	1.92309	1.56909e-06
B.subtilisPXN21_E.coliOP50_L1_YA_RNAseq_Goya2020	Y57G11C.15	-0.72562	1.56909e-06
B.subtilisPXN21_E.coliOP50_L1_YA_RNAseq_Goya2020	C29F9.3	1.60839	1.56909e-06
B.subtilisPXN21_E.coliOP50_L1_YA_RNAseq_Goya2020	F01D5.7	4.96716	1.57511e-06
B.subtilisPXN21_E.coliOP50_L1_YA_RNAseq_Goya2020	F59A6.8	2.82236	1.57511e-06
B.subtilisPXN21_E.coliOP50_L1_YA_RNAseq_Goya2020	C11G10.1	1.85225	1.57511e-06
B.subtilisPXN21_E.coliOP50_L1_YA_RNAseq_Goya2020	D2024.1	2.81783	1.57511e-06
B.subtilisPXN21_E.coliOP50_L1_YA_RNAseq_Goya2020	C05D2.3	1.80416	1.57511e-06
B.subtilisPXN21_E.coliOP50_L1_YA_RNAseq_Goya2020	K03H1.12	1.70742	1.57511e-06
B.subtilisPXN21_E.coliOP50_L1_YA_RNAseq_Goya2020	F49E11.10	2.03088	1.57642e-06
B.subtilisPXN21_E.coliOP50_L1_YA_RNAseq_Goya2020	W09C3.2	1.78087	1.57945e-06
B.subtilisPXN21_E.coliOP50_L1_YA_RNAseq_Goya2020	K06H7.8	1.83515	1.58123e-06
B.subtilisPXN21_E.coliOP50_L1_YA_RNAseq_Goya2020	C04F12.3	1.34003	1.58463e-06
B.subtilisPXN21_E.coliOP50_L1_YA_RNAseq_Goya2020	C50F4.10	1.54718	1.58463e-06
B.subtilisPXN21_E.coliOP50_L1_YA_RNAseq_Goya2020	B0207.1	1.7863	1.58985e-06
B.subtilisPXN21_E.coliOP50_L1_YA_RNAseq_Goya2020	F27E5.3	2.91609	1.60357e-06
B.subtilisPXN21_E.coliOP50_L1_YA_RNAseq_Goya2020	F27C8.5	1.44405	1.60952e-06
B.subtilisPXN21_E.coliOP50_L1_YA_RNAseq_Goya2020	T05F1.8	1.42661	1.61875e-06
B.subtilisPXN21_E.coliOP50_L1_YA_RNAseq_Goya2020	T21B6.3	2.00169	1.62433e-06
B.subtilisPXN21_E.coliOP50_L1_YA_RNAseq_Goya2020	T03G6.3	0.921394	1.62686e-06
B.subtilisPXN21_E.coliOP50_L1_YA_RNAseq_Goya2020	C50B6.7	2.06173	1.63072e-06
B.subtilisPXN21_E.coliOP50_L1_YA_RNAseq_Goya2020	C02F5.5	1.36115	1.63464e-06
B.subtilisPXN21_E.coliOP50_L1_YA_RNAseq_Goya2020	T12A7.2	1.34015	1.63464e-06
B.subtilisPXN21_E.coliOP50_L1_YA_RNAseq_Goya2020	E02C12.6	2.58856	1.63464e-06
B.subtilisPXN21_E.coliOP50_L1_YA_RNAseq_Goya2020	F26H9.8	2.0524	1.63464e-06
B.subtilisPXN21_E.coliOP50_L1_YA_RNAseq_Goya2020	BE10.1	1.73126	1.63845e-06
B.subtilisPXN21_E.coliOP50_L1_YA_RNAseq_Goya2020	M7.7	1.64511	1.64056e-06
B.subtilisPXN21_E.coliOP50_L1_YA_RNAseq_Goya2020	F36D3.16	1.47121	1.65814e-06
B.subtilisPXN21_E.coliOP50_L1_YA_RNAseq_Goya2020	K05F1.9	1.36419	1.67539e-06
B.subtilisPXN21_E.coliOP50_L1_YA_RNAseq_Goya2020	D2063.4	1.66022	1.67697e-06
B.subtilisPXN21_E.coliOP50_L1_YA_RNAseq_Goya2020	C02F5.7	0.945191	1.67725e-06
B.subtilisPXN21_E.coliOP50_L1_YA_RNAseq_Goya2020	F01F1.9	-0.697081	1.68468e-06
B.subtilisPXN21_E.coliOP50_L1_YA_RNAseq_Goya2020	F35C5.5	1.34691	1.68669e-06
B.subtilisPXN21_E.coliOP50_L1_YA_RNAseq_Goya2020	F36H12.14	2.48964	1.69924e-06
B.subtilisPXN21_E.coliOP50_L1_YA_RNAseq_Goya2020	C52E2.4	2.19082	1.70625e-06
B.subtilisPXN21_E.coliOP50_L1_YA_RNAseq_Goya2020	Y51A2D.18	-1.04174	1.70625e-06
B.subtilisPXN21_E.coliOP50_L1_YA_RNAseq_Goya2020	R10H10.2	1.83366	1.70625e-06
B.subtilisPXN21_E.coliOP50_L1_YA_RNAseq_Goya2020	Y23H5B.2	2.961	1.7158e-06
B.subtilisPXN21_E.coliOP50_L1_YA_RNAseq_Goya2020	Y51A2B.5	2.27896	1.7158e-06
B.subtilisPXN21_E.coliOP50_L1_YA_RNAseq_Goya2020	K03H6.2	1.16187	1.71861e-06
B.subtilisPXN21_E.coliOP50_L1_YA_RNAseq_Goya2020	F55B11.3	-0.720353	1.73636e-06
B.subtilisPXN21_E.coliOP50_L1_YA_RNAseq_Goya2020	B0524.4	2.10538	1.74915e-06
B.subtilisPXN21_E.coliOP50_L1_YA_RNAseq_Goya2020	F22F7.8	-3.00318	1.74966e-06
B.subtilisPXN21_E.coliOP50_L1_YA_RNAseq_Goya2020	T07G12.5	4.14803	1.75237e-06
B.subtilisPXN21_E.coliOP50_L1_YA_RNAseq_Goya2020	Y45G5AM.1	-1.44167	1.76027e-06
B.subtilisPXN21_E.coliOP50_L1_YA_RNAseq_Goya2020	Y116A8C.38	1.6671	1.76027e-06
B.subtilisPXN21_E.coliOP50_L1_YA_RNAseq_Goya2020	F58F12.2	1.74199	1.76027e-06
B.subtilisPXN21_E.coliOP50_L1_YA_RNAseq_Goya2020	Y57A10A.26	1.06662	1.76027e-06
B.subtilisPXN21_E.coliOP50_L1_YA_RNAseq_Goya2020	K06A5.2	1.42136	1.76879e-06
B.subtilisPXN21_E.coliOP50_L1_YA_RNAseq_Goya2020	C14C6.2	2.09683	1.76908e-06
B.subtilisPXN21_E.coliOP50_L1_YA_RNAseq_Goya2020	ZK84.2	1.45124	1.77159e-06
B.subtilisPXN21_E.coliOP50_L1_YA_RNAseq_Goya2020	F56F3.4	1.29134	1.78399e-06
B.subtilisPXN21_E.coliOP50_L1_YA_RNAseq_Goya2020	T28C6.5	1.73329	1.78399e-06
B.subtilisPXN21_E.coliOP50_L1_YA_RNAseq_Goya2020	F42G4.2	1.55929	1.78517e-06
B.subtilisPXN21_E.coliOP50_L1_YA_RNAseq_Goya2020	F25F2.1	1.48826	1.78517e-06
B.subtilisPXN21_E.coliOP50_L1_YA_RNAseq_Goya2020	F54D1.1	1.69759	1.79549e-06
B.subtilisPXN21_E.coliOP50_L1_YA_RNAseq_Goya2020	ZK1290.6	1.755	1.79633e-06
B.subtilisPXN21_E.coliOP50_L1_YA_RNAseq_Goya2020	D1086.1	2.042	1.79633e-06
B.subtilisPXN21_E.coliOP50_L1_YA_RNAseq_Goya2020	F21H12.6	-0.618885	1.79633e-06
B.subtilisPXN21_E.coliOP50_L1_YA_RNAseq_Goya2020	B0207.11	1.69241	1.80367e-06
B.subtilisPXN21_E.coliOP50_L1_YA_RNAseq_Goya2020	B0513.9	1.44698	1.80367e-06
B.subtilisPXN21_E.coliOP50_L1_YA_RNAseq_Goya2020	F37A8.2	1.64987	1.80367e-06
B.subtilisPXN21_E.coliOP50_L1_YA_RNAseq_Goya2020	B0034.1	1.83713	1.81334e-06
B.subtilisPXN21_E.coliOP50_L1_YA_RNAseq_Goya2020	F53A9.7	1.97864	1.81978e-06
B.subtilisPXN21_E.coliOP50_L1_YA_RNAseq_Goya2020	C17G10.3	1.65884	1.82062e-06
B.subtilisPXN21_E.coliOP50_L1_YA_RNAseq_Goya2020	C12D8.6	3.00488	1.82609e-06
B.subtilisPXN21_E.coliOP50_L1_YA_RNAseq_Goya2020	D1054.11	-0.790943	1.8274e-06
B.subtilisPXN21_E.coliOP50_L1_YA_RNAseq_Goya2020	F09F7.6	1.27487	1.8274e-06
B.subtilisPXN21_E.coliOP50_L1_YA_RNAseq_Goya2020	F21H7.2	1.48723	1.82818e-06
B.subtilisPXN21_E.coliOP50_L1_YA_RNAseq_Goya2020	C34D10.2	1.02789	1.83026e-06
B.subtilisPXN21_E.coliOP50_L1_YA_RNAseq_Goya2020	F33G12.6	0.98119	1.83026e-06
B.subtilisPXN21_E.coliOP50_L1_YA_RNAseq_Goya2020	K02E7.6	-2.31558	1.83186e-06
B.subtilisPXN21_E.coliOP50_L1_YA_RNAseq_Goya2020	ZK673.7	0.848631	1.84272e-06
B.subtilisPXN21_E.coliOP50_L1_YA_RNAseq_Goya2020	K02D7.5	1.3832	1.84272e-06
B.subtilisPXN21_E.coliOP50_L1_YA_RNAseq_Goya2020	C01G5.3	1.90174	1.84587e-06
B.subtilisPXN21_E.coliOP50_L1_YA_RNAseq_Goya2020	C46F4.2	0.784245	1.85252e-06
B.subtilisPXN21_E.coliOP50_L1_YA_RNAseq_Goya2020	F21A3.4	2.99788	1.85467e-06
B.subtilisPXN21_E.coliOP50_L1_YA_RNAseq_Goya2020	F07E5.8	1.84901	1.85467e-06
B.subtilisPXN21_E.coliOP50_L1_YA_RNAseq_Goya2020	C07D8.6	-0.741761	1.85575e-06
B.subtilisPXN21_E.coliOP50_L1_YA_RNAseq_Goya2020	Y43C5B.3	1.23341	1.85765e-06
B.subtilisPXN21_E.coliOP50_L1_YA_RNAseq_Goya2020	Y66D12A.3	2.07706	1.85879e-06
B.subtilisPXN21_E.coliOP50_L1_YA_RNAseq_Goya2020	F23F1.2	3.4554	1.85982e-06
B.subtilisPXN21_E.coliOP50_L1_YA_RNAseq_Goya2020	C27D8.2	1.54569	1.85982e-06
B.subtilisPXN21_E.coliOP50_L1_YA_RNAseq_Goya2020	F11G11.9	2.25176	1.86284e-06
B.subtilisPXN21_E.coliOP50_L1_YA_RNAseq_Goya2020	F56D12.1	-0.789722	1.86521e-06
B.subtilisPXN21_E.coliOP50_L1_YA_RNAseq_Goya2020	Y17D7B.7	2.01777	1.87503e-06
B.subtilisPXN21_E.coliOP50_L1_YA_RNAseq_Goya2020	C33F10.8	2.12212	1.87673e-06
B.subtilisPXN21_E.coliOP50_L1_YA_RNAseq_Goya2020	W02A2.8	1.63722	1.87738e-06
B.subtilisPXN21_E.coliOP50_L1_YA_RNAseq_Goya2020	F27C1.1	1.46784	1.87738e-06
B.subtilisPXN21_E.coliOP50_L1_YA_RNAseq_Goya2020	C44C10.9	0.854935	1.87738e-06
B.subtilisPXN21_E.coliOP50_L1_YA_RNAseq_Goya2020	ZK1290.5	-2.02835	1.88411e-06
B.subtilisPXN21_E.coliOP50_L1_YA_RNAseq_Goya2020	M05D6.3	1.78456	1.88411e-06
B.subtilisPXN21_E.coliOP50_L1_YA_RNAseq_Goya2020	C36C5.12	4.29787	1.88411e-06
B.subtilisPXN21_E.coliOP50_L1_YA_RNAseq_Goya2020	C37A2.3	1.37085	1.8856e-06
B.subtilisPXN21_E.coliOP50_L1_YA_RNAseq_Goya2020	F13A7.1	1.33159	1.88703e-06
B.subtilisPXN21_E.coliOP50_L1_YA_RNAseq_Goya2020	Y47G6A.26	1.70917	1.88959e-06
B.subtilisPXN21_E.coliOP50_L1_YA_RNAseq_Goya2020	Y46C8AL.3	6.25053	1.89962e-06
B.subtilisPXN21_E.coliOP50_L1_YA_RNAseq_Goya2020	F11G11.4	1.43229	1.90359e-06
B.subtilisPXN21_E.coliOP50_L1_YA_RNAseq_Goya2020	C47E12.5	-0.702034	1.90402e-06
B.subtilisPXN21_E.coliOP50_L1_YA_RNAseq_Goya2020	F55A12.1	-0.604867	1.92261e-06
B.subtilisPXN21_E.coliOP50_L1_YA_RNAseq_Goya2020	ZK270.1	1.06037	1.92637e-06
B.subtilisPXN21_E.coliOP50_L1_YA_RNAseq_Goya2020	C54D10.3	1.05122	1.92637e-06
B.subtilisPXN21_E.coliOP50_L1_YA_RNAseq_Goya2020	F56H11.3	1.95356	1.93058e-06
B.subtilisPXN21_E.coliOP50_L1_YA_RNAseq_Goya2020	ZK228.4	-1.25163	1.93058e-06
B.subtilisPXN21_E.coliOP50_L1_YA_RNAseq_Goya2020	K08C7.5	3.65803	1.93675e-06
B.subtilisPXN21_E.coliOP50_L1_YA_RNAseq_Goya2020	F39B2.10	-0.638072	1.93918e-06
B.subtilisPXN21_E.coliOP50_L1_YA_RNAseq_Goya2020	ZK484.6	2.14702	1.94435e-06
B.subtilisPXN21_E.coliOP50_L1_YA_RNAseq_Goya2020	F09G8.4	1.47305	1.94435e-06
B.subtilisPXN21_E.coliOP50_L1_YA_RNAseq_Goya2020	M28.9	1.15426	1.94435e-06
B.subtilisPXN21_E.coliOP50_L1_YA_RNAseq_Goya2020	F38A1.14	2.19783	1.94493e-06
B.subtilisPXN21_E.coliOP50_L1_YA_RNAseq_Goya2020	C49A1.3	2.50468	1.94565e-06
B.subtilisPXN21_E.coliOP50_L1_YA_RNAseq_Goya2020	C04G2.2	1.67976	1.94895e-06
B.subtilisPXN21_E.coliOP50_L1_YA_RNAseq_Goya2020	F08H9.5	1.72396	1.95363e-06
B.subtilisPXN21_E.coliOP50_L1_YA_RNAseq_Goya2020	F53B6.4	1.07288	1.95363e-06
B.subtilisPXN21_E.coliOP50_L1_YA_RNAseq_Goya2020	F28B3.8	-0.725674	1.9555e-06
B.subtilisPXN21_E.coliOP50_L1_YA_RNAseq_Goya2020	M02B1.4	1.3769	1.95746e-06
B.subtilisPXN21_E.coliOP50_L1_YA_RNAseq_Goya2020	F43G9.6	1.72219	1.96168e-06
B.subtilisPXN21_E.coliOP50_L1_YA_RNAseq_Goya2020	F31E8.5	1.47505	1.96662e-06
B.subtilisPXN21_E.coliOP50_L1_YA_RNAseq_Goya2020	C02F12.5	1.59266	1.96978e-06
B.subtilisPXN21_E.coliOP50_L1_YA_RNAseq_Goya2020	T01B10.1	-3.33661	1.97434e-06
B.subtilisPXN21_E.coliOP50_L1_YA_RNAseq_Goya2020	F54H5.5	1.74058	1.9818e-06
B.subtilisPXN21_E.coliOP50_L1_YA_RNAseq_Goya2020	F23F12.3	1.70314	2.0022e-06
B.subtilisPXN21_E.coliOP50_L1_YA_RNAseq_Goya2020	B0213.3	1.14712	2.00359e-06
B.subtilisPXN21_E.coliOP50_L1_YA_RNAseq_Goya2020	ZK829.2	1.61092	2.01979e-06
B.subtilisPXN21_E.coliOP50_L1_YA_RNAseq_Goya2020	T18H9.2	0.736842	2.01994e-06
B.subtilisPXN21_E.coliOP50_L1_YA_RNAseq_Goya2020	W02A2.4	2.98089	2.01994e-06
B.subtilisPXN21_E.coliOP50_L1_YA_RNAseq_Goya2020	C26E1.2	1.49019	2.01994e-06
B.subtilisPXN21_E.coliOP50_L1_YA_RNAseq_Goya2020	C09B9.7	2.11531	2.02102e-06
B.subtilisPXN21_E.coliOP50_L1_YA_RNAseq_Goya2020	F49C12.15	1.2259	2.02214e-06
B.subtilisPXN21_E.coliOP50_L1_YA_RNAseq_Goya2020	C17D12.6	1.88629	2.02214e-06
B.subtilisPXN21_E.coliOP50_L1_YA_RNAseq_Goya2020	ZK131.11	1.01096	2.02758e-06
B.subtilisPXN21_E.coliOP50_L1_YA_RNAseq_Goya2020	D1086.17	1.12351	2.05833e-06
B.subtilisPXN21_E.coliOP50_L1_YA_RNAseq_Goya2020	F44F1.1	2.96376	2.065e-06
B.subtilisPXN21_E.coliOP50_L1_YA_RNAseq_Goya2020	K09B11.5	1.74019	2.065e-06
B.subtilisPXN21_E.coliOP50_L1_YA_RNAseq_Goya2020	C15H7.3	1.51976	2.07138e-06
B.subtilisPXN21_E.coliOP50_L1_YA_RNAseq_Goya2020	ZK652.11	-0.82247	2.07568e-06
B.subtilisPXN21_E.coliOP50_L1_YA_RNAseq_Goya2020	F56B6.6	2.98718	2.07698e-06
B.subtilisPXN21_E.coliOP50_L1_YA_RNAseq_Goya2020	Y4C6A.68	3.3297	2.07698e-06
B.subtilisPXN21_E.coliOP50_L1_YA_RNAseq_Goya2020	F59B10.3	3.21202	2.08837e-06
B.subtilisPXN21_E.coliOP50_L1_YA_RNAseq_Goya2020	F32A7.6	0.970081	2.09315e-06
B.subtilisPXN21_E.coliOP50_L1_YA_RNAseq_Goya2020	Y45F10C.4	0.896498	2.09444e-06
B.subtilisPXN21_E.coliOP50_L1_YA_RNAseq_Goya2020	C17H12.5	1.65907	2.09841e-06
B.subtilisPXN21_E.coliOP50_L1_YA_RNAseq_Goya2020	Y68A4A.13	3.22044	2.09841e-06
B.subtilisPXN21_E.coliOP50_L1_YA_RNAseq_Goya2020	W09D6.4	1.31524	2.11616e-06
B.subtilisPXN21_E.coliOP50_L1_YA_RNAseq_Goya2020	T26C5.4	1.59638	2.12297e-06
B.subtilisPXN21_E.coliOP50_L1_YA_RNAseq_Goya2020	ZK858.8	1.40252	2.12327e-06
B.subtilisPXN21_E.coliOP50_L1_YA_RNAseq_Goya2020	F46H5.7	0.61468	2.12852e-06
B.subtilisPXN21_E.coliOP50_L1_YA_RNAseq_Goya2020	Y69H2.14	-1.23639	2.14989e-06
B.subtilisPXN21_E.coliOP50_L1_YA_RNAseq_Goya2020	F35H8.1	2.03635	2.15732e-06
B.subtilisPXN21_E.coliOP50_L1_YA_RNAseq_Goya2020	C24B9.9	2.81312	2.16226e-06
B.subtilisPXN21_E.coliOP50_L1_YA_RNAseq_Goya2020	Y25C1A.1	1.69851	2.17094e-06
B.subtilisPXN21_E.coliOP50_L1_YA_RNAseq_Goya2020	C24A3.6	1.0713	2.19286e-06
B.subtilisPXN21_E.coliOP50_L1_YA_RNAseq_Goya2020	C34F11.2	1.37223	2.19286e-06
B.subtilisPXN21_E.coliOP50_L1_YA_RNAseq_Goya2020	Y38E10A.26	-2.93955	2.19286e-06
B.subtilisPXN21_E.coliOP50_L1_YA_RNAseq_Goya2020	R02E12.6	-1.35456	2.19286e-06
B.subtilisPXN21_E.coliOP50_L1_YA_RNAseq_Goya2020	C47D12.3	1.39185	2.19326e-06
B.subtilisPXN21_E.coliOP50_L1_YA_RNAseq_Goya2020	T05H4.6	-0.629209	2.19326e-06
B.subtilisPXN21_E.coliOP50_L1_YA_RNAseq_Goya2020	F37A4.4	1.42929	2.19326e-06
B.subtilisPXN21_E.coliOP50_L1_YA_RNAseq_Goya2020	Y50D7A.7	0.701764	2.19326e-06
B.subtilisPXN21_E.coliOP50_L1_YA_RNAseq_Goya2020	Y71H2AM.16	1.7905	2.19326e-06
B.subtilisPXN21_E.coliOP50_L1_YA_RNAseq_Goya2020	ZC376.8	2.07816	2.19326e-06
B.subtilisPXN21_E.coliOP50_L1_YA_RNAseq_Goya2020	ZK673.1	1.9938	2.19555e-06
B.subtilisPXN21_E.coliOP50_L1_YA_RNAseq_Goya2020	C50F7.3	1.9319	2.19972e-06
B.subtilisPXN21_E.coliOP50_L1_YA_RNAseq_Goya2020	T16H12.6	1.85113	2.19972e-06
B.subtilisPXN21_E.coliOP50_L1_YA_RNAseq_Goya2020	K09G1.2	1.78477	2.19972e-06
B.subtilisPXN21_E.coliOP50_L1_YA_RNAseq_Goya2020	C24D10.2	1.39496	2.19972e-06
B.subtilisPXN21_E.coliOP50_L1_YA_RNAseq_Goya2020	ZC412.6	1.47797	2.19972e-06
B.subtilisPXN21_E.coliOP50_L1_YA_RNAseq_Goya2020	F37A8.1	1.72004	2.19972e-06
B.subtilisPXN21_E.coliOP50_L1_YA_RNAseq_Goya2020	F37A4.5	1.70209	2.19972e-06
B.subtilisPXN21_E.coliOP50_L1_YA_RNAseq_Goya2020	ZC581.10	1.86239	2.22488e-06
B.subtilisPXN21_E.coliOP50_L1_YA_RNAseq_Goya2020	Y57G11C.52	1.91735	2.23493e-06
B.subtilisPXN21_E.coliOP50_L1_YA_RNAseq_Goya2020	Y75B8A.3	1.66613	2.24012e-06
B.subtilisPXN21_E.coliOP50_L1_YA_RNAseq_Goya2020	ZK892.3	1.83579	2.24313e-06
B.subtilisPXN21_E.coliOP50_L1_YA_RNAseq_Goya2020	Y39E4B.6	1.10341	2.24509e-06
B.subtilisPXN21_E.coliOP50_L1_YA_RNAseq_Goya2020	Y59H11AM.4	1.9149	2.24547e-06
B.subtilisPXN21_E.coliOP50_L1_YA_RNAseq_Goya2020	C11E4.1	0.903748	2.2526e-06
B.subtilisPXN21_E.coliOP50_L1_YA_RNAseq_Goya2020	Y49E10.3	-0.677268	2.2573e-06
B.subtilisPXN21_E.coliOP50_L1_YA_RNAseq_Goya2020	F49E11.7	1.7258	2.26276e-06
B.subtilisPXN21_E.coliOP50_L1_YA_RNAseq_Goya2020	F41B5.2	1.20355	2.26456e-06
B.subtilisPXN21_E.coliOP50_L1_YA_RNAseq_Goya2020	W01C9.4	1.34339	2.27997e-06
B.subtilisPXN21_E.coliOP50_L1_YA_RNAseq_Goya2020	C15F1.5	1.40509	2.28219e-06
B.subtilisPXN21_E.coliOP50_L1_YA_RNAseq_Goya2020	E04D5.1	-0.618556	2.28476e-06
B.subtilisPXN21_E.coliOP50_L1_YA_RNAseq_Goya2020	F58B3.3	2.30433	2.29291e-06
B.subtilisPXN21_E.coliOP50_L1_YA_RNAseq_Goya2020	F15B9.10	-0.664647	2.29665e-06
B.subtilisPXN21_E.coliOP50_L1_YA_RNAseq_Goya2020	K01B6.1	1.66692	2.31299e-06
B.subtilisPXN21_E.coliOP50_L1_YA_RNAseq_Goya2020	W03F11.3	1.56458	2.34518e-06
B.subtilisPXN21_E.coliOP50_L1_YA_RNAseq_Goya2020	Y77E11A.14	2.76197	2.34518e-06
B.subtilisPXN21_E.coliOP50_L1_YA_RNAseq_Goya2020	T16A9.5	1.37198	2.34549e-06
B.subtilisPXN21_E.coliOP50_L1_YA_RNAseq_Goya2020	B0511.11	1.2488	2.34875e-06
B.subtilisPXN21_E.coliOP50_L1_YA_RNAseq_Goya2020	R08F11.1	-1.03268	2.35785e-06
B.subtilisPXN21_E.coliOP50_L1_YA_RNAseq_Goya2020	F45F2.11	-0.660479	2.36021e-06
B.subtilisPXN21_E.coliOP50_L1_YA_RNAseq_Goya2020	C12C8.2	-2.09036	2.37039e-06
B.subtilisPXN21_E.coliOP50_L1_YA_RNAseq_Goya2020	K05F1.3	0.971867	2.37094e-06
B.subtilisPXN21_E.coliOP50_L1_YA_RNAseq_Goya2020	ZK512.7	-0.854879	2.38257e-06
B.subtilisPXN21_E.coliOP50_L1_YA_RNAseq_Goya2020	F32A11.3	1.74418	2.38257e-06
B.subtilisPXN21_E.coliOP50_L1_YA_RNAseq_Goya2020	F14F7.1	-1.4546	2.38257e-06
B.subtilisPXN21_E.coliOP50_L1_YA_RNAseq_Goya2020	F10G8.2	1.97952	2.38673e-06
B.subtilisPXN21_E.coliOP50_L1_YA_RNAseq_Goya2020	R07C12.2	1.38511	2.38673e-06
B.subtilisPXN21_E.coliOP50_L1_YA_RNAseq_Goya2020	K02A6.3	1.11138	2.38673e-06
B.subtilisPXN21_E.coliOP50_L1_YA_RNAseq_Goya2020	T05A7.6	1.47445	2.39135e-06
B.subtilisPXN21_E.coliOP50_L1_YA_RNAseq_Goya2020	C45B11.3	1.2861	2.39135e-06
B.subtilisPXN21_E.coliOP50_L1_YA_RNAseq_Goya2020	T04B2.2	1.75597	2.40225e-06
B.subtilisPXN21_E.coliOP50_L1_YA_RNAseq_Goya2020	F40B5.3	3.25282	2.40225e-06
B.subtilisPXN21_E.coliOP50_L1_YA_RNAseq_Goya2020	Y59E9AL.5	3.34012	2.40478e-06
B.subtilisPXN21_E.coliOP50_L1_YA_RNAseq_Goya2020	W02G9.4	2.23471	2.41138e-06
B.subtilisPXN21_E.coliOP50_L1_YA_RNAseq_Goya2020	F09F7.8	3.48702	2.4135e-06
B.subtilisPXN21_E.coliOP50_L1_YA_RNAseq_Goya2020	F36H12.8	1.70523	2.41542e-06
B.subtilisPXN21_E.coliOP50_L1_YA_RNAseq_Goya2020	C10H11.6	-1.35453	2.41542e-06
B.subtilisPXN21_E.coliOP50_L1_YA_RNAseq_Goya2020	C03G5.11	-1.50669	2.41974e-06
B.subtilisPXN21_E.coliOP50_L1_YA_RNAseq_Goya2020	F25H5.7	1.34575	2.42512e-06
B.subtilisPXN21_E.coliOP50_L1_YA_RNAseq_Goya2020	Y62F5A.10	1.91651	2.43125e-06
B.subtilisPXN21_E.coliOP50_L1_YA_RNAseq_Goya2020	F47G6.4	1.26095	2.43125e-06
B.subtilisPXN21_E.coliOP50_L1_YA_RNAseq_Goya2020	F13G3.5	-0.72835	2.43125e-06
B.subtilisPXN21_E.coliOP50_L1_YA_RNAseq_Goya2020	Y18H1A.10	1.48736	2.43125e-06
B.subtilisPXN21_E.coliOP50_L1_YA_RNAseq_Goya2020	F54C8.1	1.42245	2.4446e-06
B.subtilisPXN21_E.coliOP50_L1_YA_RNAseq_Goya2020	F01D4.4	0.741104	2.4446e-06
B.subtilisPXN21_E.coliOP50_L1_YA_RNAseq_Goya2020	C30F2.3	2.74835	2.4446e-06
B.subtilisPXN21_E.coliOP50_L1_YA_RNAseq_Goya2020	ZK1307.4	1.00059	2.4446e-06
B.subtilisPXN21_E.coliOP50_L1_YA_RNAseq_Goya2020	E04F6.6	0.964591	2.4446e-06
B.subtilisPXN21_E.coliOP50_L1_YA_RNAseq_Goya2020	R01H2.2	1.58608	2.45524e-06
B.subtilisPXN21_E.coliOP50_L1_YA_RNAseq_Goya2020	B0524.2	2.04275	2.45659e-06
B.subtilisPXN21_E.coliOP50_L1_YA_RNAseq_Goya2020	T22A3.8	-1.13348	2.45659e-06
B.subtilisPXN21_E.coliOP50_L1_YA_RNAseq_Goya2020	F53B3.3	2.90871	2.45659e-06
B.subtilisPXN21_E.coliOP50_L1_YA_RNAseq_Goya2020	F46G10.2	1.02335	2.45659e-06
B.subtilisPXN21_E.coliOP50_L1_YA_RNAseq_Goya2020	C35E7.10	1.50185	2.45659e-06
B.subtilisPXN21_E.coliOP50_L1_YA_RNAseq_Goya2020	Y41D4B.17	3.42372	2.4585e-06
B.subtilisPXN21_E.coliOP50_L1_YA_RNAseq_Goya2020	Y48G9A.9	0.833735	2.47069e-06
B.subtilisPXN21_E.coliOP50_L1_YA_RNAseq_Goya2020	F44E7.8	2.05296	2.47853e-06
B.subtilisPXN21_E.coliOP50_L1_YA_RNAseq_Goya2020	K08A2.2	1.49523	2.47853e-06
B.subtilisPXN21_E.coliOP50_L1_YA_RNAseq_Goya2020	F09D12.1	-1.21424	2.48369e-06
B.subtilisPXN21_E.coliOP50_L1_YA_RNAseq_Goya2020	Y66D12A.9	-0.814816	2.48668e-06
B.subtilisPXN21_E.coliOP50_L1_YA_RNAseq_Goya2020	F02C9.4	1.31712	2.49348e-06
B.subtilisPXN21_E.coliOP50_L1_YA_RNAseq_Goya2020	F36D3.5	1.57413	2.49491e-06
B.subtilisPXN21_E.coliOP50_L1_YA_RNAseq_Goya2020	W03G9.5	1.82323	2.50106e-06
B.subtilisPXN21_E.coliOP50_L1_YA_RNAseq_Goya2020	T04F8.7	1.66109	2.50115e-06
B.subtilisPXN21_E.coliOP50_L1_YA_RNAseq_Goya2020	F18C5.4	1.44545	2.50771e-06
B.subtilisPXN21_E.coliOP50_L1_YA_RNAseq_Goya2020	R08C7.8	2.00495	2.50771e-06
B.subtilisPXN21_E.coliOP50_L1_YA_RNAseq_Goya2020	F46F5.11	3.10287	2.50771e-06
B.subtilisPXN21_E.coliOP50_L1_YA_RNAseq_Goya2020	B0285.9	-0.97005	2.52708e-06
B.subtilisPXN21_E.coliOP50_L1_YA_RNAseq_Goya2020	C55A6.3	1.32686	2.53418e-06
B.subtilisPXN21_E.coliOP50_L1_YA_RNAseq_Goya2020	F43G6.6	1.59774	2.54425e-06
B.subtilisPXN21_E.coliOP50_L1_YA_RNAseq_Goya2020	T25G3.2	-0.719753	2.55013e-06
B.subtilisPXN21_E.coliOP50_L1_YA_RNAseq_Goya2020	F20D12.5	1.29194	2.5591e-06
B.subtilisPXN21_E.coliOP50_L1_YA_RNAseq_Goya2020	T01E8.1	1.07454	2.55954e-06
B.subtilisPXN21_E.coliOP50_L1_YA_RNAseq_Goya2020	F10F2.6	2.38538	2.55954e-06
B.subtilisPXN21_E.coliOP50_L1_YA_RNAseq_Goya2020	Y46G5A.21	0.932331	2.57276e-06
B.subtilisPXN21_E.coliOP50_L1_YA_RNAseq_Goya2020	Y18D10A.7	2.80313	2.58904e-06
B.subtilisPXN21_E.coliOP50_L1_YA_RNAseq_Goya2020	Y37D8A.16	1.11139	2.5908e-06
B.subtilisPXN21_E.coliOP50_L1_YA_RNAseq_Goya2020	H06H21.9	1.70848	2.5908e-06
B.subtilisPXN21_E.coliOP50_L1_YA_RNAseq_Goya2020	F23B12.1	2.20768	2.59296e-06
B.subtilisPXN21_E.coliOP50_L1_YA_RNAseq_Goya2020	ZK265.3	1.265	2.59325e-06
B.subtilisPXN21_E.coliOP50_L1_YA_RNAseq_Goya2020	F35H8.4	1.93248	2.60061e-06
B.subtilisPXN21_E.coliOP50_L1_YA_RNAseq_Goya2020	T04H1.6	2.83949	2.60061e-06
B.subtilisPXN21_E.coliOP50_L1_YA_RNAseq_Goya2020	ZK354.6	1.67535	2.60061e-06
B.subtilisPXN21_E.coliOP50_L1_YA_RNAseq_Goya2020	ZK616.8	1.65647	2.60075e-06
B.subtilisPXN21_E.coliOP50_L1_YA_RNAseq_Goya2020	T01C3.4	3.95504	2.61477e-06
B.subtilisPXN21_E.coliOP50_L1_YA_RNAseq_Goya2020	C10A4.9	2.26607	2.619e-06
B.subtilisPXN21_E.coliOP50_L1_YA_RNAseq_Goya2020	F35E2.9	1.49352	2.6229e-06
B.subtilisPXN21_E.coliOP50_L1_YA_RNAseq_Goya2020	F54H5.2	1.7941	2.6229e-06
B.subtilisPXN21_E.coliOP50_L1_YA_RNAseq_Goya2020	F14F7.4	1.9452	2.6229e-06
B.subtilisPXN21_E.coliOP50_L1_YA_RNAseq_Goya2020	B0019.1	1.19762	2.6229e-06
B.subtilisPXN21_E.coliOP50_L1_YA_RNAseq_Goya2020	F18E2.1	-0.907077	2.6229e-06
B.subtilisPXN21_E.coliOP50_L1_YA_RNAseq_Goya2020	F58A4.7	0.68176	2.6229e-06
B.subtilisPXN21_E.coliOP50_L1_YA_RNAseq_Goya2020	C56G2.5	0.954556	2.62381e-06
B.subtilisPXN21_E.coliOP50_L1_YA_RNAseq_Goya2020	C33H5.16	2.02573	2.62381e-06
B.subtilisPXN21_E.coliOP50_L1_YA_RNAseq_Goya2020	F56B3.1	-1.21227	2.62381e-06
B.subtilisPXN21_E.coliOP50_L1_YA_RNAseq_Goya2020	C28C12.11	1.64465	2.62381e-06
B.subtilisPXN21_E.coliOP50_L1_YA_RNAseq_Goya2020	Y47H10A.1	1.46904	2.62609e-06
B.subtilisPXN21_E.coliOP50_L1_YA_RNAseq_Goya2020	Y23H5B.4	1.67831	2.62867e-06
B.subtilisPXN21_E.coliOP50_L1_YA_RNAseq_Goya2020	F38H4.4	1.37824	2.63727e-06
B.subtilisPXN21_E.coliOP50_L1_YA_RNAseq_Goya2020	C24D10.1	1.34698	2.64011e-06
B.subtilisPXN21_E.coliOP50_L1_YA_RNAseq_Goya2020	C08F8.6	1.71754	2.64011e-06
B.subtilisPXN21_E.coliOP50_L1_YA_RNAseq_Goya2020	T06A10.107	1.79103	2.64011e-06
B.subtilisPXN21_E.coliOP50_L1_YA_RNAseq_Goya2020	D2030.2	0.6978	2.67721e-06
B.subtilisPXN21_E.coliOP50_L1_YA_RNAseq_Goya2020	ZK892.5	1.43924	2.67721e-06
B.subtilisPXN21_E.coliOP50_L1_YA_RNAseq_Goya2020	R10E4.7	1.34778	2.67721e-06
B.subtilisPXN21_E.coliOP50_L1_YA_RNAseq_Goya2020	K11H12.4	-2.64142	2.69075e-06
B.subtilisPXN21_E.coliOP50_L1_YA_RNAseq_Goya2020	F56H6.5	4.95676	2.70239e-06
B.subtilisPXN21_E.coliOP50_L1_YA_RNAseq_Goya2020	T27E4.7	1.38032	2.70239e-06
B.subtilisPXN21_E.coliOP50_L1_YA_RNAseq_Goya2020	F40E3.5	1.75519	2.70239e-06
B.subtilisPXN21_E.coliOP50_L1_YA_RNAseq_Goya2020	F52F12.5	1.28443	2.70239e-06
B.subtilisPXN21_E.coliOP50_L1_YA_RNAseq_Goya2020	C43E11.5	1.6141	2.70747e-06
B.subtilisPXN21_E.coliOP50_L1_YA_RNAseq_Goya2020	ZK945.7	1.33743	2.72199e-06
B.subtilisPXN21_E.coliOP50_L1_YA_RNAseq_Goya2020	C26B2.2	1.36962	2.72995e-06
B.subtilisPXN21_E.coliOP50_L1_YA_RNAseq_Goya2020	F36H9.2	3.37881	2.73072e-06
B.subtilisPXN21_E.coliOP50_L1_YA_RNAseq_Goya2020	T15B12.2	1.56573	2.74843e-06
B.subtilisPXN21_E.coliOP50_L1_YA_RNAseq_Goya2020	F36D1.6	3.09845	2.75068e-06
B.subtilisPXN21_E.coliOP50_L1_YA_RNAseq_Goya2020	F32A11.6	1.61276	2.75068e-06
B.subtilisPXN21_E.coliOP50_L1_YA_RNAseq_Goya2020	F36D3.8	1.82905	2.76082e-06
B.subtilisPXN21_E.coliOP50_L1_YA_RNAseq_Goya2020	F48C1.7	1.58534	2.76765e-06
B.subtilisPXN21_E.coliOP50_L1_YA_RNAseq_Goya2020	F01G10.10	1.83037	2.77599e-06
B.subtilisPXN21_E.coliOP50_L1_YA_RNAseq_Goya2020	F40F9.3	1.24711	2.77599e-06
B.subtilisPXN21_E.coliOP50_L1_YA_RNAseq_Goya2020	R03H10.7	2.50867	2.77599e-06
B.subtilisPXN21_E.coliOP50_L1_YA_RNAseq_Goya2020	F20D1.1	-0.767361	2.77599e-06
B.subtilisPXN21_E.coliOP50_L1_YA_RNAseq_Goya2020	R12E2.11	-0.704101	2.78962e-06
B.subtilisPXN21_E.coliOP50_L1_YA_RNAseq_Goya2020	F57H12.5	1.76075	2.78981e-06
B.subtilisPXN21_E.coliOP50_L1_YA_RNAseq_Goya2020	C09B9.4	1.47595	2.78981e-06
B.subtilisPXN21_E.coliOP50_L1_YA_RNAseq_Goya2020	F35B12.4	1.36413	2.79444e-06
B.subtilisPXN21_E.coliOP50_L1_YA_RNAseq_Goya2020	W03G11.4	-1.19279	2.79444e-06
B.subtilisPXN21_E.coliOP50_L1_YA_RNAseq_Goya2020	W04E12.4	2.16554	2.79672e-06
B.subtilisPXN21_E.coliOP50_L1_YA_RNAseq_Goya2020	ZK1053.2	1.79136	2.79672e-06
B.subtilisPXN21_E.coliOP50_L1_YA_RNAseq_Goya2020	W01B6.6	1.60976	2.80577e-06
B.subtilisPXN21_E.coliOP50_L1_YA_RNAseq_Goya2020	B0523.1	1.77342	2.80577e-06
B.subtilisPXN21_E.coliOP50_L1_YA_RNAseq_Goya2020	T20B5.2	2.27147	2.81015e-06
B.subtilisPXN21_E.coliOP50_L1_YA_RNAseq_Goya2020	F13D12.4	-0.743262	2.81356e-06
B.subtilisPXN21_E.coliOP50_L1_YA_RNAseq_Goya2020	F47E1.4	1.73443	2.84628e-06
B.subtilisPXN21_E.coliOP50_L1_YA_RNAseq_Goya2020	F48G7.8	5.34508	2.85537e-06
B.subtilisPXN21_E.coliOP50_L1_YA_RNAseq_Goya2020	ZK1010.5	1.44986	2.8566e-06
B.subtilisPXN21_E.coliOP50_L1_YA_RNAseq_Goya2020	Y55F3AR.3	-0.616164	2.85955e-06
B.subtilisPXN21_E.coliOP50_L1_YA_RNAseq_Goya2020	Y73F4A.2	1.29401	2.86927e-06
B.subtilisPXN21_E.coliOP50_L1_YA_RNAseq_Goya2020	C16A11.7	1.25745	2.87537e-06
B.subtilisPXN21_E.coliOP50_L1_YA_RNAseq_Goya2020	Y53F4B.19	1.20485	2.87817e-06
B.subtilisPXN21_E.coliOP50_L1_YA_RNAseq_Goya2020	C47E8.1	1.83951	2.88304e-06
B.subtilisPXN21_E.coliOP50_L1_YA_RNAseq_Goya2020	Y53F4B.11	1.49911	2.88505e-06
B.subtilisPXN21_E.coliOP50_L1_YA_RNAseq_Goya2020	T27C10.8	1.34601	2.88505e-06
B.subtilisPXN21_E.coliOP50_L1_YA_RNAseq_Goya2020	F54D7.4	0.686278	2.88505e-06
B.subtilisPXN21_E.coliOP50_L1_YA_RNAseq_Goya2020	W03F11.1	-2.7097	2.88505e-06
B.subtilisPXN21_E.coliOP50_L1_YA_RNAseq_Goya2020	F23B2.7	1.69604	2.88505e-06
B.subtilisPXN21_E.coliOP50_L1_YA_RNAseq_Goya2020	ZK1098.6	1.46422	2.89274e-06
B.subtilisPXN21_E.coliOP50_L1_YA_RNAseq_Goya2020	F22E5.6	-3.72574	2.89878e-06
B.subtilisPXN21_E.coliOP50_L1_YA_RNAseq_Goya2020	T22F3.10	2.26693	2.90317e-06
B.subtilisPXN21_E.coliOP50_L1_YA_RNAseq_Goya2020	C04F12.7	1.28252	2.92145e-06
B.subtilisPXN21_E.coliOP50_L1_YA_RNAseq_Goya2020	C54D10.10	2.5063	2.92323e-06
B.subtilisPXN21_E.coliOP50_L1_YA_RNAseq_Goya2020	H02I12.5	-0.621948	2.92323e-06
B.subtilisPXN21_E.coliOP50_L1_YA_RNAseq_Goya2020	F10F2.9	4.02159	2.92396e-06
B.subtilisPXN21_E.coliOP50_L1_YA_RNAseq_Goya2020	T27A1.4	1.40652	2.92396e-06
B.subtilisPXN21_E.coliOP50_L1_YA_RNAseq_Goya2020	C33A12.15	2.01336	2.92396e-06
B.subtilisPXN21_E.coliOP50_L1_YA_RNAseq_Goya2020	Y54E10A.3	-0.6055	2.93053e-06
B.subtilisPXN21_E.coliOP50_L1_YA_RNAseq_Goya2020	Y113G7C.1	1.46421	2.93133e-06
B.subtilisPXN21_E.coliOP50_L1_YA_RNAseq_Goya2020	Y18H1A.1	1.1129	2.93261e-06
B.subtilisPXN21_E.coliOP50_L1_YA_RNAseq_Goya2020	T19D12.5	1.85366	2.93411e-06
B.subtilisPXN21_E.coliOP50_L1_YA_RNAseq_Goya2020	C30H6.2	2.22262	2.93899e-06
B.subtilisPXN21_E.coliOP50_L1_YA_RNAseq_Goya2020	K08E4.7	1.81981	2.95151e-06
B.subtilisPXN21_E.coliOP50_L1_YA_RNAseq_Goya2020	C09G9.4	1.64508	2.95151e-06
B.subtilisPXN21_E.coliOP50_L1_YA_RNAseq_Goya2020	Y43F8C.9	1.59732	2.95151e-06
B.subtilisPXN21_E.coliOP50_L1_YA_RNAseq_Goya2020	K03C7.2	1.0151	2.95151e-06
B.subtilisPXN21_E.coliOP50_L1_YA_RNAseq_Goya2020	K08A2.5	1.10947	2.95151e-06
B.subtilisPXN21_E.coliOP50_L1_YA_RNAseq_Goya2020	H32C10.3	1.72158	2.95151e-06
B.subtilisPXN21_E.coliOP50_L1_YA_RNAseq_Goya2020	R13F6.10	-0.590499	2.95151e-06
B.subtilisPXN21_E.coliOP50_L1_YA_RNAseq_Goya2020	F26A1.4	2.41519	2.95151e-06
B.subtilisPXN21_E.coliOP50_L1_YA_RNAseq_Goya2020	C36F7.5	2.05794	2.9626e-06
B.subtilisPXN21_E.coliOP50_L1_YA_RNAseq_Goya2020	K07H8.5	2.47178	2.9626e-06
B.subtilisPXN21_E.coliOP50_L1_YA_RNAseq_Goya2020	M05B5.3	2.28334	2.96934e-06
B.subtilisPXN21_E.coliOP50_L1_YA_RNAseq_Goya2020	F11C1.3	1.07469	2.96956e-06
B.subtilisPXN21_E.coliOP50_L1_YA_RNAseq_Goya2020	C54G4.2	1.55826	2.96956e-06
B.subtilisPXN21_E.coliOP50_L1_YA_RNAseq_Goya2020	T10G3.1	1.54514	2.96956e-06
B.subtilisPXN21_E.coliOP50_L1_YA_RNAseq_Goya2020	Y39A1A.2	1.93507	3.0166e-06
B.subtilisPXN21_E.coliOP50_L1_YA_RNAseq_Goya2020	F28D1.8	2.248	3.01707e-06
B.subtilisPXN21_E.coliOP50_L1_YA_RNAseq_Goya2020	T03F1.5	1.15871	3.03639e-06
B.subtilisPXN21_E.coliOP50_L1_YA_RNAseq_Goya2020	Y50E8A.1	1.571	3.04018e-06
B.subtilisPXN21_E.coliOP50_L1_YA_RNAseq_Goya2020	T09F5.10	1.60089	3.04548e-06
B.subtilisPXN21_E.coliOP50_L1_YA_RNAseq_Goya2020	R155.2	1.64609	3.04733e-06
B.subtilisPXN21_E.coliOP50_L1_YA_RNAseq_Goya2020	ZK354.3	1.76927	3.05318e-06
B.subtilisPXN21_E.coliOP50_L1_YA_RNAseq_Goya2020	Y39G10AR.11	0.880647	3.06115e-06
B.subtilisPXN21_E.coliOP50_L1_YA_RNAseq_Goya2020	R03D7.1	-0.71647	3.06115e-06
B.subtilisPXN21_E.coliOP50_L1_YA_RNAseq_Goya2020	K08D10.8	1.68956	3.06115e-06
B.subtilisPXN21_E.coliOP50_L1_YA_RNAseq_Goya2020	Y69F12A.1	1.98985	3.06115e-06
B.subtilisPXN21_E.coliOP50_L1_YA_RNAseq_Goya2020	C50H2.10	2.03639	3.06326e-06
B.subtilisPXN21_E.coliOP50_L1_YA_RNAseq_Goya2020	F33D11.7	1.67753	3.07881e-06
B.subtilisPXN21_E.coliOP50_L1_YA_RNAseq_Goya2020	C25F9.1	2.87832	3.09195e-06
B.subtilisPXN21_E.coliOP50_L1_YA_RNAseq_Goya2020	K08C9.2	1.43555	3.09195e-06
B.subtilisPXN21_E.coliOP50_L1_YA_RNAseq_Goya2020	F47B3.4	1.69775	3.09616e-06
B.subtilisPXN21_E.coliOP50_L1_YA_RNAseq_Goya2020	T23H2.2	0.869928	3.09616e-06
B.subtilisPXN21_E.coliOP50_L1_YA_RNAseq_Goya2020	Y32G9B.1	1.99485	3.09616e-06
B.subtilisPXN21_E.coliOP50_L1_YA_RNAseq_Goya2020	F54H12.7	1.34363	3.10141e-06
B.subtilisPXN21_E.coliOP50_L1_YA_RNAseq_Goya2020	ZC513.6	-0.78719	3.10868e-06
B.subtilisPXN21_E.coliOP50_L1_YA_RNAseq_Goya2020	F54G8.4	-0.870447	3.13051e-06
B.subtilisPXN21_E.coliOP50_L1_YA_RNAseq_Goya2020	C25G4.6	1.22022	3.13392e-06
B.subtilisPXN21_E.coliOP50_L1_YA_RNAseq_Goya2020	Y116A8C.24	1.68836	3.13392e-06
B.subtilisPXN21_E.coliOP50_L1_YA_RNAseq_Goya2020	C44F1.3	-0.673329	3.15259e-06
B.subtilisPXN21_E.coliOP50_L1_YA_RNAseq_Goya2020	T28D9.9	2.16829	3.17202e-06
B.subtilisPXN21_E.coliOP50_L1_YA_RNAseq_Goya2020	F36D1.7	1.76007	3.17202e-06
B.subtilisPXN21_E.coliOP50_L1_YA_RNAseq_Goya2020	C15H11.7	-0.587038	3.17202e-06
B.subtilisPXN21_E.coliOP50_L1_YA_RNAseq_Goya2020	K02B9.2	-0.884181	3.17202e-06
B.subtilisPXN21_E.coliOP50_L1_YA_RNAseq_Goya2020	Y55B1BL.1	0.995209	3.17202e-06
B.subtilisPXN21_E.coliOP50_L1_YA_RNAseq_Goya2020	K08F4.5	1.90309	3.17628e-06
B.subtilisPXN21_E.coliOP50_L1_YA_RNAseq_Goya2020	C43G2.3	1.22883	3.1949e-06
B.subtilisPXN21_E.coliOP50_L1_YA_RNAseq_Goya2020	ZC395.3	-0.713564	3.1949e-06
B.subtilisPXN21_E.coliOP50_L1_YA_RNAseq_Goya2020	Y57A10B.7	1.77601	3.2041e-06
B.subtilisPXN21_E.coliOP50_L1_YA_RNAseq_Goya2020	C08G5.3	2.44494	3.2041e-06
B.subtilisPXN21_E.coliOP50_L1_YA_RNAseq_Goya2020	C44B7.5	-0.662252	3.20759e-06
B.subtilisPXN21_E.coliOP50_L1_YA_RNAseq_Goya2020	F36A2.11	1.41832	3.22531e-06
B.subtilisPXN21_E.coliOP50_L1_YA_RNAseq_Goya2020	F54B3.2	2.0016	3.22946e-06
B.subtilisPXN21_E.coliOP50_L1_YA_RNAseq_Goya2020	W01A8.10	3.6111	3.23167e-06
B.subtilisPXN21_E.coliOP50_L1_YA_RNAseq_Goya2020	M117.4	1.78664	3.23178e-06
B.subtilisPXN21_E.coliOP50_L1_YA_RNAseq_Goya2020	Y34B4A.10	1.83181	3.24925e-06
B.subtilisPXN21_E.coliOP50_L1_YA_RNAseq_Goya2020	C51E3.10	1.19914	3.25622e-06
B.subtilisPXN21_E.coliOP50_L1_YA_RNAseq_Goya2020	Y57G7A.6	1.52461	3.25979e-06
B.subtilisPXN21_E.coliOP50_L1_YA_RNAseq_Goya2020	F22F1.1	1.57956	3.26103e-06
B.subtilisPXN21_E.coliOP50_L1_YA_RNAseq_Goya2020	Y37E3.19	2.27057	3.26103e-06
B.subtilisPXN21_E.coliOP50_L1_YA_RNAseq_Goya2020	F26F4.2	1.30254	3.26103e-06
B.subtilisPXN21_E.coliOP50_L1_YA_RNAseq_Goya2020	R153.1	0.852536	3.27112e-06
B.subtilisPXN21_E.coliOP50_L1_YA_RNAseq_Goya2020	B0034.3	0.642214	3.2732e-06
B.subtilisPXN21_E.coliOP50_L1_YA_RNAseq_Goya2020	F49E8.3	-0.626767	3.28608e-06
B.subtilisPXN21_E.coliOP50_L1_YA_RNAseq_Goya2020	T04C12.8	1.72082	3.28608e-06
B.subtilisPXN21_E.coliOP50_L1_YA_RNAseq_Goya2020	Y55F3AL.1	-0.749608	3.28927e-06
B.subtilisPXN21_E.coliOP50_L1_YA_RNAseq_Goya2020	C01G12.3	1.23504	3.28927e-06
B.subtilisPXN21_E.coliOP50_L1_YA_RNAseq_Goya2020	K09H9.8	1.48097	3.29261e-06
B.subtilisPXN21_E.coliOP50_L1_YA_RNAseq_Goya2020	Y48G9A.10	5.09715	3.29493e-06
B.subtilisPXN21_E.coliOP50_L1_YA_RNAseq_Goya2020	F36H12.5	1.65962	3.29773e-06
B.subtilisPXN21_E.coliOP50_L1_YA_RNAseq_Goya2020	F44D12.4	1.25159	3.299e-06
B.subtilisPXN21_E.coliOP50_L1_YA_RNAseq_Goya2020	C25F9.11	2.17048	3.30232e-06
B.subtilisPXN21_E.coliOP50_L1_YA_RNAseq_Goya2020	F36F12.7	2.11671	3.30232e-06
B.subtilisPXN21_E.coliOP50_L1_YA_RNAseq_Goya2020	W01D2.3	1.3986	3.30709e-06
B.subtilisPXN21_E.coliOP50_L1_YA_RNAseq_Goya2020	F26B1.8	1.26466	3.32636e-06
B.subtilisPXN21_E.coliOP50_L1_YA_RNAseq_Goya2020	T28C12.3	1.97858	3.32796e-06
B.subtilisPXN21_E.coliOP50_L1_YA_RNAseq_Goya2020	R148.7	1.42132	3.33702e-06
B.subtilisPXN21_E.coliOP50_L1_YA_RNAseq_Goya2020	C50F4.2	1.47862	3.33702e-06
B.subtilisPXN21_E.coliOP50_L1_YA_RNAseq_Goya2020	F59E11.5	1.24652	3.34739e-06
B.subtilisPXN21_E.coliOP50_L1_YA_RNAseq_Goya2020	C11E4.7	-1.27759	3.34739e-06
B.subtilisPXN21_E.coliOP50_L1_YA_RNAseq_Goya2020	ZK84.7	5.21835	3.35558e-06
B.subtilisPXN21_E.coliOP50_L1_YA_RNAseq_Goya2020	C26B2.8	3.41954	3.36748e-06
B.subtilisPXN21_E.coliOP50_L1_YA_RNAseq_Goya2020	C15H11.3	-0.702211	3.36761e-06
B.subtilisPXN21_E.coliOP50_L1_YA_RNAseq_Goya2020	Y69E1A.8	2.01293	3.42234e-06
B.subtilisPXN21_E.coliOP50_L1_YA_RNAseq_Goya2020	F26A1.3	1.72921	3.42234e-06
B.subtilisPXN21_E.coliOP50_L1_YA_RNAseq_Goya2020	Y44E3A.2	0.994431	3.42286e-06
B.subtilisPXN21_E.coliOP50_L1_YA_RNAseq_Goya2020	W03D8.9	1.11536	3.45216e-06
B.subtilisPXN21_E.coliOP50_L1_YA_RNAseq_Goya2020	T15B7.16	-2.64124	3.46456e-06
B.subtilisPXN21_E.coliOP50_L1_YA_RNAseq_Goya2020	F53B6.7	1.25869	3.48592e-06
B.subtilisPXN21_E.coliOP50_L1_YA_RNAseq_Goya2020	B0041.1	2.82038	3.49896e-06
B.subtilisPXN21_E.coliOP50_L1_YA_RNAseq_Goya2020	C46H11.6	1.7476	3.49896e-06
B.subtilisPXN21_E.coliOP50_L1_YA_RNAseq_Goya2020	C05E11.5	-0.926228	3.50006e-06
B.subtilisPXN21_E.coliOP50_L1_YA_RNAseq_Goya2020	F56D6.14	2.6951	3.5241e-06
B.subtilisPXN21_E.coliOP50_L1_YA_RNAseq_Goya2020	T14B4.4	1.17086	3.5241e-06
B.subtilisPXN21_E.coliOP50_L1_YA_RNAseq_Goya2020	T04B8.5	-0.660032	3.52544e-06
B.subtilisPXN21_E.coliOP50_L1_YA_RNAseq_Goya2020	F57B9.6	-0.590593	3.52742e-06
B.subtilisPXN21_E.coliOP50_L1_YA_RNAseq_Goya2020	F08F8.6	1.71184	3.52818e-06
B.subtilisPXN21_E.coliOP50_L1_YA_RNAseq_Goya2020	C14C11.1	1.18018	3.52942e-06
B.subtilisPXN21_E.coliOP50_L1_YA_RNAseq_Goya2020	F42C5.5	1.32485	3.52942e-06
B.subtilisPXN21_E.coliOP50_L1_YA_RNAseq_Goya2020	T20B6.3	3.49208	3.52942e-06
B.subtilisPXN21_E.coliOP50_L1_YA_RNAseq_Goya2020	Y47D3A.10	1.48811	3.53788e-06
B.subtilisPXN21_E.coliOP50_L1_YA_RNAseq_Goya2020	F17C8.7	1.33574	3.53788e-06
B.subtilisPXN21_E.coliOP50_L1_YA_RNAseq_Goya2020	Y57G11C.6	1.52844	3.53788e-06
B.subtilisPXN21_E.coliOP50_L1_YA_RNAseq_Goya2020	C07E3.3	1.61754	3.53788e-06
B.subtilisPXN21_E.coliOP50_L1_YA_RNAseq_Goya2020	F49F1.7	2.12095	3.53788e-06
B.subtilisPXN21_E.coliOP50_L1_YA_RNAseq_Goya2020	C47A10.5	1.47659	3.53788e-06
B.subtilisPXN21_E.coliOP50_L1_YA_RNAseq_Goya2020	F13D12.9	2.31611	3.53788e-06
B.subtilisPXN21_E.coliOP50_L1_YA_RNAseq_Goya2020	ZK945.6	1.48965	3.53788e-06
B.subtilisPXN21_E.coliOP50_L1_YA_RNAseq_Goya2020	F21D5.1	-0.702897	3.53788e-06
B.subtilisPXN21_E.coliOP50_L1_YA_RNAseq_Goya2020	B0218.7	1.37154	3.54012e-06
B.subtilisPXN21_E.coliOP50_L1_YA_RNAseq_Goya2020	C34B2.3	1.46038	3.54012e-06
B.subtilisPXN21_E.coliOP50_L1_YA_RNAseq_Goya2020	C08F11.10	1.56157	3.54186e-06
B.subtilisPXN21_E.coliOP50_L1_YA_RNAseq_Goya2020	Y47G6A.3	1.30963	3.54186e-06
B.subtilisPXN21_E.coliOP50_L1_YA_RNAseq_Goya2020	K10C2.3	2.68429	3.55952e-06
B.subtilisPXN21_E.coliOP50_L1_YA_RNAseq_Goya2020	F53C11.3	0.607817	3.56412e-06
B.subtilisPXN21_E.coliOP50_L1_YA_RNAseq_Goya2020	C01G12.11	3.8356	3.56702e-06
B.subtilisPXN21_E.coliOP50_L1_YA_RNAseq_Goya2020	W03D8.2	1.49731	3.57512e-06
B.subtilisPXN21_E.coliOP50_L1_YA_RNAseq_Goya2020	C02D5.1	3.01343	3.58528e-06
B.subtilisPXN21_E.coliOP50_L1_YA_RNAseq_Goya2020	C10G11.7	-0.606033	3.58528e-06
B.subtilisPXN21_E.coliOP50_L1_YA_RNAseq_Goya2020	F21H11.3	1.4181	3.59001e-06
B.subtilisPXN21_E.coliOP50_L1_YA_RNAseq_Goya2020	C30F12.7	0.880716	3.59477e-06
B.subtilisPXN21_E.coliOP50_L1_YA_RNAseq_Goya2020	W03C9.8	1.50412	3.59477e-06
B.subtilisPXN21_E.coliOP50_L1_YA_RNAseq_Goya2020	K04H4.5	1.32139	3.59477e-06
B.subtilisPXN21_E.coliOP50_L1_YA_RNAseq_Goya2020	F37C4.8	2.68028	3.59827e-06
B.subtilisPXN21_E.coliOP50_L1_YA_RNAseq_Goya2020	F57A8.6	1.76547	3.59827e-06
B.subtilisPXN21_E.coliOP50_L1_YA_RNAseq_Goya2020	Y46G5A.30	1.2196	3.60604e-06
B.subtilisPXN21_E.coliOP50_L1_YA_RNAseq_Goya2020	B0511.4	2.17913	3.60604e-06
B.subtilisPXN21_E.coliOP50_L1_YA_RNAseq_Goya2020	AH6.3	1.63055	3.60671e-06
B.subtilisPXN21_E.coliOP50_L1_YA_RNAseq_Goya2020	C38C3.3	1.73564	3.61372e-06
B.subtilisPXN21_E.coliOP50_L1_YA_RNAseq_Goya2020	H06H21.10	1.4594	3.61372e-06
B.subtilisPXN21_E.coliOP50_L1_YA_RNAseq_Goya2020	W01B6.4	3.09343	3.63034e-06
B.subtilisPXN21_E.coliOP50_L1_YA_RNAseq_Goya2020	ZK616.61	1.82684	3.63588e-06
B.subtilisPXN21_E.coliOP50_L1_YA_RNAseq_Goya2020	C07A9.6	-1.44055	3.63639e-06
B.subtilisPXN21_E.coliOP50_L1_YA_RNAseq_Goya2020	F27E11.2	1.78729	3.63639e-06
B.subtilisPXN21_E.coliOP50_L1_YA_RNAseq_Goya2020	F32H5.1	-0.794574	3.63694e-06
B.subtilisPXN21_E.coliOP50_L1_YA_RNAseq_Goya2020	F01D5.8	1.30785	3.63694e-06
B.subtilisPXN21_E.coliOP50_L1_YA_RNAseq_Goya2020	F35E12.7	1.8533	3.63694e-06
B.subtilisPXN21_E.coliOP50_L1_YA_RNAseq_Goya2020	C09H5.7	1.84776	3.63694e-06
B.subtilisPXN21_E.coliOP50_L1_YA_RNAseq_Goya2020	ZC116.1	1.70244	3.63779e-06
B.subtilisPXN21_E.coliOP50_L1_YA_RNAseq_Goya2020	C25A8.5	1.80159	3.63779e-06
B.subtilisPXN21_E.coliOP50_L1_YA_RNAseq_Goya2020	D1086.12	1.65817	3.6424e-06
B.subtilisPXN21_E.coliOP50_L1_YA_RNAseq_Goya2020	C05E4.9	1.26589	3.64917e-06
B.subtilisPXN21_E.coliOP50_L1_YA_RNAseq_Goya2020	F41G3.5	1.50503	3.65573e-06
B.subtilisPXN21_E.coliOP50_L1_YA_RNAseq_Goya2020	T23H2.1	-0.663074	3.65573e-06
B.subtilisPXN21_E.coliOP50_L1_YA_RNAseq_Goya2020	K07H8.10	-0.638987	3.65826e-06
B.subtilisPXN21_E.coliOP50_L1_YA_RNAseq_Goya2020	W02C12.3	0.755958	3.66133e-06
B.subtilisPXN21_E.coliOP50_L1_YA_RNAseq_Goya2020	C28D4.5	1.65707	3.66885e-06
B.subtilisPXN21_E.coliOP50_L1_YA_RNAseq_Goya2020	Y105E8B.5	-0.675765	3.67084e-06
B.subtilisPXN21_E.coliOP50_L1_YA_RNAseq_Goya2020	F02E9.3	1.30052	3.72748e-06
B.subtilisPXN21_E.coliOP50_L1_YA_RNAseq_Goya2020	B0222.4	1.7547	3.72748e-06
B.subtilisPXN21_E.coliOP50_L1_YA_RNAseq_Goya2020	F10C1.7	1.73353	3.7299e-06
B.subtilisPXN21_E.coliOP50_L1_YA_RNAseq_Goya2020	F26G1.5	2.00606	3.74778e-06
B.subtilisPXN21_E.coliOP50_L1_YA_RNAseq_Goya2020	T05F1.5	1.13487	3.75808e-06
B.subtilisPXN21_E.coliOP50_L1_YA_RNAseq_Goya2020	T06C10.6	1.52876	3.75808e-06
B.subtilisPXN21_E.coliOP50_L1_YA_RNAseq_Goya2020	C53D5.6	-0.644478	3.75808e-06
B.subtilisPXN21_E.coliOP50_L1_YA_RNAseq_Goya2020	F11C3.3	0.902591	3.7581e-06
B.subtilisPXN21_E.coliOP50_L1_YA_RNAseq_Goya2020	C15H7.4	2.32105	3.76451e-06
B.subtilisPXN21_E.coliOP50_L1_YA_RNAseq_Goya2020	C55C2.4	2.35809	3.77747e-06
B.subtilisPXN21_E.coliOP50_L1_YA_RNAseq_Goya2020	C25G4.7	2.50514	3.77747e-06
B.subtilisPXN21_E.coliOP50_L1_YA_RNAseq_Goya2020	Y54F10AM.10	-0.760456	3.78849e-06
B.subtilisPXN21_E.coliOP50_L1_YA_RNAseq_Goya2020	F59D8.1	-4.64622	3.79959e-06
B.subtilisPXN21_E.coliOP50_L1_YA_RNAseq_Goya2020	Y57G11B.3	1.7226	3.80315e-06
B.subtilisPXN21_E.coliOP50_L1_YA_RNAseq_Goya2020	K10C9.7	1.73779	3.80315e-06
B.subtilisPXN21_E.coliOP50_L1_YA_RNAseq_Goya2020	ZC250.5	1.69556	3.81425e-06
B.subtilisPXN21_E.coliOP50_L1_YA_RNAseq_Goya2020	M04G12.2	0.795558	3.8219e-06
B.subtilisPXN21_E.coliOP50_L1_YA_RNAseq_Goya2020	Y51H4A.22	2.88035	3.82765e-06
B.subtilisPXN21_E.coliOP50_L1_YA_RNAseq_Goya2020	F30F8.2	1.26911	3.8422e-06
B.subtilisPXN21_E.coliOP50_L1_YA_RNAseq_Goya2020	Y57G11A.4	1.03483	3.86478e-06
B.subtilisPXN21_E.coliOP50_L1_YA_RNAseq_Goya2020	C15H9.4	-0.826522	3.86865e-06
B.subtilisPXN21_E.coliOP50_L1_YA_RNAseq_Goya2020	T27F6.8	1.81324	3.86865e-06
B.subtilisPXN21_E.coliOP50_L1_YA_RNAseq_Goya2020	F59D6.3	1.01125	3.86865e-06
B.subtilisPXN21_E.coliOP50_L1_YA_RNAseq_Goya2020	Y66A7A.9	1.49355	3.86865e-06
B.subtilisPXN21_E.coliOP50_L1_YA_RNAseq_Goya2020	F21C3.7	1.9041	3.8866e-06
B.subtilisPXN21_E.coliOP50_L1_YA_RNAseq_Goya2020	F42G8.7	2.45842	3.89139e-06
B.subtilisPXN21_E.coliOP50_L1_YA_RNAseq_Goya2020	C02F12.7	-0.847025	3.91002e-06
B.subtilisPXN21_E.coliOP50_L1_YA_RNAseq_Goya2020	C52D10.3	-2.71557	3.91002e-06
B.subtilisPXN21_E.coliOP50_L1_YA_RNAseq_Goya2020	Y71G12B.6	-0.948424	3.93069e-06
B.subtilisPXN21_E.coliOP50_L1_YA_RNAseq_Goya2020	W07B8.4	3.81564	3.93436e-06
B.subtilisPXN21_E.coliOP50_L1_YA_RNAseq_Goya2020	Y39G8B.10	5.18179	3.93953e-06
B.subtilisPXN21_E.coliOP50_L1_YA_RNAseq_Goya2020	M05B5.1	1.43646	3.97139e-06
B.subtilisPXN21_E.coliOP50_L1_YA_RNAseq_Goya2020	T11F9.6	2.35026	3.97139e-06
B.subtilisPXN21_E.coliOP50_L1_YA_RNAseq_Goya2020	F43E2.6	1.61979	3.97139e-06
B.subtilisPXN21_E.coliOP50_L1_YA_RNAseq_Goya2020	C25E10.10	-1.05368	3.97741e-06
B.subtilisPXN21_E.coliOP50_L1_YA_RNAseq_Goya2020	R13A5.3	0.889938	3.97741e-06
B.subtilisPXN21_E.coliOP50_L1_YA_RNAseq_Goya2020	F19B6.1	-0.593492	3.97741e-06
B.subtilisPXN21_E.coliOP50_L1_YA_RNAseq_Goya2020	F11C7.6	3.04013	3.97741e-06
B.subtilisPXN21_E.coliOP50_L1_YA_RNAseq_Goya2020	R11G1.6	0.842209	3.98511e-06
B.subtilisPXN21_E.coliOP50_L1_YA_RNAseq_Goya2020	F32A5.4	1.0479	3.99072e-06
B.subtilisPXN21_E.coliOP50_L1_YA_RNAseq_Goya2020	F56D6.22	2.03762	3.99072e-06
B.subtilisPXN21_E.coliOP50_L1_YA_RNAseq_Goya2020	B0511.3	2.9852	3.99072e-06
B.subtilisPXN21_E.coliOP50_L1_YA_RNAseq_Goya2020	H02I12.1	-0.73431	3.99072e-06
B.subtilisPXN21_E.coliOP50_L1_YA_RNAseq_Goya2020	F14H3.2	1.68288	4.01243e-06
B.subtilisPXN21_E.coliOP50_L1_YA_RNAseq_Goya2020	T14A8.2	1.84825	4.01614e-06
B.subtilisPXN21_E.coliOP50_L1_YA_RNAseq_Goya2020	F19B6.4	1.68315	4.04453e-06
B.subtilisPXN21_E.coliOP50_L1_YA_RNAseq_Goya2020	F32B6.4	1.40861	4.04556e-06
B.subtilisPXN21_E.coliOP50_L1_YA_RNAseq_Goya2020	R102.3	2.22334	4.06851e-06
B.subtilisPXN21_E.coliOP50_L1_YA_RNAseq_Goya2020	C27D6.3	1.4191	4.06851e-06
B.subtilisPXN21_E.coliOP50_L1_YA_RNAseq_Goya2020	C34F11.1	2.16103	4.06851e-06
B.subtilisPXN21_E.coliOP50_L1_YA_RNAseq_Goya2020	W02F12.2	1.51933	4.06851e-06
B.subtilisPXN21_E.coliOP50_L1_YA_RNAseq_Goya2020	Y43C5A.4	1.49649	4.07153e-06
B.subtilisPXN21_E.coliOP50_L1_YA_RNAseq_Goya2020	F38A5.6	1.70987	4.0797e-06
B.subtilisPXN21_E.coliOP50_L1_YA_RNAseq_Goya2020	C52E4.7	1.49914	4.08071e-06
B.subtilisPXN21_E.coliOP50_L1_YA_RNAseq_Goya2020	R04E5.10	1.75425	4.08386e-06
B.subtilisPXN21_E.coliOP50_L1_YA_RNAseq_Goya2020	F36H1.3	1.6547	4.11343e-06
B.subtilisPXN21_E.coliOP50_L1_YA_RNAseq_Goya2020	R09A1.2	1.42651	4.11343e-06
B.subtilisPXN21_E.coliOP50_L1_YA_RNAseq_Goya2020	T01H8.1	-0.614508	4.11343e-06
B.subtilisPXN21_E.coliOP50_L1_YA_RNAseq_Goya2020	M03E7.2	3.17132	4.12328e-06
B.subtilisPXN21_E.coliOP50_L1_YA_RNAseq_Goya2020	F45H7.6	1.48965	4.1392e-06
B.subtilisPXN21_E.coliOP50_L1_YA_RNAseq_Goya2020	Y69E1A.3	1.59024	4.1392e-06
B.subtilisPXN21_E.coliOP50_L1_YA_RNAseq_Goya2020	Y38F1A.8	2.243	4.15024e-06
B.subtilisPXN21_E.coliOP50_L1_YA_RNAseq_Goya2020	F56D5.2	2.48691	4.15024e-06
B.subtilisPXN21_E.coliOP50_L1_YA_RNAseq_Goya2020	W04E12.6	1.24867	4.15024e-06
B.subtilisPXN21_E.coliOP50_L1_YA_RNAseq_Goya2020	C04F12.6	2.84734	4.15062e-06
B.subtilisPXN21_E.coliOP50_L1_YA_RNAseq_Goya2020	Y66H1A.5	0.767539	4.15156e-06
B.subtilisPXN21_E.coliOP50_L1_YA_RNAseq_Goya2020	ZK669.4	-0.616283	4.16354e-06
B.subtilisPXN21_E.coliOP50_L1_YA_RNAseq_Goya2020	D2096.3	0.728885	4.16354e-06
B.subtilisPXN21_E.coliOP50_L1_YA_RNAseq_Goya2020	Y46G5A.10	1.63256	4.16354e-06
B.subtilisPXN21_E.coliOP50_L1_YA_RNAseq_Goya2020	C14F11.4	0.905078	4.17283e-06
B.subtilisPXN21_E.coliOP50_L1_YA_RNAseq_Goya2020	Y54G2A.5	1.43723	4.17896e-06
B.subtilisPXN21_E.coliOP50_L1_YA_RNAseq_Goya2020	F22B5.5	1.19008	4.18116e-06
B.subtilisPXN21_E.coliOP50_L1_YA_RNAseq_Goya2020	T10B11.1	-0.855533	4.18147e-06
B.subtilisPXN21_E.coliOP50_L1_YA_RNAseq_Goya2020	ZK863.8	1.93304	4.18938e-06
B.subtilisPXN21_E.coliOP50_L1_YA_RNAseq_Goya2020	F36A4.10	1.25335	4.19122e-06
B.subtilisPXN21_E.coliOP50_L1_YA_RNAseq_Goya2020	F56D6.13	1.62113	4.19352e-06
B.subtilisPXN21_E.coliOP50_L1_YA_RNAseq_Goya2020	C01G12.8	1.45758	4.22404e-06
B.subtilisPXN21_E.coliOP50_L1_YA_RNAseq_Goya2020	C36E6.5	0.821059	4.22404e-06
B.subtilisPXN21_E.coliOP50_L1_YA_RNAseq_Goya2020	C18H2.4	2.08793	4.23898e-06
B.subtilisPXN21_E.coliOP50_L1_YA_RNAseq_Goya2020	W06F12.3	1.86316	4.2605e-06
B.subtilisPXN21_E.coliOP50_L1_YA_RNAseq_Goya2020	T25B9.6	1.77959	4.2605e-06
B.subtilisPXN21_E.coliOP50_L1_YA_RNAseq_Goya2020	C41A3.1	-1.56478	4.26161e-06
B.subtilisPXN21_E.coliOP50_L1_YA_RNAseq_Goya2020	F10G8.5	0.675534	4.26161e-06
B.subtilisPXN21_E.coliOP50_L1_YA_RNAseq_Goya2020	T22C8.6	1.54421	4.27255e-06
B.subtilisPXN21_E.coliOP50_L1_YA_RNAseq_Goya2020	ZC395.4	1.62212	4.27476e-06
B.subtilisPXN21_E.coliOP50_L1_YA_RNAseq_Goya2020	Y62E10A.14	-0.781817	4.28083e-06
B.subtilisPXN21_E.coliOP50_L1_YA_RNAseq_Goya2020	F46A9.2	1.67588	4.31251e-06
B.subtilisPXN21_E.coliOP50_L1_YA_RNAseq_Goya2020	C35E7.9	1.4552	4.31702e-06
B.subtilisPXN21_E.coliOP50_L1_YA_RNAseq_Goya2020	Y38F1A.1	1.26269	4.33459e-06
B.subtilisPXN21_E.coliOP50_L1_YA_RNAseq_Goya2020	F39B2.3	-0.866337	4.33459e-06
B.subtilisPXN21_E.coliOP50_L1_YA_RNAseq_Goya2020	F47H4.4	2.33929	4.33459e-06
B.subtilisPXN21_E.coliOP50_L1_YA_RNAseq_Goya2020	ZK1025.7	6.20906	4.34578e-06
B.subtilisPXN21_E.coliOP50_L1_YA_RNAseq_Goya2020	T22H6.7	0.843646	4.35091e-06
B.subtilisPXN21_E.coliOP50_L1_YA_RNAseq_Goya2020	D2062.5	2.63601	4.36492e-06
B.subtilisPXN21_E.coliOP50_L1_YA_RNAseq_Goya2020	F32B5.4	1.06338	4.37242e-06
B.subtilisPXN21_E.coliOP50_L1_YA_RNAseq_Goya2020	Y59A8A.3	-0.608273	4.37249e-06
B.subtilisPXN21_E.coliOP50_L1_YA_RNAseq_Goya2020	E04F6.3	0.581794	4.37249e-06
B.subtilisPXN21_E.coliOP50_L1_YA_RNAseq_Goya2020	ZK945.8	3.48862	4.38074e-06
B.subtilisPXN21_E.coliOP50_L1_YA_RNAseq_Goya2020	C17F4.12	6.72605	4.38388e-06
B.subtilisPXN21_E.coliOP50_L1_YA_RNAseq_Goya2020	C32E8.4	1.28494	4.40033e-06
B.subtilisPXN21_E.coliOP50_L1_YA_RNAseq_Goya2020	Y76B12C.4	1.32049	4.40828e-06
B.subtilisPXN21_E.coliOP50_L1_YA_RNAseq_Goya2020	F58D2.2	1.66313	4.40828e-06
B.subtilisPXN21_E.coliOP50_L1_YA_RNAseq_Goya2020	C01G10.1	1.54772	4.4092e-06
B.subtilisPXN21_E.coliOP50_L1_YA_RNAseq_Goya2020	F12A10.3	2.84289	4.41475e-06
B.subtilisPXN21_E.coliOP50_L1_YA_RNAseq_Goya2020	ZK1010.9	1.94105	4.41475e-06
B.subtilisPXN21_E.coliOP50_L1_YA_RNAseq_Goya2020	F58D5.7	1.11342	4.44068e-06
B.subtilisPXN21_E.coliOP50_L1_YA_RNAseq_Goya2020	K08F8.5	1.80388	4.45387e-06
B.subtilisPXN21_E.coliOP50_L1_YA_RNAseq_Goya2020	F13A7.7	2.39061	4.46551e-06
B.subtilisPXN21_E.coliOP50_L1_YA_RNAseq_Goya2020	ZK637.12	1.37911	4.46551e-06
B.subtilisPXN21_E.coliOP50_L1_YA_RNAseq_Goya2020	T19D7.3	2.70962	4.48738e-06
B.subtilisPXN21_E.coliOP50_L1_YA_RNAseq_Goya2020	F42A9.7	1.4241	4.48738e-06
B.subtilisPXN21_E.coliOP50_L1_YA_RNAseq_Goya2020	Y41C4A.21	3.53823	4.49191e-06
B.subtilisPXN21_E.coliOP50_L1_YA_RNAseq_Goya2020	W03C9.1	1.8021	4.49191e-06
B.subtilisPXN21_E.coliOP50_L1_YA_RNAseq_Goya2020	Y6E2A.10	1.64208	4.49396e-06
B.subtilisPXN21_E.coliOP50_L1_YA_RNAseq_Goya2020	B0280.17	1.55317	4.49538e-06
B.subtilisPXN21_E.coliOP50_L1_YA_RNAseq_Goya2020	T05G5.7	-0.68121	4.49538e-06
B.subtilisPXN21_E.coliOP50_L1_YA_RNAseq_Goya2020	C54F6.14	2.34135	4.51305e-06
B.subtilisPXN21_E.coliOP50_L1_YA_RNAseq_Goya2020	F35F11.2	1.91274	4.52438e-06
B.subtilisPXN21_E.coliOP50_L1_YA_RNAseq_Goya2020	T14D7.3	1.37009	4.5267e-06
B.subtilisPXN21_E.coliOP50_L1_YA_RNAseq_Goya2020	C49C8.5	0.957365	4.52849e-06
B.subtilisPXN21_E.coliOP50_L1_YA_RNAseq_Goya2020	F32B6.10	1.49486	4.52849e-06
B.subtilisPXN21_E.coliOP50_L1_YA_RNAseq_Goya2020	Y43C5A.1	1.25009	4.54853e-06
B.subtilisPXN21_E.coliOP50_L1_YA_RNAseq_Goya2020	F44D12.6	2.17209	4.54853e-06
B.subtilisPXN21_E.coliOP50_L1_YA_RNAseq_Goya2020	T05H4.2	1.77844	4.55625e-06
B.subtilisPXN21_E.coliOP50_L1_YA_RNAseq_Goya2020	C14A6.6	1.31578	4.55625e-06
B.subtilisPXN21_E.coliOP50_L1_YA_RNAseq_Goya2020	T19B4.3	-0.64037	4.57067e-06
B.subtilisPXN21_E.coliOP50_L1_YA_RNAseq_Goya2020	F55D12.6	1.43064	4.57128e-06
B.subtilisPXN21_E.coliOP50_L1_YA_RNAseq_Goya2020	F11A3.1	0.686472	4.59232e-06
B.subtilisPXN21_E.coliOP50_L1_YA_RNAseq_Goya2020	C32D5.9	0.634353	4.59712e-06
B.subtilisPXN21_E.coliOP50_L1_YA_RNAseq_Goya2020	T28F4.3	1.31089	4.60243e-06
B.subtilisPXN21_E.coliOP50_L1_YA_RNAseq_Goya2020	F32A11.7	2.24005	4.62141e-06
B.subtilisPXN21_E.coliOP50_L1_YA_RNAseq_Goya2020	C07E3.4	2.01635	4.62423e-06
B.subtilisPXN21_E.coliOP50_L1_YA_RNAseq_Goya2020	W10G6.2	0.7687	4.6369e-06
B.subtilisPXN21_E.coliOP50_L1_YA_RNAseq_Goya2020	D1022.9	1.68428	4.6376e-06
B.subtilisPXN21_E.coliOP50_L1_YA_RNAseq_Goya2020	K09C6.7	1.22944	4.65594e-06
B.subtilisPXN21_E.coliOP50_L1_YA_RNAseq_Goya2020	Y75B8A.2	1.15137	4.66024e-06
B.subtilisPXN21_E.coliOP50_L1_YA_RNAseq_Goya2020	W07E11.1	-0.587207	4.66095e-06
B.subtilisPXN21_E.coliOP50_L1_YA_RNAseq_Goya2020	M163.3	1.33068	4.67691e-06
B.subtilisPXN21_E.coliOP50_L1_YA_RNAseq_Goya2020	C03C10.2	1.65643	4.67971e-06
B.subtilisPXN21_E.coliOP50_L1_YA_RNAseq_Goya2020	C06E1.3	1.1249	4.68955e-06
B.subtilisPXN21_E.coliOP50_L1_YA_RNAseq_Goya2020	ZK1025.3	6.37884	4.7342e-06
B.subtilisPXN21_E.coliOP50_L1_YA_RNAseq_Goya2020	R06B10.3	0.754219	4.75706e-06
B.subtilisPXN21_E.coliOP50_L1_YA_RNAseq_Goya2020	W01B6.11	3.36348	4.75706e-06
B.subtilisPXN21_E.coliOP50_L1_YA_RNAseq_Goya2020	M142.6	-0.610968	4.78515e-06
B.subtilisPXN21_E.coliOP50_L1_YA_RNAseq_Goya2020	K07A1.4	1.54756	4.78531e-06
B.subtilisPXN21_E.coliOP50_L1_YA_RNAseq_Goya2020	F56D1.2	-0.605329	4.78531e-06
B.subtilisPXN21_E.coliOP50_L1_YA_RNAseq_Goya2020	F59C6.6	1.39022	4.79128e-06
B.subtilisPXN21_E.coliOP50_L1_YA_RNAseq_Goya2020	Y43F8C.3	1.12932	4.79754e-06
B.subtilisPXN21_E.coliOP50_L1_YA_RNAseq_Goya2020	T16G12.7	1.87248	4.80616e-06
B.subtilisPXN21_E.coliOP50_L1_YA_RNAseq_Goya2020	C07G2.3	-0.588027	4.80616e-06
B.subtilisPXN21_E.coliOP50_L1_YA_RNAseq_Goya2020	C45G9.9	1.0563	4.8091e-06
B.subtilisPXN21_E.coliOP50_L1_YA_RNAseq_Goya2020	ZK354.7	1.26601	4.81463e-06
B.subtilisPXN21_E.coliOP50_L1_YA_RNAseq_Goya2020	C36A4.1	-4.24438	4.81721e-06
B.subtilisPXN21_E.coliOP50_L1_YA_RNAseq_Goya2020	Y37E11AL.2	1.41068	4.81721e-06
B.subtilisPXN21_E.coliOP50_L1_YA_RNAseq_Goya2020	F10D2.2	-1.6978	4.81847e-06
B.subtilisPXN21_E.coliOP50_L1_YA_RNAseq_Goya2020	ZK616.65	1.8122	4.81948e-06
B.subtilisPXN21_E.coliOP50_L1_YA_RNAseq_Goya2020	F36A2.14	1.14687	4.83553e-06
B.subtilisPXN21_E.coliOP50_L1_YA_RNAseq_Goya2020	T24C12.3	-0.77217	4.84629e-06
B.subtilisPXN21_E.coliOP50_L1_YA_RNAseq_Goya2020	K01A2.7	3.24049	4.8561e-06
B.subtilisPXN21_E.coliOP50_L1_YA_RNAseq_Goya2020	C33D3.1	1.02733	4.87049e-06
B.subtilisPXN21_E.coliOP50_L1_YA_RNAseq_Goya2020	E_BE45912.2	1.0313	4.87473e-06
B.subtilisPXN21_E.coliOP50_L1_YA_RNAseq_Goya2020	F28D1.9	1.30748	4.90692e-06
B.subtilisPXN21_E.coliOP50_L1_YA_RNAseq_Goya2020	ZK228.3	-1.14844	4.91363e-06
B.subtilisPXN21_E.coliOP50_L1_YA_RNAseq_Goya2020	Y95B8A.4	1.68648	4.92137e-06
B.subtilisPXN21_E.coliOP50_L1_YA_RNAseq_Goya2020	ZK1248.5	1.27944	4.95618e-06
B.subtilisPXN21_E.coliOP50_L1_YA_RNAseq_Goya2020	C10B5.3	0.825736	4.95739e-06
B.subtilisPXN21_E.coliOP50_L1_YA_RNAseq_Goya2020	W02G9.2	0.625182	4.96859e-06
B.subtilisPXN21_E.coliOP50_L1_YA_RNAseq_Goya2020	F53F4.18	1.48611	4.96859e-06
B.subtilisPXN21_E.coliOP50_L1_YA_RNAseq_Goya2020	T20F5.5	1.37341	4.96859e-06
B.subtilisPXN21_E.coliOP50_L1_YA_RNAseq_Goya2020	T08A9.12	2.16796	4.97586e-06
B.subtilisPXN21_E.coliOP50_L1_YA_RNAseq_Goya2020	Y49E10.9	1.9307	4.98092e-06
B.subtilisPXN21_E.coliOP50_L1_YA_RNAseq_Goya2020	F38B7.1	1.17891	4.99801e-06
B.subtilisPXN21_E.coliOP50_L1_YA_RNAseq_Goya2020	F28F5.3	1.34361	5.00696e-06
B.subtilisPXN21_E.coliOP50_L1_YA_RNAseq_Goya2020	M03E7.4	3.71818	5.02947e-06
B.subtilisPXN21_E.coliOP50_L1_YA_RNAseq_Goya2020	R09E10.2	1.35479	5.03023e-06
B.subtilisPXN21_E.coliOP50_L1_YA_RNAseq_Goya2020	C41D7.2	1.7665	5.03185e-06
B.subtilisPXN21_E.coliOP50_L1_YA_RNAseq_Goya2020	Y119D3B.17	1.02896	5.03185e-06
B.subtilisPXN21_E.coliOP50_L1_YA_RNAseq_Goya2020	C27C7.1	-0.602494	5.03185e-06
B.subtilisPXN21_E.coliOP50_L1_YA_RNAseq_Goya2020	Y106G6A.4	1.05424	5.03385e-06
B.subtilisPXN21_E.coliOP50_L1_YA_RNAseq_Goya2020	C01G12.13	1.98025	5.0458e-06
B.subtilisPXN21_E.coliOP50_L1_YA_RNAseq_Goya2020	C46A5.1	1.34452	5.04996e-06
B.subtilisPXN21_E.coliOP50_L1_YA_RNAseq_Goya2020	F19B2.5	-1.95256	5.05313e-06
B.subtilisPXN21_E.coliOP50_L1_YA_RNAseq_Goya2020	Y53F4B.24	1.66368	5.05313e-06
B.subtilisPXN21_E.coliOP50_L1_YA_RNAseq_Goya2020	C32F10.4	0.878183	5.05313e-06
B.subtilisPXN21_E.coliOP50_L1_YA_RNAseq_Goya2020	B0334.3	0.674331	5.08363e-06
B.subtilisPXN21_E.coliOP50_L1_YA_RNAseq_Goya2020	Y105C5B.17	1.63418	5.08363e-06
B.subtilisPXN21_E.coliOP50_L1_YA_RNAseq_Goya2020	Y43F8B.23	2.08973	5.09099e-06
B.subtilisPXN21_E.coliOP50_L1_YA_RNAseq_Goya2020	F53A9.10	0.659687	5.09099e-06
B.subtilisPXN21_E.coliOP50_L1_YA_RNAseq_Goya2020	M6.1	1.38559	5.10058e-06
B.subtilisPXN21_E.coliOP50_L1_YA_RNAseq_Goya2020	K09F6.3	1.28812	5.11055e-06
B.subtilisPXN21_E.coliOP50_L1_YA_RNAseq_Goya2020	T05H4.13	0.773447	5.11824e-06
B.subtilisPXN21_E.coliOP50_L1_YA_RNAseq_Goya2020	F08A8.8	1.86937	5.16248e-06
B.subtilisPXN21_E.coliOP50_L1_YA_RNAseq_Goya2020	F18A12.1	1.97665	5.1733e-06
B.subtilisPXN21_E.coliOP50_L1_YA_RNAseq_Goya2020	Y45F3A.1	1.11183	5.1733e-06
B.subtilisPXN21_E.coliOP50_L1_YA_RNAseq_Goya2020	C06A8.6	2.12667	5.18594e-06
B.subtilisPXN21_E.coliOP50_L1_YA_RNAseq_Goya2020	C25G4.8	1.53169	5.19116e-06
B.subtilisPXN21_E.coliOP50_L1_YA_RNAseq_Goya2020	M110.7	1.81297	5.21704e-06
B.subtilisPXN21_E.coliOP50_L1_YA_RNAseq_Goya2020	T23B3.2	0.95357	5.23307e-06
B.subtilisPXN21_E.coliOP50_L1_YA_RNAseq_Goya2020	K03A1.6	-2.02822	5.26926e-06
B.subtilisPXN21_E.coliOP50_L1_YA_RNAseq_Goya2020	T19C3.4	0.754971	5.26926e-06
B.subtilisPXN21_E.coliOP50_L1_YA_RNAseq_Goya2020	Y94H6A.6	1.29582	5.27052e-06
B.subtilisPXN21_E.coliOP50_L1_YA_RNAseq_Goya2020	W08D2.9	2.33929	5.27052e-06
B.subtilisPXN21_E.coliOP50_L1_YA_RNAseq_Goya2020	C16B8.2	2.06903	5.27551e-06
B.subtilisPXN21_E.coliOP50_L1_YA_RNAseq_Goya2020	R102.8	1.59689	5.27855e-06
B.subtilisPXN21_E.coliOP50_L1_YA_RNAseq_Goya2020	T13F3.8	1.74165	5.29146e-06
B.subtilisPXN21_E.coliOP50_L1_YA_RNAseq_Goya2020	T16A1.3	3.23702	5.3062e-06
B.subtilisPXN21_E.coliOP50_L1_YA_RNAseq_Goya2020	C05D9.2	1.02029	5.33269e-06
B.subtilisPXN21_E.coliOP50_L1_YA_RNAseq_Goya2020	Y105E8B.1	0.671056	5.33714e-06
B.subtilisPXN21_E.coliOP50_L1_YA_RNAseq_Goya2020	W02A2.2	-0.694667	5.35659e-06
B.subtilisPXN21_E.coliOP50_L1_YA_RNAseq_Goya2020	C32H11.5	2.93769	5.35659e-06
B.subtilisPXN21_E.coliOP50_L1_YA_RNAseq_Goya2020	C27D8.1	1.2652	5.35817e-06
B.subtilisPXN21_E.coliOP50_L1_YA_RNAseq_Goya2020	F22D6.2	0.589335	5.35991e-06
B.subtilisPXN21_E.coliOP50_L1_YA_RNAseq_Goya2020	Y53G8AM.8	0.800709	5.36197e-06
B.subtilisPXN21_E.coliOP50_L1_YA_RNAseq_Goya2020	Y50E8A.6	2.76825	5.38589e-06
B.subtilisPXN21_E.coliOP50_L1_YA_RNAseq_Goya2020	K10D2.8	1.59598	5.38589e-06
B.subtilisPXN21_E.coliOP50_L1_YA_RNAseq_Goya2020	F54H5.3	1.55827	5.38589e-06
B.subtilisPXN21_E.coliOP50_L1_YA_RNAseq_Goya2020	F18A12.5	1.67783	5.38589e-06
B.subtilisPXN21_E.coliOP50_L1_YA_RNAseq_Goya2020	F54D1.6	1.02542	5.38589e-06
B.subtilisPXN21_E.coliOP50_L1_YA_RNAseq_Goya2020	F53G12.6	1.58858	5.38589e-06
B.subtilisPXN21_E.coliOP50_L1_YA_RNAseq_Goya2020	C35C5.9	1.50495	5.38589e-06
B.subtilisPXN21_E.coliOP50_L1_YA_RNAseq_Goya2020	C48D1.7	2.67737	5.38589e-06
B.subtilisPXN21_E.coliOP50_L1_YA_RNAseq_Goya2020	T02E1.7	2.25867	5.39061e-06
B.subtilisPXN21_E.coliOP50_L1_YA_RNAseq_Goya2020	F55H2.6	-0.659507	5.39559e-06
B.subtilisPXN21_E.coliOP50_L1_YA_RNAseq_Goya2020	T04C12.5	-0.655325	5.39618e-06
B.subtilisPXN21_E.coliOP50_L1_YA_RNAseq_Goya2020	Y71G12B.27	1.30855	5.40989e-06
B.subtilisPXN21_E.coliOP50_L1_YA_RNAseq_Goya2020	F07E5.6	2.71828	5.42212e-06
B.subtilisPXN21_E.coliOP50_L1_YA_RNAseq_Goya2020	F38E1.3	1.70692	5.42267e-06
B.subtilisPXN21_E.coliOP50_L1_YA_RNAseq_Goya2020	F49A5.2	1.7494	5.44876e-06
B.subtilisPXN21_E.coliOP50_L1_YA_RNAseq_Goya2020	ZC404.8	-0.694047	5.44929e-06
B.subtilisPXN21_E.coliOP50_L1_YA_RNAseq_Goya2020	Y48G1BM.6	-1.14659	5.44929e-06
B.subtilisPXN21_E.coliOP50_L1_YA_RNAseq_Goya2020	R90.4	2.24884	5.4493e-06
B.subtilisPXN21_E.coliOP50_L1_YA_RNAseq_Goya2020	ZK809.1	1.75758	5.48386e-06
B.subtilisPXN21_E.coliOP50_L1_YA_RNAseq_Goya2020	C17C3.11	2.55496	5.48386e-06
B.subtilisPXN21_E.coliOP50_L1_YA_RNAseq_Goya2020	C34E10.9	1.5847	5.49005e-06
B.subtilisPXN21_E.coliOP50_L1_YA_RNAseq_Goya2020	F21F8.2	2.12677	5.49653e-06
B.subtilisPXN21_E.coliOP50_L1_YA_RNAseq_Goya2020	F31F4.1	1.23196	5.49867e-06
B.subtilisPXN21_E.coliOP50_L1_YA_RNAseq_Goya2020	ZK185.3	-1.23282	5.50521e-06
B.subtilisPXN21_E.coliOP50_L1_YA_RNAseq_Goya2020	F56D6.15	4.40821	5.54111e-06
B.subtilisPXN21_E.coliOP50_L1_YA_RNAseq_Goya2020	ZK1290.4	-0.750939	5.55224e-06
B.subtilisPXN21_E.coliOP50_L1_YA_RNAseq_Goya2020	W01B11.5	2.28759	5.57281e-06
B.subtilisPXN21_E.coliOP50_L1_YA_RNAseq_Goya2020	F01G10.3	5.31651	5.57281e-06
B.subtilisPXN21_E.coliOP50_L1_YA_RNAseq_Goya2020	Y71D11A.3	-1.62491	5.57281e-06
B.subtilisPXN21_E.coliOP50_L1_YA_RNAseq_Goya2020	ZK849.4	1.97629	5.57281e-06
B.subtilisPXN21_E.coliOP50_L1_YA_RNAseq_Goya2020	T08G3.7	1.88778	5.5746e-06
B.subtilisPXN21_E.coliOP50_L1_YA_RNAseq_Goya2020	D2045.5	1.41032	5.61022e-06
B.subtilisPXN21_E.coliOP50_L1_YA_RNAseq_Goya2020	K06A1.2	2.11573	5.65083e-06
B.subtilisPXN21_E.coliOP50_L1_YA_RNAseq_Goya2020	C09H10.9	1.40857	5.65144e-06
B.subtilisPXN21_E.coliOP50_L1_YA_RNAseq_Goya2020	K07A12.5	1.27301	5.65144e-06
B.subtilisPXN21_E.coliOP50_L1_YA_RNAseq_Goya2020	D2005.2	1.16307	5.65144e-06
B.subtilisPXN21_E.coliOP50_L1_YA_RNAseq_Goya2020	F59C6.16	1.25819	5.65998e-06
B.subtilisPXN21_E.coliOP50_L1_YA_RNAseq_Goya2020	Y46G5A.14	1.55081	5.65998e-06
B.subtilisPXN21_E.coliOP50_L1_YA_RNAseq_Goya2020	C33F10.1	1.34394	5.66926e-06
B.subtilisPXN21_E.coliOP50_L1_YA_RNAseq_Goya2020	C49C3.2	2.1735	5.68821e-06
B.subtilisPXN21_E.coliOP50_L1_YA_RNAseq_Goya2020	Y67A6A.1	1.31621	5.72033e-06
B.subtilisPXN21_E.coliOP50_L1_YA_RNAseq_Goya2020	B0403.5	2.4497	5.72033e-06
B.subtilisPXN21_E.coliOP50_L1_YA_RNAseq_Goya2020	Y116F11A.6	-1.94189	5.72033e-06
B.subtilisPXN21_E.coliOP50_L1_YA_RNAseq_Goya2020	C28C12.1	1.4137	5.74296e-06
B.subtilisPXN21_E.coliOP50_L1_YA_RNAseq_Goya2020	F07C3.9	2.17313	5.76424e-06
B.subtilisPXN21_E.coliOP50_L1_YA_RNAseq_Goya2020	C04F12.12	1.51628	5.76743e-06
B.subtilisPXN21_E.coliOP50_L1_YA_RNAseq_Goya2020	ZK622.4	1.5261	5.78603e-06
B.subtilisPXN21_E.coliOP50_L1_YA_RNAseq_Goya2020	F48A11.1	1.27226	5.78603e-06
B.subtilisPXN21_E.coliOP50_L1_YA_RNAseq_Goya2020	F25H5.2	1.43705	5.78603e-06
B.subtilisPXN21_E.coliOP50_L1_YA_RNAseq_Goya2020	B0252.1	2.22657	5.79346e-06
B.subtilisPXN21_E.coliOP50_L1_YA_RNAseq_Goya2020	M7.12	-1.51001	5.79706e-06
B.subtilisPXN21_E.coliOP50_L1_YA_RNAseq_Goya2020	F36A2.10	1.68124	5.81852e-06
B.subtilisPXN21_E.coliOP50_L1_YA_RNAseq_Goya2020	Y57G11A.2	1.6995	5.81852e-06
B.subtilisPXN21_E.coliOP50_L1_YA_RNAseq_Goya2020	T20B3.12	1.93606	5.82832e-06
B.subtilisPXN21_E.coliOP50_L1_YA_RNAseq_Goya2020	T07C12.9	0.893039	5.83116e-06
B.subtilisPXN21_E.coliOP50_L1_YA_RNAseq_Goya2020	T25C8.2	0.839701	5.853e-06
B.subtilisPXN21_E.coliOP50_L1_YA_RNAseq_Goya2020	Y6E2A.9	1.95325	5.853e-06
B.subtilisPXN21_E.coliOP50_L1_YA_RNAseq_Goya2020	C55B7.10	1.69483	5.86562e-06
B.subtilisPXN21_E.coliOP50_L1_YA_RNAseq_Goya2020	K07A3.2	1.42135	5.87779e-06
B.subtilisPXN21_E.coliOP50_L1_YA_RNAseq_Goya2020	T07F10.4	2.00071	5.89754e-06
B.subtilisPXN21_E.coliOP50_L1_YA_RNAseq_Goya2020	T25B9.4	1.70619	5.89835e-06
B.subtilisPXN21_E.coliOP50_L1_YA_RNAseq_Goya2020	W04D2.1	0.731311	5.90967e-06
B.subtilisPXN21_E.coliOP50_L1_YA_RNAseq_Goya2020	C07A4.2	2.50931	5.91223e-06
B.subtilisPXN21_E.coliOP50_L1_YA_RNAseq_Goya2020	K07A3.3	1.56011	5.91598e-06
B.subtilisPXN21_E.coliOP50_L1_YA_RNAseq_Goya2020	F22F7.1	-0.66765	5.9246e-06
B.subtilisPXN21_E.coliOP50_L1_YA_RNAseq_Goya2020	F37C12.18	1.4224	5.92528e-06
B.subtilisPXN21_E.coliOP50_L1_YA_RNAseq_Goya2020	F38E11.8	2.35297	5.92528e-06
B.subtilisPXN21_E.coliOP50_L1_YA_RNAseq_Goya2020	C55C3.6	1.84132	5.92634e-06
B.subtilisPXN21_E.coliOP50_L1_YA_RNAseq_Goya2020	K05F6.10	3.36591	5.9813e-06
B.subtilisPXN21_E.coliOP50_L1_YA_RNAseq_Goya2020	R10D12.14	-0.593257	5.9813e-06
B.subtilisPXN21_E.coliOP50_L1_YA_RNAseq_Goya2020	C54E4.4	1.88578	5.9813e-06
B.subtilisPXN21_E.coliOP50_L1_YA_RNAseq_Goya2020	K01A2.10	1.27605	5.9813e-06
B.subtilisPXN21_E.coliOP50_L1_YA_RNAseq_Goya2020	ZK930.5	2.1264	6.01683e-06
B.subtilisPXN21_E.coliOP50_L1_YA_RNAseq_Goya2020	F18A12.8	0.89676	6.01683e-06
B.subtilisPXN21_E.coliOP50_L1_YA_RNAseq_Goya2020	K12C11.5	1.99889	6.02697e-06
B.subtilisPXN21_E.coliOP50_L1_YA_RNAseq_Goya2020	T24D3.2	-1.77365	6.10957e-06
B.subtilisPXN21_E.coliOP50_L1_YA_RNAseq_Goya2020	T02B11.4	1.64898	6.1302e-06
B.subtilisPXN21_E.coliOP50_L1_YA_RNAseq_Goya2020	Y71G12B.30	1.46181	6.13338e-06
B.subtilisPXN21_E.coliOP50_L1_YA_RNAseq_Goya2020	C26H9A.1	-0.645516	6.13695e-06
B.subtilisPXN21_E.coliOP50_L1_YA_RNAseq_Goya2020	B0205.14	-1.79755	6.13695e-06
B.subtilisPXN21_E.coliOP50_L1_YA_RNAseq_Goya2020	T28B4.1	0.901501	6.16518e-06
B.subtilisPXN21_E.coliOP50_L1_YA_RNAseq_Goya2020	Y77E11A.12	1.35611	6.16518e-06
B.subtilisPXN21_E.coliOP50_L1_YA_RNAseq_Goya2020	Y47D3A.11	1.32405	6.17202e-06
B.subtilisPXN21_E.coliOP50_L1_YA_RNAseq_Goya2020	F09C3.2	1.15616	6.18679e-06
B.subtilisPXN21_E.coliOP50_L1_YA_RNAseq_Goya2020	K08F9.1	2.78636	6.21905e-06
B.subtilisPXN21_E.coliOP50_L1_YA_RNAseq_Goya2020	W08D2.8	1.64455	6.26396e-06
B.subtilisPXN21_E.coliOP50_L1_YA_RNAseq_Goya2020	F55A11.11	1.4947	6.27291e-06
B.subtilisPXN21_E.coliOP50_L1_YA_RNAseq_Goya2020	R13G10.4	2.41295	6.29963e-06
B.subtilisPXN21_E.coliOP50_L1_YA_RNAseq_Goya2020	T05A6.1	1.83816	6.31542e-06
B.subtilisPXN21_E.coliOP50_L1_YA_RNAseq_Goya2020	T05B11.4	-0.795396	6.31542e-06
B.subtilisPXN21_E.coliOP50_L1_YA_RNAseq_Goya2020	T25B9.9	-0.649014	6.31542e-06
B.subtilisPXN21_E.coliOP50_L1_YA_RNAseq_Goya2020	C01G5.4	1.61229	6.33108e-06
B.subtilisPXN21_E.coliOP50_L1_YA_RNAseq_Goya2020	C55B7.4	-2.4698	6.34348e-06
B.subtilisPXN21_E.coliOP50_L1_YA_RNAseq_Goya2020	C10H11.7	1.50117	6.34528e-06
B.subtilisPXN21_E.coliOP50_L1_YA_RNAseq_Goya2020	Y51A2D.21	1.12272	6.34657e-06
B.subtilisPXN21_E.coliOP50_L1_YA_RNAseq_Goya2020	C52A11.4	0.837218	6.35299e-06
B.subtilisPXN21_E.coliOP50_L1_YA_RNAseq_Goya2020	F10G7.2	-0.625364	6.35872e-06
B.subtilisPXN21_E.coliOP50_L1_YA_RNAseq_Goya2020	B0041.8	-0.603799	6.37054e-06
B.subtilisPXN21_E.coliOP50_L1_YA_RNAseq_Goya2020	Y59E9AL.6	1.59139	6.37557e-06
B.subtilisPXN21_E.coliOP50_L1_YA_RNAseq_Goya2020	W06D4.1	-0.759241	6.40246e-06
B.subtilisPXN21_E.coliOP50_L1_YA_RNAseq_Goya2020	C01G12.6	3.29261	6.40246e-06
B.subtilisPXN21_E.coliOP50_L1_YA_RNAseq_Goya2020	C36B1.8	-0.67406	6.40901e-06
B.subtilisPXN21_E.coliOP50_L1_YA_RNAseq_Goya2020	ZK430.8	1.69342	6.45048e-06
B.subtilisPXN21_E.coliOP50_L1_YA_RNAseq_Goya2020	Y62E10A.3	3.30758	6.45048e-06
B.subtilisPXN21_E.coliOP50_L1_YA_RNAseq_Goya2020	F41E6.5	0.788362	6.49522e-06
B.subtilisPXN21_E.coliOP50_L1_YA_RNAseq_Goya2020	C44B12.2	0.640644	6.49522e-06
B.subtilisPXN21_E.coliOP50_L1_YA_RNAseq_Goya2020	Y32B12A.3	3.43512	6.49522e-06
B.subtilisPXN21_E.coliOP50_L1_YA_RNAseq_Goya2020	ZK938.1	1.29019	6.49974e-06
B.subtilisPXN21_E.coliOP50_L1_YA_RNAseq_Goya2020	M02H5.1	2.42739	6.50518e-06
B.subtilisPXN21_E.coliOP50_L1_YA_RNAseq_Goya2020	C17F3.1	1.20976	6.53521e-06
B.subtilisPXN21_E.coliOP50_L1_YA_RNAseq_Goya2020	C04C11.1	1.40017	6.53527e-06
B.subtilisPXN21_E.coliOP50_L1_YA_RNAseq_Goya2020	C03F11.3	0.715874	6.53556e-06
B.subtilisPXN21_E.coliOP50_L1_YA_RNAseq_Goya2020	F40F12.8	2.24741	6.54371e-06
B.subtilisPXN21_E.coliOP50_L1_YA_RNAseq_Goya2020	Y49F6B.8	2.14957	6.54409e-06
B.subtilisPXN21_E.coliOP50_L1_YA_RNAseq_Goya2020	T13H10.1	1.56345	6.54409e-06
B.subtilisPXN21_E.coliOP50_L1_YA_RNAseq_Goya2020	F37B4.7	-2.64552	6.55497e-06
B.subtilisPXN21_E.coliOP50_L1_YA_RNAseq_Goya2020	W01A8.6	1.22328	6.56295e-06
B.subtilisPXN21_E.coliOP50_L1_YA_RNAseq_Goya2020	F44D12.11	2.3801	6.57081e-06
B.subtilisPXN21_E.coliOP50_L1_YA_RNAseq_Goya2020	R03D7.5	1.73761	6.60066e-06
B.subtilisPXN21_E.coliOP50_L1_YA_RNAseq_Goya2020	ZC168.6	1.31676	6.60066e-06
B.subtilisPXN21_E.coliOP50_L1_YA_RNAseq_Goya2020	K08F4.8	1.09966	6.60066e-06
B.subtilisPXN21_E.coliOP50_L1_YA_RNAseq_Goya2020	R13H9.5	1.70135	6.60659e-06
B.subtilisPXN21_E.coliOP50_L1_YA_RNAseq_Goya2020	C53A5.4	1.74276	6.61622e-06
B.subtilisPXN21_E.coliOP50_L1_YA_RNAseq_Goya2020	F16F9.4	1.11988	6.62234e-06
B.subtilisPXN21_E.coliOP50_L1_YA_RNAseq_Goya2020	R09E10.3	1.56611	6.62234e-06
B.subtilisPXN21_E.coliOP50_L1_YA_RNAseq_Goya2020	F10F2.5	2.63151	6.62234e-06
B.subtilisPXN21_E.coliOP50_L1_YA_RNAseq_Goya2020	W02H5.8	-0.810056	6.62234e-06
B.subtilisPXN21_E.coliOP50_L1_YA_RNAseq_Goya2020	C01G6.9	2.25423	6.62234e-06
B.subtilisPXN21_E.coliOP50_L1_YA_RNAseq_Goya2020	F41H10.3	-0.639039	6.66534e-06
B.subtilisPXN21_E.coliOP50_L1_YA_RNAseq_Goya2020	Y69E1A.4	2.13279	6.66534e-06
B.subtilisPXN21_E.coliOP50_L1_YA_RNAseq_Goya2020	K11H3.2	1.42126	6.67812e-06
B.subtilisPXN21_E.coliOP50_L1_YA_RNAseq_Goya2020	K07F5.9	1.09434	6.67812e-06
B.subtilisPXN21_E.coliOP50_L1_YA_RNAseq_Goya2020	C05A2.1	0.869221	6.67812e-06
B.subtilisPXN21_E.coliOP50_L1_YA_RNAseq_Goya2020	F18A12.4	1.32132	6.67812e-06
B.subtilisPXN21_E.coliOP50_L1_YA_RNAseq_Goya2020	R09E10.13	3.51028	6.68739e-06
B.subtilisPXN21_E.coliOP50_L1_YA_RNAseq_Goya2020	T11F8.4	2.03447	6.69842e-06
B.subtilisPXN21_E.coliOP50_L1_YA_RNAseq_Goya2020	F57F4.4	0.729474	6.69842e-06
B.subtilisPXN21_E.coliOP50_L1_YA_RNAseq_Goya2020	F13G11.2	1.37466	6.70561e-06
B.subtilisPXN21_E.coliOP50_L1_YA_RNAseq_Goya2020	T23G11.1	1.75627	6.70937e-06
B.subtilisPXN21_E.coliOP50_L1_YA_RNAseq_Goya2020	ZC239.22	2.35811	6.71614e-06
B.subtilisPXN21_E.coliOP50_L1_YA_RNAseq_Goya2020	C34E11.2	2.4677	6.71813e-06
B.subtilisPXN21_E.coliOP50_L1_YA_RNAseq_Goya2020	C32C4.3	1.97145	6.73366e-06
B.subtilisPXN21_E.coliOP50_L1_YA_RNAseq_Goya2020	Y39F10C.3	1.89974	6.73861e-06
B.subtilisPXN21_E.coliOP50_L1_YA_RNAseq_Goya2020	D2024.4	3.62209	6.7392e-06
B.subtilisPXN21_E.coliOP50_L1_YA_RNAseq_Goya2020	T05C12.3	1.63674	6.7392e-06
B.subtilisPXN21_E.coliOP50_L1_YA_RNAseq_Goya2020	D1044.2	1.36029	6.75098e-06
B.subtilisPXN21_E.coliOP50_L1_YA_RNAseq_Goya2020	C04E6.4	2.27411	6.77206e-06
B.subtilisPXN21_E.coliOP50_L1_YA_RNAseq_Goya2020	F07C3.4	0.747138	6.77206e-06
B.subtilisPXN21_E.coliOP50_L1_YA_RNAseq_Goya2020	F28H1.5	1.67524	6.77206e-06
B.subtilisPXN21_E.coliOP50_L1_YA_RNAseq_Goya2020	Y59H11AR.2	0.730113	6.77922e-06
B.subtilisPXN21_E.coliOP50_L1_YA_RNAseq_Goya2020	F36A4.3	1.68125	6.7797e-06
B.subtilisPXN21_E.coliOP50_L1_YA_RNAseq_Goya2020	T21G5.1	1.46167	6.7797e-06
B.subtilisPXN21_E.coliOP50_L1_YA_RNAseq_Goya2020	Y67D8B.5	1.57466	6.7797e-06
B.subtilisPXN21_E.coliOP50_L1_YA_RNAseq_Goya2020	T09B4.1	-0.667453	6.7985e-06
B.subtilisPXN21_E.coliOP50_L1_YA_RNAseq_Goya2020	F35C5.6	0.93261	6.7985e-06
B.subtilisPXN21_E.coliOP50_L1_YA_RNAseq_Goya2020	H05L14.1	1.58069	6.80536e-06
B.subtilisPXN21_E.coliOP50_L1_YA_RNAseq_Goya2020	Y69E1A.1	1.36519	6.80675e-06
B.subtilisPXN21_E.coliOP50_L1_YA_RNAseq_Goya2020	T25D10.5	1.75568	6.80675e-06
B.subtilisPXN21_E.coliOP50_L1_YA_RNAseq_Goya2020	R07E5.15	1.32258	6.8195e-06
B.subtilisPXN21_E.coliOP50_L1_YA_RNAseq_Goya2020	K10B3.6	0.944957	6.8217e-06
B.subtilisPXN21_E.coliOP50_L1_YA_RNAseq_Goya2020	K07F5.6	1.49425	6.82682e-06
B.subtilisPXN21_E.coliOP50_L1_YA_RNAseq_Goya2020	K04F10.7	-0.66092	6.84126e-06
B.subtilisPXN21_E.coliOP50_L1_YA_RNAseq_Goya2020	Y51B9A.3	1.66708	6.84126e-06
B.subtilisPXN21_E.coliOP50_L1_YA_RNAseq_Goya2020	ZK512.8	1.34302	6.84126e-06
B.subtilisPXN21_E.coliOP50_L1_YA_RNAseq_Goya2020	C25F6.2	0.803241	6.86185e-06
B.subtilisPXN21_E.coliOP50_L1_YA_RNAseq_Goya2020	C42D8.2	-0.877357	6.86959e-06
B.subtilisPXN21_E.coliOP50_L1_YA_RNAseq_Goya2020	F13D11.3	1.22462	6.86959e-06
B.subtilisPXN21_E.coliOP50_L1_YA_RNAseq_Goya2020	ZK849.1	1.98154	6.86959e-06
B.subtilisPXN21_E.coliOP50_L1_YA_RNAseq_Goya2020	F17A9.4	-0.614128	6.89369e-06
B.subtilisPXN21_E.coliOP50_L1_YA_RNAseq_Goya2020	T26H5.14	4.74851	6.89947e-06
B.subtilisPXN21_E.coliOP50_L1_YA_RNAseq_Goya2020	C16C10.13	1.93066	6.90037e-06
B.subtilisPXN21_E.coliOP50_L1_YA_RNAseq_Goya2020	F13C5.5	0.960302	6.90037e-06
B.subtilisPXN21_E.coliOP50_L1_YA_RNAseq_Goya2020	Y38F1A.7	2.27859	6.90037e-06
B.subtilisPXN21_E.coliOP50_L1_YA_RNAseq_Goya2020	K01A2.4	1.47086	6.90329e-06
B.subtilisPXN21_E.coliOP50_L1_YA_RNAseq_Goya2020	ZK418.13	1.63046	6.90329e-06
B.subtilisPXN21_E.coliOP50_L1_YA_RNAseq_Goya2020	Y47D9A.3	2.27783	6.93994e-06
B.subtilisPXN21_E.coliOP50_L1_YA_RNAseq_Goya2020	F18A11.1	-0.614364	6.94331e-06
B.subtilisPXN21_E.coliOP50_L1_YA_RNAseq_Goya2020	C25B8.3	-0.890387	6.94963e-06
B.subtilisPXN21_E.coliOP50_L1_YA_RNAseq_Goya2020	R10F2.6	0.969431	6.97145e-06
B.subtilisPXN21_E.coliOP50_L1_YA_RNAseq_Goya2020	ZK813.3	-1.37884	6.97145e-06
B.subtilisPXN21_E.coliOP50_L1_YA_RNAseq_Goya2020	K08B5.2	1.30241	6.98052e-06
B.subtilisPXN21_E.coliOP50_L1_YA_RNAseq_Goya2020	C52E4.1	3.45061	6.98052e-06
B.subtilisPXN21_E.coliOP50_L1_YA_RNAseq_Goya2020	C04C3.3	-0.581804	7.00553e-06
B.subtilisPXN21_E.coliOP50_L1_YA_RNAseq_Goya2020	Y46H3D.1	1.8498	7.02031e-06
B.subtilisPXN21_E.coliOP50_L1_YA_RNAseq_Goya2020	Y18D10A.11	-0.619746	7.02031e-06
B.subtilisPXN21_E.coliOP50_L1_YA_RNAseq_Goya2020	K11G9.3	-2.01977	7.02031e-06
B.subtilisPXN21_E.coliOP50_L1_YA_RNAseq_Goya2020	Y41C4A.1	3.60578	7.05597e-06
B.subtilisPXN21_E.coliOP50_L1_YA_RNAseq_Goya2020	T27C10.7	1.12774	7.05597e-06
B.subtilisPXN21_E.coliOP50_L1_YA_RNAseq_Goya2020	C05D2.4	-0.879415	7.07194e-06
B.subtilisPXN21_E.coliOP50_L1_YA_RNAseq_Goya2020	F34D10.8	1.384	7.0742e-06
B.subtilisPXN21_E.coliOP50_L1_YA_RNAseq_Goya2020	F38H4.3	1.80587	7.0742e-06
B.subtilisPXN21_E.coliOP50_L1_YA_RNAseq_Goya2020	F45E4.6	1.65273	7.07635e-06
B.subtilisPXN21_E.coliOP50_L1_YA_RNAseq_Goya2020	M199.5	-1.05673	7.12064e-06
B.subtilisPXN21_E.coliOP50_L1_YA_RNAseq_Goya2020	F08G5.2	1.56413	7.12573e-06
B.subtilisPXN21_E.coliOP50_L1_YA_RNAseq_Goya2020	F54B3.1	-0.630579	7.12573e-06
B.subtilisPXN21_E.coliOP50_L1_YA_RNAseq_Goya2020	F27E11.1	1.51084	7.12573e-06
B.subtilisPXN21_E.coliOP50_L1_YA_RNAseq_Goya2020	ZK622.3	0.597928	7.12573e-06
B.subtilisPXN21_E.coliOP50_L1_YA_RNAseq_Goya2020	C18A3.7	1.44368	7.13695e-06
B.subtilisPXN21_E.coliOP50_L1_YA_RNAseq_Goya2020	Y54E2A.5	1.75505	7.13695e-06
B.subtilisPXN21_E.coliOP50_L1_YA_RNAseq_Goya2020	Y18D10A.21	1.44842	7.14069e-06
B.subtilisPXN21_E.coliOP50_L1_YA_RNAseq_Goya2020	F17B5.1	2.69994	7.14069e-06
B.subtilisPXN21_E.coliOP50_L1_YA_RNAseq_Goya2020	F20H11.4	1.28513	7.16432e-06
B.subtilisPXN21_E.coliOP50_L1_YA_RNAseq_Goya2020	ZK930.4	1.67252	7.17066e-06
B.subtilisPXN21_E.coliOP50_L1_YA_RNAseq_Goya2020	F27D4.5	-0.58725	7.17066e-06
B.subtilisPXN21_E.coliOP50_L1_YA_RNAseq_Goya2020	F44G4.5	1.44032	7.18627e-06
B.subtilisPXN21_E.coliOP50_L1_YA_RNAseq_Goya2020	F15A4.6	1.20782	7.20276e-06
B.subtilisPXN21_E.coliOP50_L1_YA_RNAseq_Goya2020	W03G9.6	1.58582	7.21512e-06
B.subtilisPXN21_E.coliOP50_L1_YA_RNAseq_Goya2020	R12E2.9	0.829161	7.21829e-06
B.subtilisPXN21_E.coliOP50_L1_YA_RNAseq_Goya2020	C14F5.1	0.933129	7.22648e-06
B.subtilisPXN21_E.coliOP50_L1_YA_RNAseq_Goya2020	F58A4.11	1.50124	7.22648e-06
B.subtilisPXN21_E.coliOP50_L1_YA_RNAseq_Goya2020	C17E4.1	1.97154	7.22648e-06
B.subtilisPXN21_E.coliOP50_L1_YA_RNAseq_Goya2020	C06C3.10	2.66391	7.22648e-06
B.subtilisPXN21_E.coliOP50_L1_YA_RNAseq_Goya2020	B0507.3	1.94816	7.22648e-06
B.subtilisPXN21_E.coliOP50_L1_YA_RNAseq_Goya2020	Y57A10A.28	-0.808954	7.25488e-06
B.subtilisPXN21_E.coliOP50_L1_YA_RNAseq_Goya2020	Y32F6A.2	1.42409	7.27338e-06
B.subtilisPXN21_E.coliOP50_L1_YA_RNAseq_Goya2020	DY3.7	-0.673265	7.27433e-06
B.subtilisPXN21_E.coliOP50_L1_YA_RNAseq_Goya2020	F53A9.8	3.43282	7.27433e-06
B.subtilisPXN21_E.coliOP50_L1_YA_RNAseq_Goya2020	C33C12.4	2.50716	7.28492e-06
B.subtilisPXN21_E.coliOP50_L1_YA_RNAseq_Goya2020	C03C11.1	1.5667	7.28492e-06
B.subtilisPXN21_E.coliOP50_L1_YA_RNAseq_Goya2020	ZC13.4	2.20923	7.28856e-06
B.subtilisPXN21_E.coliOP50_L1_YA_RNAseq_Goya2020	T01C8.5	0.652251	7.30469e-06
B.subtilisPXN21_E.coliOP50_L1_YA_RNAseq_Goya2020	F56H9.2	-0.663316	7.3111e-06
B.subtilisPXN21_E.coliOP50_L1_YA_RNAseq_Goya2020	F22A3.2	-0.802188	7.32781e-06
B.subtilisPXN21_E.coliOP50_L1_YA_RNAseq_Goya2020	C54G4.4	2.53892	7.33908e-06
B.subtilisPXN21_E.coliOP50_L1_YA_RNAseq_Goya2020	ZC190.8	1.96188	7.41154e-06
B.subtilisPXN21_E.coliOP50_L1_YA_RNAseq_Goya2020	T22A3.6	2.08763	7.47267e-06
B.subtilisPXN21_E.coliOP50_L1_YA_RNAseq_Goya2020	ZK507.3	1.35737	7.52924e-06
B.subtilisPXN21_E.coliOP50_L1_YA_RNAseq_Goya2020	C01G6.3	-0.676858	7.53313e-06
B.subtilisPXN21_E.coliOP50_L1_YA_RNAseq_Goya2020	C33E10.2	-1.19036	7.53914e-06
B.subtilisPXN21_E.coliOP50_L1_YA_RNAseq_Goya2020	Y66H1A.6	0.737684	7.59815e-06
B.subtilisPXN21_E.coliOP50_L1_YA_RNAseq_Goya2020	F09E5.14	1.24981	7.62586e-06
B.subtilisPXN21_E.coliOP50_L1_YA_RNAseq_Goya2020	D1081.11	3.14358	7.65551e-06
B.subtilisPXN21_E.coliOP50_L1_YA_RNAseq_Goya2020	M199.4	-2.77249	7.6633e-06
B.subtilisPXN21_E.coliOP50_L1_YA_RNAseq_Goya2020	AH10.1	1.59247	7.66604e-06
B.subtilisPXN21_E.coliOP50_L1_YA_RNAseq_Goya2020	Y34F4.5	0.839656	7.66604e-06
B.subtilisPXN21_E.coliOP50_L1_YA_RNAseq_Goya2020	W03F11.4	1.73236	7.66604e-06
B.subtilisPXN21_E.coliOP50_L1_YA_RNAseq_Goya2020	T08A9.9	0.769187	7.66604e-06
B.subtilisPXN21_E.coliOP50_L1_YA_RNAseq_Goya2020	C33C12.7	2.19991	7.70041e-06
B.subtilisPXN21_E.coliOP50_L1_YA_RNAseq_Goya2020	T01B11.4	1.95828	7.70041e-06
B.subtilisPXN21_E.coliOP50_L1_YA_RNAseq_Goya2020	F09B9.4	0.743446	7.70261e-06
B.subtilisPXN21_E.coliOP50_L1_YA_RNAseq_Goya2020	C23G10.1	1.96647	7.74897e-06
B.subtilisPXN21_E.coliOP50_L1_YA_RNAseq_Goya2020	T19H12.1	-2.73867	7.74897e-06
B.subtilisPXN21_E.coliOP50_L1_YA_RNAseq_Goya2020	R06A4.4	-0.596502	7.74897e-06
B.subtilisPXN21_E.coliOP50_L1_YA_RNAseq_Goya2020	F26D2.10	1.52711	7.74897e-06
B.subtilisPXN21_E.coliOP50_L1_YA_RNAseq_Goya2020	C08E3.13	2.54438	7.74897e-06
B.subtilisPXN21_E.coliOP50_L1_YA_RNAseq_Goya2020	ZC581.6	1.71877	7.74897e-06
B.subtilisPXN21_E.coliOP50_L1_YA_RNAseq_Goya2020	F09G2.3	1.31577	7.74897e-06
B.subtilisPXN21_E.coliOP50_L1_YA_RNAseq_Goya2020	C41D11.7	-0.786618	7.75942e-06
B.subtilisPXN21_E.coliOP50_L1_YA_RNAseq_Goya2020	ZK930.2	0.950448	7.75942e-06
B.subtilisPXN21_E.coliOP50_L1_YA_RNAseq_Goya2020	Y70C5A.3	1.60444	7.77307e-06
B.subtilisPXN21_E.coliOP50_L1_YA_RNAseq_Goya2020	F14E5.5	1.04576	7.77307e-06
B.subtilisPXN21_E.coliOP50_L1_YA_RNAseq_Goya2020	K03A1.1	-1.59259	7.77307e-06
B.subtilisPXN21_E.coliOP50_L1_YA_RNAseq_Goya2020	Y77E11A.10	1.31503	7.77307e-06
B.subtilisPXN21_E.coliOP50_L1_YA_RNAseq_Goya2020	C55B7.9	-0.684173	7.77865e-06
B.subtilisPXN21_E.coliOP50_L1_YA_RNAseq_Goya2020	Y40B10A.7	-2.06605	7.79727e-06
B.subtilisPXN21_E.coliOP50_L1_YA_RNAseq_Goya2020	T27A10.3	-0.792329	7.79727e-06
B.subtilisPXN21_E.coliOP50_L1_YA_RNAseq_Goya2020	C38D9.6	2.0254	7.80201e-06
B.subtilisPXN21_E.coliOP50_L1_YA_RNAseq_Goya2020	F36G9.11	2.84592	7.80348e-06
B.subtilisPXN21_E.coliOP50_L1_YA_RNAseq_Goya2020	ZK849.6	1.29708	7.80836e-06
B.subtilisPXN21_E.coliOP50_L1_YA_RNAseq_Goya2020	C18A11.1	1.77784	7.84765e-06
B.subtilisPXN21_E.coliOP50_L1_YA_RNAseq_Goya2020	H34C03.2	-0.713988	7.85416e-06
B.subtilisPXN21_E.coliOP50_L1_YA_RNAseq_Goya2020	T08B1.2	1.89593	7.85971e-06
B.subtilisPXN21_E.coliOP50_L1_YA_RNAseq_Goya2020	F26A1.9	2.56916	7.8681e-06
B.subtilisPXN21_E.coliOP50_L1_YA_RNAseq_Goya2020	F44F4.10	1.70815	7.8681e-06
B.subtilisPXN21_E.coliOP50_L1_YA_RNAseq_Goya2020	K10F12.3	1.33473	7.90335e-06
B.subtilisPXN21_E.coliOP50_L1_YA_RNAseq_Goya2020	Y54G11A.6	1.78617	7.90616e-06
B.subtilisPXN21_E.coliOP50_L1_YA_RNAseq_Goya2020	F53G12.5	-0.598303	7.90616e-06
B.subtilisPXN21_E.coliOP50_L1_YA_RNAseq_Goya2020	F07G6.10	1.16422	7.95178e-06
B.subtilisPXN21_E.coliOP50_L1_YA_RNAseq_Goya2020	R05H10.1	2.0412	7.95917e-06
B.subtilisPXN21_E.coliOP50_L1_YA_RNAseq_Goya2020	W09C3.6	1.68077	7.96168e-06
B.subtilisPXN21_E.coliOP50_L1_YA_RNAseq_Goya2020	C45G9.6	1.06382	7.99102e-06
B.subtilisPXN21_E.coliOP50_L1_YA_RNAseq_Goya2020	M05D6.1	1.73485	7.99607e-06
B.subtilisPXN21_E.coliOP50_L1_YA_RNAseq_Goya2020	C54D1.4	-0.920083	8.05027e-06
B.subtilisPXN21_E.coliOP50_L1_YA_RNAseq_Goya2020	E04F6.8	-0.792151	8.09146e-06
B.subtilisPXN21_E.coliOP50_L1_YA_RNAseq_Goya2020	K07H8.2	-0.673738	8.14236e-06
B.subtilisPXN21_E.coliOP50_L1_YA_RNAseq_Goya2020	ZK973.8	1.53059	8.17549e-06
B.subtilisPXN21_E.coliOP50_L1_YA_RNAseq_Goya2020	F56A11.1	-0.589615	8.19447e-06
B.subtilisPXN21_E.coliOP50_L1_YA_RNAseq_Goya2020	F36A4.1	4.47357	8.23278e-06
B.subtilisPXN21_E.coliOP50_L1_YA_RNAseq_Goya2020	C54G4.3	1.5678	8.23729e-06
B.subtilisPXN21_E.coliOP50_L1_YA_RNAseq_Goya2020	F45E10.2	1.83064	8.29101e-06
B.subtilisPXN21_E.coliOP50_L1_YA_RNAseq_Goya2020	ZK669.3	0.888496	8.30414e-06
B.subtilisPXN21_E.coliOP50_L1_YA_RNAseq_Goya2020	R08C7.5	1.62434	8.30414e-06
B.subtilisPXN21_E.coliOP50_L1_YA_RNAseq_Goya2020	F33D11.2	1.63337	8.31697e-06
B.subtilisPXN21_E.coliOP50_L1_YA_RNAseq_Goya2020	B0280.11	1.68191	8.33588e-06
B.subtilisPXN21_E.coliOP50_L1_YA_RNAseq_Goya2020	ZC477.10	1.78149	8.37325e-06
B.subtilisPXN21_E.coliOP50_L1_YA_RNAseq_Goya2020	T03F7.7	1.07815	8.37409e-06
B.subtilisPXN21_E.coliOP50_L1_YA_RNAseq_Goya2020	T28A11.2	-0.785857	8.41777e-06
B.subtilisPXN21_E.coliOP50_L1_YA_RNAseq_Goya2020	F37E3.3	1.53846	8.44133e-06
B.subtilisPXN21_E.coliOP50_L1_YA_RNAseq_Goya2020	T01C3.5	1.70776	8.45177e-06
B.subtilisPXN21_E.coliOP50_L1_YA_RNAseq_Goya2020	C06E7.4	1.50783	8.45499e-06
B.subtilisPXN21_E.coliOP50_L1_YA_RNAseq_Goya2020	ZK666.8	2.00128	8.46189e-06
B.subtilisPXN21_E.coliOP50_L1_YA_RNAseq_Goya2020	C06G4.6	3.92003	8.46189e-06
B.subtilisPXN21_E.coliOP50_L1_YA_RNAseq_Goya2020	C17F3.3	1.28327	8.48139e-06
B.subtilisPXN21_E.coliOP50_L1_YA_RNAseq_Goya2020	F16C3.4	2.02358	8.50687e-06
B.subtilisPXN21_E.coliOP50_L1_YA_RNAseq_Goya2020	F43G9.8	1.89616	8.50687e-06
B.subtilisPXN21_E.coliOP50_L1_YA_RNAseq_Goya2020	T28F12.1	1.641	8.50687e-06
B.subtilisPXN21_E.coliOP50_L1_YA_RNAseq_Goya2020	Y66D12A.11	1.60977	8.51449e-06
B.subtilisPXN21_E.coliOP50_L1_YA_RNAseq_Goya2020	ZK1053.6	1.86204	8.54927e-06
B.subtilisPXN21_E.coliOP50_L1_YA_RNAseq_Goya2020	Y15E3A.5	1.45194	8.57186e-06
B.subtilisPXN21_E.coliOP50_L1_YA_RNAseq_Goya2020	F28A10.1	3.07045	8.57717e-06
B.subtilisPXN21_E.coliOP50_L1_YA_RNAseq_Goya2020	Y37E3.11	0.587423	8.59426e-06
B.subtilisPXN21_E.coliOP50_L1_YA_RNAseq_Goya2020	T06E6.2	-0.608883	8.59426e-06
B.subtilisPXN21_E.coliOP50_L1_YA_RNAseq_Goya2020	F53G12.8	1.4384	8.59426e-06
B.subtilisPXN21_E.coliOP50_L1_YA_RNAseq_Goya2020	Y46G5A.34	1.71172	8.6095e-06
B.subtilisPXN21_E.coliOP50_L1_YA_RNAseq_Goya2020	Y48A6B.9	0.983089	8.6402e-06
B.subtilisPXN21_E.coliOP50_L1_YA_RNAseq_Goya2020	C05D10.4	1.2206	8.64705e-06
B.subtilisPXN21_E.coliOP50_L1_YA_RNAseq_Goya2020	C05B5.2	1.44074	8.67043e-06
B.subtilisPXN21_E.coliOP50_L1_YA_RNAseq_Goya2020	Y53G8AR.7	1.16604	8.67635e-06
B.subtilisPXN21_E.coliOP50_L1_YA_RNAseq_Goya2020	ZC190.1	1.48208	8.68748e-06
B.subtilisPXN21_E.coliOP50_L1_YA_RNAseq_Goya2020	Y37E11AR.2	0.826805	8.68829e-06
B.subtilisPXN21_E.coliOP50_L1_YA_RNAseq_Goya2020	C18H7.7	1.88171	8.71541e-06
B.subtilisPXN21_E.coliOP50_L1_YA_RNAseq_Goya2020	F41E7.20	2.49578	8.74922e-06
B.subtilisPXN21_E.coliOP50_L1_YA_RNAseq_Goya2020	Y119C1B.1	1.36997	8.75854e-06
B.subtilisPXN21_E.coliOP50_L1_YA_RNAseq_Goya2020	T10E9.4	1.63974	8.77952e-06
B.subtilisPXN21_E.coliOP50_L1_YA_RNAseq_Goya2020	C47E8.5	-0.673928	8.77952e-06
B.subtilisPXN21_E.coliOP50_L1_YA_RNAseq_Goya2020	Y105C5B.18	1.34179	8.78092e-06
B.subtilisPXN21_E.coliOP50_L1_YA_RNAseq_Goya2020	M60.4	-0.635208	8.78092e-06
B.subtilisPXN21_E.coliOP50_L1_YA_RNAseq_Goya2020	Y71G12B.17	1.50519	8.78669e-06
B.subtilisPXN21_E.coliOP50_L1_YA_RNAseq_Goya2020	Y1A5A.1	2.66454	8.82147e-06
B.subtilisPXN21_E.coliOP50_L1_YA_RNAseq_Goya2020	F11D5.7	1.89651	8.86523e-06
B.subtilisPXN21_E.coliOP50_L1_YA_RNAseq_Goya2020	Y51F10.11	-0.680754	8.86523e-06
B.subtilisPXN21_E.coliOP50_L1_YA_RNAseq_Goya2020	R05F9.5	-1.92366	8.89887e-06
B.subtilisPXN21_E.coliOP50_L1_YA_RNAseq_Goya2020	T10E9.6	2.0412	8.89887e-06
B.subtilisPXN21_E.coliOP50_L1_YA_RNAseq_Goya2020	D1005.1	-0.706732	8.89887e-06
B.subtilisPXN21_E.coliOP50_L1_YA_RNAseq_Goya2020	K08D9.4	1.86304	8.89887e-06
B.subtilisPXN21_E.coliOP50_L1_YA_RNAseq_Goya2020	C03G6.5	1.59997	8.89887e-06
B.subtilisPXN21_E.coliOP50_L1_YA_RNAseq_Goya2020	T27E7.1	1.1908	8.89887e-06
B.subtilisPXN21_E.coliOP50_L1_YA_RNAseq_Goya2020	T09A12.1	1.72216	8.90552e-06
B.subtilisPXN21_E.coliOP50_L1_YA_RNAseq_Goya2020	C01A2.4	-0.808462	8.90552e-06
B.subtilisPXN21_E.coliOP50_L1_YA_RNAseq_Goya2020	F35C5.8	0.778342	8.93632e-06
B.subtilisPXN21_E.coliOP50_L1_YA_RNAseq_Goya2020	Y39E4B.11	1.8567	8.94241e-06
B.subtilisPXN21_E.coliOP50_L1_YA_RNAseq_Goya2020	W03D8.5	1.62883	8.94433e-06
B.subtilisPXN21_E.coliOP50_L1_YA_RNAseq_Goya2020	Y73B6A.2	3.08869	8.95428e-06
B.subtilisPXN21_E.coliOP50_L1_YA_RNAseq_Goya2020	R01H2.4	1.97015	8.98173e-06
B.subtilisPXN21_E.coliOP50_L1_YA_RNAseq_Goya2020	F40H6.1	1.62541	8.98173e-06
B.subtilisPXN21_E.coliOP50_L1_YA_RNAseq_Goya2020	M03B6.1	-1.72865	8.98173e-06
B.subtilisPXN21_E.coliOP50_L1_YA_RNAseq_Goya2020	ZK813.7	-0.881525	8.98173e-06
B.subtilisPXN21_E.coliOP50_L1_YA_RNAseq_Goya2020	F57C12.1	3.07142	8.99887e-06
B.subtilisPXN21_E.coliOP50_L1_YA_RNAseq_Goya2020	R02F2.5	2.30441	9.00804e-06
B.subtilisPXN21_E.coliOP50_L1_YA_RNAseq_Goya2020	F56G4.7	2.55928	9.0114e-06
B.subtilisPXN21_E.coliOP50_L1_YA_RNAseq_Goya2020	W05B2.3	3.23836	9.0114e-06
B.subtilisPXN21_E.coliOP50_L1_YA_RNAseq_Goya2020	Y79H2A.2	1.47512	9.03042e-06
B.subtilisPXN21_E.coliOP50_L1_YA_RNAseq_Goya2020	H34I24.1	1.25085	9.06227e-06
B.subtilisPXN21_E.coliOP50_L1_YA_RNAseq_Goya2020	C16C8.22	1.93005	9.06227e-06
B.subtilisPXN21_E.coliOP50_L1_YA_RNAseq_Goya2020	F11E6.8	1.42083	9.06363e-06
B.subtilisPXN21_E.coliOP50_L1_YA_RNAseq_Goya2020	T20B5.1	-0.651554	9.08561e-06
B.subtilisPXN21_E.coliOP50_L1_YA_RNAseq_Goya2020	R05D7.1	1.10767	9.10009e-06
B.subtilisPXN21_E.coliOP50_L1_YA_RNAseq_Goya2020	Y106G6G.4	1.21075	9.12597e-06
B.subtilisPXN21_E.coliOP50_L1_YA_RNAseq_Goya2020	D2062.7	1.28839	9.14031e-06
B.subtilisPXN21_E.coliOP50_L1_YA_RNAseq_Goya2020	C04G6.7	3.80638	9.14031e-06
B.subtilisPXN21_E.coliOP50_L1_YA_RNAseq_Goya2020	T24B8.7	-0.586785	9.18022e-06
B.subtilisPXN21_E.coliOP50_L1_YA_RNAseq_Goya2020	Y37E3.9	-0.620513	9.1847e-06
B.subtilisPXN21_E.coliOP50_L1_YA_RNAseq_Goya2020	R09B5.11	0.953401	9.18648e-06
B.subtilisPXN21_E.coliOP50_L1_YA_RNAseq_Goya2020	C18H9.6	-2.12091	9.18998e-06
B.subtilisPXN21_E.coliOP50_L1_YA_RNAseq_Goya2020	C03C10.3	-0.646226	9.2008e-06
B.subtilisPXN21_E.coliOP50_L1_YA_RNAseq_Goya2020	Y58A7A.1	-0.955807	9.21154e-06
B.subtilisPXN21_E.coliOP50_L1_YA_RNAseq_Goya2020	C05E7.1	1.98374	9.2623e-06
B.subtilisPXN21_E.coliOP50_L1_YA_RNAseq_Goya2020	F59B2.6	-0.643777	9.28821e-06
B.subtilisPXN21_E.coliOP50_L1_YA_RNAseq_Goya2020	K09D9.2	-3.09971	9.28821e-06
B.subtilisPXN21_E.coliOP50_L1_YA_RNAseq_Goya2020	T03F6.4	2.60796	9.29046e-06
B.subtilisPXN21_E.coliOP50_L1_YA_RNAseq_Goya2020	F07C4.12	4.23808	9.30776e-06
B.subtilisPXN21_E.coliOP50_L1_YA_RNAseq_Goya2020	Y65B4BL.6	3.00121	9.30776e-06
B.subtilisPXN21_E.coliOP50_L1_YA_RNAseq_Goya2020	ZK470.2	0.648062	9.31078e-06
B.subtilisPXN21_E.coliOP50_L1_YA_RNAseq_Goya2020	F45G2.2	1.22111	9.38511e-06
B.subtilisPXN21_E.coliOP50_L1_YA_RNAseq_Goya2020	C28H8.14	0.754012	9.40281e-06
B.subtilisPXN21_E.coliOP50_L1_YA_RNAseq_Goya2020	Y39D8C.1	1.29819	9.40737e-06
B.subtilisPXN21_E.coliOP50_L1_YA_RNAseq_Goya2020	ZK892.4	1.7601	9.41125e-06
B.subtilisPXN21_E.coliOP50_L1_YA_RNAseq_Goya2020	K08H10.5	3.43384	9.41862e-06
B.subtilisPXN21_E.coliOP50_L1_YA_RNAseq_Goya2020	ZK792.2	-0.607449	9.42021e-06
B.subtilisPXN21_E.coliOP50_L1_YA_RNAseq_Goya2020	F55C5.1	1.05582	9.42021e-06
B.subtilisPXN21_E.coliOP50_L1_YA_RNAseq_Goya2020	F56A11.6	1.75413	9.42021e-06
B.subtilisPXN21_E.coliOP50_L1_YA_RNAseq_Goya2020	F32H2.7	1.1491	9.42021e-06
B.subtilisPXN21_E.coliOP50_L1_YA_RNAseq_Goya2020	C16D2.1	1.50648	9.43876e-06
B.subtilisPXN21_E.coliOP50_L1_YA_RNAseq_Goya2020	Y54G2A.15	1.42187	9.46122e-06
B.subtilisPXN21_E.coliOP50_L1_YA_RNAseq_Goya2020	C03G6.3	1.52017	9.50436e-06
B.subtilisPXN21_E.coliOP50_L1_YA_RNAseq_Goya2020	Y26D4A.12	2.63479	9.50436e-06
B.subtilisPXN21_E.coliOP50_L1_YA_RNAseq_Goya2020	B0545.3	1.71962	9.50436e-06
B.subtilisPXN21_E.coliOP50_L1_YA_RNAseq_Goya2020	Y46G5A.19	-0.948434	9.50436e-06
B.subtilisPXN21_E.coliOP50_L1_YA_RNAseq_Goya2020	C04A11.1	1.79891	9.50884e-06
B.subtilisPXN21_E.coliOP50_L1_YA_RNAseq_Goya2020	ZC395.5	0.97713	9.50993e-06
B.subtilisPXN21_E.coliOP50_L1_YA_RNAseq_Goya2020	F22A3.7	-0.733016	9.59425e-06
B.subtilisPXN21_E.coliOP50_L1_YA_RNAseq_Goya2020	T05D4.5	1.32334	9.62446e-06
B.subtilisPXN21_E.coliOP50_L1_YA_RNAseq_Goya2020	C35D10.11	1.22146	9.63469e-06
B.subtilisPXN21_E.coliOP50_L1_YA_RNAseq_Goya2020	F35C11.6	2.43608	9.6963e-06
B.subtilisPXN21_E.coliOP50_L1_YA_RNAseq_Goya2020	T05A8.4	0.772199	9.72103e-06
B.subtilisPXN21_E.coliOP50_L1_YA_RNAseq_Goya2020	C14B9.1	1.03707	9.72103e-06
B.subtilisPXN21_E.coliOP50_L1_YA_RNAseq_Goya2020	F33D11.3	2.79048	9.72103e-06
B.subtilisPXN21_E.coliOP50_L1_YA_RNAseq_Goya2020	F27D9.8	-1.12487	9.72103e-06
B.subtilisPXN21_E.coliOP50_L1_YA_RNAseq_Goya2020	Y39F10C.1	2.65341	9.72103e-06
B.subtilisPXN21_E.coliOP50_L1_YA_RNAseq_Goya2020	Y54G2A.49	2.23926	9.74911e-06
B.subtilisPXN21_E.coliOP50_L1_YA_RNAseq_Goya2020	ZK546.4	1.38628	9.79144e-06
B.subtilisPXN21_E.coliOP50_L1_YA_RNAseq_Goya2020	ZK1010.4	2.35087	9.79144e-06
B.subtilisPXN21_E.coliOP50_L1_YA_RNAseq_Goya2020	K06A5.3	1.60812	9.80976e-06
B.subtilisPXN21_E.coliOP50_L1_YA_RNAseq_Goya2020	R09E10.6	1.51396	9.80976e-06
B.subtilisPXN21_E.coliOP50_L1_YA_RNAseq_Goya2020	ZC155.2	2.08548	9.82618e-06
B.subtilisPXN21_E.coliOP50_L1_YA_RNAseq_Goya2020	T24B8.3	0.894836	9.82706e-06
B.subtilisPXN21_E.coliOP50_L1_YA_RNAseq_Goya2020	C47A4.5	1.39832	9.82706e-06
B.subtilisPXN21_E.coliOP50_L1_YA_RNAseq_Goya2020	C52D10.11	0.923915	9.84298e-06
B.subtilisPXN21_E.coliOP50_L1_YA_RNAseq_Goya2020	ZK1225.6	1.08157	9.85825e-06
B.subtilisPXN21_E.coliOP50_L1_YA_RNAseq_Goya2020	Y41C4A.11	-3.04035	9.86399e-06
B.subtilisPXN21_E.coliOP50_L1_YA_RNAseq_Goya2020	B0310.6	2.9219	9.86798e-06
B.subtilisPXN21_E.coliOP50_L1_YA_RNAseq_Goya2020	Y87G2A.15	3.0355	9.88185e-06
B.subtilisPXN21_E.coliOP50_L1_YA_RNAseq_Goya2020	T23G4.1	0.958101	9.92379e-06
B.subtilisPXN21_E.coliOP50_L1_YA_RNAseq_Goya2020	F47G6.2	-0.978376	9.93828e-06
B.subtilisPXN21_E.coliOP50_L1_YA_RNAseq_Goya2020	C45G7.3	10.0008	9.95639e-06
B.subtilisPXN21_E.coliOP50_L1_YA_RNAseq_Goya2020	C38C6.5	1.86755	9.98531e-06
B.subtilisPXN21_E.coliOP50_L1_YA_RNAseq_Goya2020	C40A11.8	-1.75748	9.98531e-06
B.subtilisPXN21_E.coliOP50_L1_YA_RNAseq_Goya2020	R09E10.4	1.99331	9.99276e-06
B.subtilisPXN21_E.coliOP50_L1_YA_RNAseq_Goya2020	C07G1.6	1.12189	1.00065e-05
B.subtilisPXN21_E.coliOP50_L1_YA_RNAseq_Goya2020	ZC455.1	2.05035	1.00489e-05
B.subtilisPXN21_E.coliOP50_L1_YA_RNAseq_Goya2020	Y46C8AL.9	2.08196	1.00507e-05
B.subtilisPXN21_E.coliOP50_L1_YA_RNAseq_Goya2020	T04A8.3	2.00553	1.00677e-05
B.subtilisPXN21_E.coliOP50_L1_YA_RNAseq_Goya2020	K09C4.10	-1.01217	1.00677e-05
B.subtilisPXN21_E.coliOP50_L1_YA_RNAseq_Goya2020	Y69H2.3	-0.667313	1.00677e-05
B.subtilisPXN21_E.coliOP50_L1_YA_RNAseq_Goya2020	B0218.5	1.66338	1.00789e-05
B.subtilisPXN21_E.coliOP50_L1_YA_RNAseq_Goya2020	Y55B1AR.4	1.34937	1.00789e-05
B.subtilisPXN21_E.coliOP50_L1_YA_RNAseq_Goya2020	F39D8.2	1.76576	1.00789e-05
B.subtilisPXN21_E.coliOP50_L1_YA_RNAseq_Goya2020	C06G4.4	1.37058	1.01224e-05
B.subtilisPXN21_E.coliOP50_L1_YA_RNAseq_Goya2020	ZK6.8	1.94198	1.01224e-05
B.subtilisPXN21_E.coliOP50_L1_YA_RNAseq_Goya2020	F56H11.2	1.35539	1.01446e-05
B.subtilisPXN21_E.coliOP50_L1_YA_RNAseq_Goya2020	M04B2.3	-0.692337	1.02036e-05
B.subtilisPXN21_E.coliOP50_L1_YA_RNAseq_Goya2020	T25B9.5	2.14327	1.0205e-05
B.subtilisPXN21_E.coliOP50_L1_YA_RNAseq_Goya2020	ZK849.5	2.13812	1.02172e-05
B.subtilisPXN21_E.coliOP50_L1_YA_RNAseq_Goya2020	F59D6.2	5.33355	1.02557e-05
B.subtilisPXN21_E.coliOP50_L1_YA_RNAseq_Goya2020	ZK353.4	1.56069	1.02645e-05
B.subtilisPXN21_E.coliOP50_L1_YA_RNAseq_Goya2020	ZK688.10	2.34083	1.0267e-05
B.subtilisPXN21_E.coliOP50_L1_YA_RNAseq_Goya2020	C14C11.4	1.22647	1.02833e-05
B.subtilisPXN21_E.coliOP50_L1_YA_RNAseq_Goya2020	F13H6.5	2.89976	1.02948e-05
B.subtilisPXN21_E.coliOP50_L1_YA_RNAseq_Goya2020	Y38F1A.3	2.0839	1.02948e-05
B.subtilisPXN21_E.coliOP50_L1_YA_RNAseq_Goya2020	ZK813.2	-0.848283	1.03081e-05
B.subtilisPXN21_E.coliOP50_L1_YA_RNAseq_Goya2020	B0391.10	-0.744392	1.03081e-05
B.subtilisPXN21_E.coliOP50_L1_YA_RNAseq_Goya2020	C33F10.12	1.21271	1.03347e-05
B.subtilisPXN21_E.coliOP50_L1_YA_RNAseq_Goya2020	T07A9.6	-0.613195	1.035e-05
B.subtilisPXN21_E.coliOP50_L1_YA_RNAseq_Goya2020	C30G7.1	1.13073	1.0388e-05
B.subtilisPXN21_E.coliOP50_L1_YA_RNAseq_Goya2020	F36H12.7	1.00709	1.0447e-05
B.subtilisPXN21_E.coliOP50_L1_YA_RNAseq_Goya2020	C16H3.2	0.694211	1.04621e-05
B.subtilisPXN21_E.coliOP50_L1_YA_RNAseq_Goya2020	Y45F10A.7	0.810205	1.04905e-05
B.subtilisPXN21_E.coliOP50_L1_YA_RNAseq_Goya2020	W03B1.3	1.89078	1.04989e-05
B.subtilisPXN21_E.coliOP50_L1_YA_RNAseq_Goya2020	Y43F8C.5	1.21373	1.05131e-05
B.subtilisPXN21_E.coliOP50_L1_YA_RNAseq_Goya2020	F10E9.2	1.28015	1.05131e-05
B.subtilisPXN21_E.coliOP50_L1_YA_RNAseq_Goya2020	F31C3.11	-1.11365	1.05293e-05
B.subtilisPXN21_E.coliOP50_L1_YA_RNAseq_Goya2020	C02G6.2	2.0254	1.05321e-05
B.subtilisPXN21_E.coliOP50_L1_YA_RNAseq_Goya2020	F20D6.1	2.72413	1.05822e-05
B.subtilisPXN21_E.coliOP50_L1_YA_RNAseq_Goya2020	ZC190.4	1.36393	1.06423e-05
B.subtilisPXN21_E.coliOP50_L1_YA_RNAseq_Goya2020	ZC477.7	1.4482	1.06632e-05
B.subtilisPXN21_E.coliOP50_L1_YA_RNAseq_Goya2020	ZK354.5	1.05375	1.06877e-05
B.subtilisPXN21_E.coliOP50_L1_YA_RNAseq_Goya2020	C05C12.5	1.29517	1.07093e-05
B.subtilisPXN21_E.coliOP50_L1_YA_RNAseq_Goya2020	R13F6.5	2.12016	1.07168e-05
B.subtilisPXN21_E.coliOP50_L1_YA_RNAseq_Goya2020	C36F7.1	1.12611	1.07382e-05
B.subtilisPXN21_E.coliOP50_L1_YA_RNAseq_Goya2020	C53B4.2	1.77629	1.07453e-05
B.subtilisPXN21_E.coliOP50_L1_YA_RNAseq_Goya2020	ZC317.6	1.05316	1.07478e-05
B.subtilisPXN21_E.coliOP50_L1_YA_RNAseq_Goya2020	C46F2.1	-1.23478	1.07771e-05
B.subtilisPXN21_E.coliOP50_L1_YA_RNAseq_Goya2020	Y119D3B.13	1.05606	1.08361e-05
B.subtilisPXN21_E.coliOP50_L1_YA_RNAseq_Goya2020	C29F9.2	1.93684	1.08461e-05
B.subtilisPXN21_E.coliOP50_L1_YA_RNAseq_Goya2020	F39B2.1	-0.651563	1.08778e-05
B.subtilisPXN21_E.coliOP50_L1_YA_RNAseq_Goya2020	F58A3.2	0.933632	1.08922e-05
B.subtilisPXN21_E.coliOP50_L1_YA_RNAseq_Goya2020	F31F6.4	1.23009	1.09242e-05
B.subtilisPXN21_E.coliOP50_L1_YA_RNAseq_Goya2020	F14F3.1	1.19649	1.09242e-05
B.subtilisPXN21_E.coliOP50_L1_YA_RNAseq_Goya2020	C25D7.1	1.28724	1.09242e-05
B.subtilisPXN21_E.coliOP50_L1_YA_RNAseq_Goya2020	Y38H8A.2	1.67202	1.09449e-05
B.subtilisPXN21_E.coliOP50_L1_YA_RNAseq_Goya2020	C01H6.1	2.3385	1.09609e-05
B.subtilisPXN21_E.coliOP50_L1_YA_RNAseq_Goya2020	F09E8.5	3.0999	1.09629e-05
B.subtilisPXN21_E.coliOP50_L1_YA_RNAseq_Goya2020	K01D12.7	1.17477	1.09749e-05
B.subtilisPXN21_E.coliOP50_L1_YA_RNAseq_Goya2020	C26E1.3	1.20058	1.09784e-05
B.subtilisPXN21_E.coliOP50_L1_YA_RNAseq_Goya2020	C28G1.6	1.05016	1.09998e-05
B.subtilisPXN21_E.coliOP50_L1_YA_RNAseq_Goya2020	ZK1098.12	1.79109	1.10356e-05
B.subtilisPXN21_E.coliOP50_L1_YA_RNAseq_Goya2020	F39E9.4	1.52078	1.10658e-05
B.subtilisPXN21_E.coliOP50_L1_YA_RNAseq_Goya2020	T27C4.1	1.12816	1.10795e-05
B.subtilisPXN21_E.coliOP50_L1_YA_RNAseq_Goya2020	K08D10.7	1.71432	1.10795e-05
B.subtilisPXN21_E.coliOP50_L1_YA_RNAseq_Goya2020	Y51B9A.5	1.06231	1.10802e-05
B.subtilisPXN21_E.coliOP50_L1_YA_RNAseq_Goya2020	K04C1.5	-0.789524	1.11085e-05
B.subtilisPXN21_E.coliOP50_L1_YA_RNAseq_Goya2020	T07D4.1	1.66327	1.11104e-05
B.subtilisPXN21_E.coliOP50_L1_YA_RNAseq_Goya2020	C56C10.6	1.7205	1.11104e-05
B.subtilisPXN21_E.coliOP50_L1_YA_RNAseq_Goya2020	ZK84.5	1.32107	1.11104e-05
B.subtilisPXN21_E.coliOP50_L1_YA_RNAseq_Goya2020	T05C12.6	-0.611444	1.11104e-05
B.subtilisPXN21_E.coliOP50_L1_YA_RNAseq_Goya2020	M04G7.2	1.91965	1.11302e-05
B.subtilisPXN21_E.coliOP50_L1_YA_RNAseq_Goya2020	Y53G8B.3	2.2621	1.11625e-05
B.subtilisPXN21_E.coliOP50_L1_YA_RNAseq_Goya2020	K05F1.5	1.2615	1.12005e-05
B.subtilisPXN21_E.coliOP50_L1_YA_RNAseq_Goya2020	F46E10.18	2.57515	1.1265e-05
B.subtilisPXN21_E.coliOP50_L1_YA_RNAseq_Goya2020	C47A10.1	2.26781	1.12792e-05
B.subtilisPXN21_E.coliOP50_L1_YA_RNAseq_Goya2020	C25F9.14	1.62418	1.1297e-05
B.subtilisPXN21_E.coliOP50_L1_YA_RNAseq_Goya2020	E02H9.4	1.70652	1.13119e-05
B.subtilisPXN21_E.coliOP50_L1_YA_RNAseq_Goya2020	C53B4.5	-0.808562	1.13133e-05
B.subtilisPXN21_E.coliOP50_L1_YA_RNAseq_Goya2020	Y37F4.1	1.84038	1.14227e-05
B.subtilisPXN21_E.coliOP50_L1_YA_RNAseq_Goya2020	C39B5.14	3.5796	1.14762e-05
B.subtilisPXN21_E.coliOP50_L1_YA_RNAseq_Goya2020	K06A9.2	1.19007	1.14965e-05
B.subtilisPXN21_E.coliOP50_L1_YA_RNAseq_Goya2020	Y53G8AR.9	-0.629671	1.15076e-05
B.subtilisPXN21_E.coliOP50_L1_YA_RNAseq_Goya2020	W03A5.1	1.48919	1.15076e-05
B.subtilisPXN21_E.coliOP50_L1_YA_RNAseq_Goya2020	T05H4.7	3.17339	1.15076e-05
B.subtilisPXN21_E.coliOP50_L1_YA_RNAseq_Goya2020	C48D1.9	2.37824	1.15076e-05
B.subtilisPXN21_E.coliOP50_L1_YA_RNAseq_Goya2020	F13B10.1	0.822524	1.15076e-05
B.subtilisPXN21_E.coliOP50_L1_YA_RNAseq_Goya2020	Y71F9AL.2	1.55473	1.15076e-05
B.subtilisPXN21_E.coliOP50_L1_YA_RNAseq_Goya2020	E01A2.7	-1.05544	1.15076e-05
B.subtilisPXN21_E.coliOP50_L1_YA_RNAseq_Goya2020	C02E11.1	-0.668891	1.15169e-05
B.subtilisPXN21_E.coliOP50_L1_YA_RNAseq_Goya2020	F14F7.3	1.80741	1.15249e-05
B.subtilisPXN21_E.coliOP50_L1_YA_RNAseq_Goya2020	C25D7.16	1.77845	1.15326e-05
B.subtilisPXN21_E.coliOP50_L1_YA_RNAseq_Goya2020	T23F4.2	1.23476	1.15379e-05
B.subtilisPXN21_E.coliOP50_L1_YA_RNAseq_Goya2020	F35F10.1	0.98847	1.15382e-05
B.subtilisPXN21_E.coliOP50_L1_YA_RNAseq_Goya2020	T21B10.6	1.57434	1.1587e-05
B.subtilisPXN21_E.coliOP50_L1_YA_RNAseq_Goya2020	C15C6.2	1.59578	1.15951e-05
B.subtilisPXN21_E.coliOP50_L1_YA_RNAseq_Goya2020	C03G5.7	1.03983	1.16111e-05
B.subtilisPXN21_E.coliOP50_L1_YA_RNAseq_Goya2020	R11.2	2.20614	1.16373e-05
B.subtilisPXN21_E.coliOP50_L1_YA_RNAseq_Goya2020	F35E12.10	-0.605351	1.16377e-05
B.subtilisPXN21_E.coliOP50_L1_YA_RNAseq_Goya2020	F49F1.6	2.6906	1.16377e-05
B.subtilisPXN21_E.coliOP50_L1_YA_RNAseq_Goya2020	Y47D9A.5	1.81244	1.16748e-05
B.subtilisPXN21_E.coliOP50_L1_YA_RNAseq_Goya2020	F23H12.8	0.730168	1.17121e-05
B.subtilisPXN21_E.coliOP50_L1_YA_RNAseq_Goya2020	Y57G11B.7	1.49736	1.17189e-05
B.subtilisPXN21_E.coliOP50_L1_YA_RNAseq_Goya2020	C26B9.5	0.634687	1.17367e-05
B.subtilisPXN21_E.coliOP50_L1_YA_RNAseq_Goya2020	C18G1.9	1.32664	1.17704e-05
B.subtilisPXN21_E.coliOP50_L1_YA_RNAseq_Goya2020	ZK829.10	2.09403	1.17999e-05
B.subtilisPXN21_E.coliOP50_L1_YA_RNAseq_Goya2020	M195.2	3.31489	1.18004e-05
B.subtilisPXN21_E.coliOP50_L1_YA_RNAseq_Goya2020	T19E7.6	0.912263	1.18176e-05
B.subtilisPXN21_E.coliOP50_L1_YA_RNAseq_Goya2020	C11E4.2	1.34579	1.18278e-05
B.subtilisPXN21_E.coliOP50_L1_YA_RNAseq_Goya2020	T24A11.3	0.754159	1.18357e-05
B.subtilisPXN21_E.coliOP50_L1_YA_RNAseq_Goya2020	Y53F4A.2	1.50867	1.18507e-05
B.subtilisPXN21_E.coliOP50_L1_YA_RNAseq_Goya2020	K09C6.9	1.04061	1.18596e-05
B.subtilisPXN21_E.coliOP50_L1_YA_RNAseq_Goya2020	W10C8.4	1.75788	1.18893e-05
B.subtilisPXN21_E.coliOP50_L1_YA_RNAseq_Goya2020	W07A12.4	1.53063	1.18893e-05
B.subtilisPXN21_E.coliOP50_L1_YA_RNAseq_Goya2020	Y24D9B.1	1.4041	1.18893e-05
B.subtilisPXN21_E.coliOP50_L1_YA_RNAseq_Goya2020	Y6B3B.10	2.37466	1.18893e-05
B.subtilisPXN21_E.coliOP50_L1_YA_RNAseq_Goya2020	C33G8.3	-2.04935	1.19008e-05
B.subtilisPXN21_E.coliOP50_L1_YA_RNAseq_Goya2020	T06A4.2	1.87145	1.20627e-05
B.subtilisPXN21_E.coliOP50_L1_YA_RNAseq_Goya2020	F53A9.1	1.25735	1.20959e-05
B.subtilisPXN21_E.coliOP50_L1_YA_RNAseq_Goya2020	T04B2.8	1.88263	1.20959e-05
B.subtilisPXN21_E.coliOP50_L1_YA_RNAseq_Goya2020	F13H8.1	2.50587	1.2099e-05
B.subtilisPXN21_E.coliOP50_L1_YA_RNAseq_Goya2020	K08D10.14	1.39509	1.21063e-05
B.subtilisPXN21_E.coliOP50_L1_YA_RNAseq_Goya2020	F49H12.7	2.1465	1.21133e-05
B.subtilisPXN21_E.coliOP50_L1_YA_RNAseq_Goya2020	F21H7.5	1.16734	1.21414e-05
B.subtilisPXN21_E.coliOP50_L1_YA_RNAseq_Goya2020	T21D11.1	2.63772	1.22126e-05
B.subtilisPXN21_E.coliOP50_L1_YA_RNAseq_Goya2020	D2092.7	2.29759	1.22126e-05
B.subtilisPXN21_E.coliOP50_L1_YA_RNAseq_Goya2020	F55C5.4	-0.668032	1.22299e-05
B.subtilisPXN21_E.coliOP50_L1_YA_RNAseq_Goya2020	D2023.7	-2.54009	1.223e-05
B.subtilisPXN21_E.coliOP50_L1_YA_RNAseq_Goya2020	M70.1	1.20576	1.22463e-05
B.subtilisPXN21_E.coliOP50_L1_YA_RNAseq_Goya2020	T15H9.5	1.80566	1.22494e-05
B.subtilisPXN21_E.coliOP50_L1_YA_RNAseq_Goya2020	T12G3.2	0.596567	1.22545e-05
B.subtilisPXN21_E.coliOP50_L1_YA_RNAseq_Goya2020	Y106G6H.13	1.20283	1.2283e-05
B.subtilisPXN21_E.coliOP50_L1_YA_RNAseq_Goya2020	C10G8.5	1.02214	1.2283e-05
B.subtilisPXN21_E.coliOP50_L1_YA_RNAseq_Goya2020	T24B8.4	0.592154	1.23462e-05
B.subtilisPXN21_E.coliOP50_L1_YA_RNAseq_Goya2020	T26C5.5	1.52241	1.23495e-05
B.subtilisPXN21_E.coliOP50_L1_YA_RNAseq_Goya2020	BE10.5	1.8488	1.236e-05
B.subtilisPXN21_E.coliOP50_L1_YA_RNAseq_Goya2020	F35B12.6	1.18495	1.23747e-05
B.subtilisPXN21_E.coliOP50_L1_YA_RNAseq_Goya2020	C50F4.8	0.812603	1.23834e-05
B.subtilisPXN21_E.coliOP50_L1_YA_RNAseq_Goya2020	C35A5.3	-3.52976	1.23834e-05
B.subtilisPXN21_E.coliOP50_L1_YA_RNAseq_Goya2020	Y39G10AR.16	1.20316	1.2394e-05
B.subtilisPXN21_E.coliOP50_L1_YA_RNAseq_Goya2020	Y38H8A.3	1.97218	1.2394e-05
B.subtilisPXN21_E.coliOP50_L1_YA_RNAseq_Goya2020	K08B5.1	1.88554	1.2394e-05
B.subtilisPXN21_E.coliOP50_L1_YA_RNAseq_Goya2020	F14H3.10	-2.84621	1.2414e-05
B.subtilisPXN21_E.coliOP50_L1_YA_RNAseq_Goya2020	Y106G6D.3	1.14756	1.24687e-05
B.subtilisPXN21_E.coliOP50_L1_YA_RNAseq_Goya2020	F46F5.14	2.18436	1.24846e-05
B.subtilisPXN21_E.coliOP50_L1_YA_RNAseq_Goya2020	C50E3.12	-1.23933	1.25109e-05
B.subtilisPXN21_E.coliOP50_L1_YA_RNAseq_Goya2020	F49F1.5	4.21316	1.25114e-05
B.subtilisPXN21_E.coliOP50_L1_YA_RNAseq_Goya2020	T05B4.14	1.69575	1.25242e-05
B.subtilisPXN21_E.coliOP50_L1_YA_RNAseq_Goya2020	ZC116.5	1.33319	1.25545e-05
B.subtilisPXN21_E.coliOP50_L1_YA_RNAseq_Goya2020	T26H5.8	2.25561	1.25545e-05
B.subtilisPXN21_E.coliOP50_L1_YA_RNAseq_Goya2020	Y48G1C.5	1.62182	1.25545e-05
B.subtilisPXN21_E.coliOP50_L1_YA_RNAseq_Goya2020	C34D10.1	0.8535	1.25599e-05
B.subtilisPXN21_E.coliOP50_L1_YA_RNAseq_Goya2020	T13F2.10	1.09436	1.25981e-05
B.subtilisPXN21_E.coliOP50_L1_YA_RNAseq_Goya2020	C33G3.4	1.04013	1.26588e-05
B.subtilisPXN21_E.coliOP50_L1_YA_RNAseq_Goya2020	F32A5.6	0.939025	1.26755e-05
B.subtilisPXN21_E.coliOP50_L1_YA_RNAseq_Goya2020	C49F5.1	-0.922855	1.26967e-05
B.subtilisPXN21_E.coliOP50_L1_YA_RNAseq_Goya2020	ZK262.3	1.73518	1.27003e-05
B.subtilisPXN21_E.coliOP50_L1_YA_RNAseq_Goya2020	T19D2.1	1.20841	1.27003e-05
B.subtilisPXN21_E.coliOP50_L1_YA_RNAseq_Goya2020	M03F4.7	-0.719362	1.27275e-05
B.subtilisPXN21_E.coliOP50_L1_YA_RNAseq_Goya2020	K03H1.9	1.58896	1.27509e-05
B.subtilisPXN21_E.coliOP50_L1_YA_RNAseq_Goya2020	T05E11.9	0.596679	1.27597e-05
B.subtilisPXN21_E.coliOP50_L1_YA_RNAseq_Goya2020	D1054.18	2.40801	1.27727e-05
B.subtilisPXN21_E.coliOP50_L1_YA_RNAseq_Goya2020	F39H11.2	-0.660539	1.27727e-05
B.subtilisPXN21_E.coliOP50_L1_YA_RNAseq_Goya2020	T04A8.13	2.04844	1.27727e-05
B.subtilisPXN21_E.coliOP50_L1_YA_RNAseq_Goya2020	C32E12.5	1.07391	1.27847e-05
B.subtilisPXN21_E.coliOP50_L1_YA_RNAseq_Goya2020	F48F5.2	1.80425	1.27847e-05
B.subtilisPXN21_E.coliOP50_L1_YA_RNAseq_Goya2020	C50D2.2	1.67382	1.27847e-05
B.subtilisPXN21_E.coliOP50_L1_YA_RNAseq_Goya2020	F11A6.1	0.847416	1.27847e-05
B.subtilisPXN21_E.coliOP50_L1_YA_RNAseq_Goya2020	R05D7.2	1.9879	1.27847e-05
B.subtilisPXN21_E.coliOP50_L1_YA_RNAseq_Goya2020	K09C6.8	2.57294	1.28085e-05
B.subtilisPXN21_E.coliOP50_L1_YA_RNAseq_Goya2020	F22B5.4	1.1725	1.28538e-05
B.subtilisPXN21_E.coliOP50_L1_YA_RNAseq_Goya2020	T22B2.6	4.1811	1.28782e-05
B.subtilisPXN21_E.coliOP50_L1_YA_RNAseq_Goya2020	H20J04.1	1.67199	1.29189e-05
B.subtilisPXN21_E.coliOP50_L1_YA_RNAseq_Goya2020	F47B7.2	-0.70142	1.29192e-05
B.subtilisPXN21_E.coliOP50_L1_YA_RNAseq_Goya2020	Y66A7A.4	2.19713	1.29248e-05
B.subtilisPXN21_E.coliOP50_L1_YA_RNAseq_Goya2020	C01G12.2	3.71486	1.29356e-05
B.subtilisPXN21_E.coliOP50_L1_YA_RNAseq_Goya2020	Y59C2A.1	0.860606	1.29453e-05
B.subtilisPXN21_E.coliOP50_L1_YA_RNAseq_Goya2020	F59H6.4	1.56185	1.29744e-05
B.subtilisPXN21_E.coliOP50_L1_YA_RNAseq_Goya2020	ZC47.9	1.89296	1.29744e-05
B.subtilisPXN21_E.coliOP50_L1_YA_RNAseq_Goya2020	R09B5.12	1.66227	1.29809e-05
B.subtilisPXN21_E.coliOP50_L1_YA_RNAseq_Goya2020	K09F6.4	1.76587	1.29809e-05
B.subtilisPXN21_E.coliOP50_L1_YA_RNAseq_Goya2020	T07H6.3	1.20619	1.29969e-05
B.subtilisPXN21_E.coliOP50_L1_YA_RNAseq_Goya2020	T06D4.3	2.04193	1.30167e-05
B.subtilisPXN21_E.coliOP50_L1_YA_RNAseq_Goya2020	K10C2.8	-0.656974	1.30209e-05
B.subtilisPXN21_E.coliOP50_L1_YA_RNAseq_Goya2020	B0310.1	1.1972	1.30928e-05
B.subtilisPXN21_E.coliOP50_L1_YA_RNAseq_Goya2020	Y65B4A.9	1.34956	1.31103e-05
B.subtilisPXN21_E.coliOP50_L1_YA_RNAseq_Goya2020	F46F2.2	0.710055	1.31524e-05
B.subtilisPXN21_E.coliOP50_L1_YA_RNAseq_Goya2020	F27E5.4	3.37991	1.31538e-05
B.subtilisPXN21_E.coliOP50_L1_YA_RNAseq_Goya2020	C34C6.3	1.75576	1.31538e-05
B.subtilisPXN21_E.coliOP50_L1_YA_RNAseq_Goya2020	Y38H6C.15	1.74762	1.31815e-05
B.subtilisPXN21_E.coliOP50_L1_YA_RNAseq_Goya2020	C55C2.5	0.864624	1.31821e-05
B.subtilisPXN21_E.coliOP50_L1_YA_RNAseq_Goya2020	ZC190.7	1.82262	1.3194e-05
B.subtilisPXN21_E.coliOP50_L1_YA_RNAseq_Goya2020	C38C3.4	1.39203	1.32061e-05
B.subtilisPXN21_E.coliOP50_L1_YA_RNAseq_Goya2020	ZC581.2	1.67672	1.32061e-05
B.subtilisPXN21_E.coliOP50_L1_YA_RNAseq_Goya2020	C07D10.4	1.74122	1.32061e-05
B.subtilisPXN21_E.coliOP50_L1_YA_RNAseq_Goya2020	M01H9.4	1.04363	1.32638e-05
B.subtilisPXN21_E.coliOP50_L1_YA_RNAseq_Goya2020	F23B2.5	0.951736	1.33469e-05
B.subtilisPXN21_E.coliOP50_L1_YA_RNAseq_Goya2020	Y39G10AR.25	1.67953	1.3369e-05
B.subtilisPXN21_E.coliOP50_L1_YA_RNAseq_Goya2020	Y51A2D.11	0.996817	1.3382e-05
B.subtilisPXN21_E.coliOP50_L1_YA_RNAseq_Goya2020	C06A8.8	1.12961	1.3382e-05
B.subtilisPXN21_E.coliOP50_L1_YA_RNAseq_Goya2020	Y106G6G.1	1.22177	1.3382e-05
B.subtilisPXN21_E.coliOP50_L1_YA_RNAseq_Goya2020	R13H4.3	2.91662	1.3382e-05
B.subtilisPXN21_E.coliOP50_L1_YA_RNAseq_Goya2020	F11F1.6	1.10246	1.3382e-05
B.subtilisPXN21_E.coliOP50_L1_YA_RNAseq_Goya2020	C31E10.8	-1.07601	1.33939e-05
B.subtilisPXN21_E.coliOP50_L1_YA_RNAseq_Goya2020	F33D11.12	-0.591739	1.34335e-05
B.subtilisPXN21_E.coliOP50_L1_YA_RNAseq_Goya2020	Y51A2D.13	1.16039	1.34335e-05
B.subtilisPXN21_E.coliOP50_L1_YA_RNAseq_Goya2020	ZK617.3	1.84672	1.34475e-05
B.subtilisPXN21_E.coliOP50_L1_YA_RNAseq_Goya2020	T09A5.1	1.06949	1.34496e-05
B.subtilisPXN21_E.coliOP50_L1_YA_RNAseq_Goya2020	E02C12.8	1.67307	1.34521e-05
B.subtilisPXN21_E.coliOP50_L1_YA_RNAseq_Goya2020	T16D1.2	1.1666	1.34682e-05
B.subtilisPXN21_E.coliOP50_L1_YA_RNAseq_Goya2020	M04G12.1	1.04822	1.34682e-05
B.subtilisPXN21_E.coliOP50_L1_YA_RNAseq_Goya2020	R11G11.7	1.46783	1.34682e-05
B.subtilisPXN21_E.coliOP50_L1_YA_RNAseq_Goya2020	K07A1.5	1.4957	1.34682e-05
B.subtilisPXN21_E.coliOP50_L1_YA_RNAseq_Goya2020	ZK1098.9	1.7056	1.34682e-05
B.subtilisPXN21_E.coliOP50_L1_YA_RNAseq_Goya2020	W09C3.7	0.710252	1.34682e-05
B.subtilisPXN21_E.coliOP50_L1_YA_RNAseq_Goya2020	K12B6.9	1.26838	1.34682e-05
B.subtilisPXN21_E.coliOP50_L1_YA_RNAseq_Goya2020	Y50E8A.9	1.60221	1.34682e-05
B.subtilisPXN21_E.coliOP50_L1_YA_RNAseq_Goya2020	F22A3.5	0.798548	1.35039e-05
B.subtilisPXN21_E.coliOP50_L1_YA_RNAseq_Goya2020	T25G12.6	1.23779	1.3529e-05
B.subtilisPXN21_E.coliOP50_L1_YA_RNAseq_Goya2020	ZK1307.3	1.40224	1.3586e-05
[truncated: 101,856 more rows]
