# Supplementary material for: Meta-Analysis of Caenorhabditis elegans Transcriptomics Implicates Hedgehog-Like Signaling in Host-Microbe Interactions
Source: Front Microbiol. 2022 May 10;13:853629. doi: 10.3389/fmicb.2022.853629 (PMC9127769; doi:10.3389/fmicb.2022.853629)
Supplement: Supplementary file 11 [file Table_5.XLSX]

## Sheet: README
The "CountByDataset" tab shows the number of individual genes in each dataset
The "PairwiseOverlaps" tab shows the number of genes shared between datasets comparing all against all
The "GountsPerGene" tab shows counts per gene of number of different conditions (bacterial exposure and time point) in which the gene was significantly differentially expressed
The "GountsPerGene_Lipid" tab shows the same as the "CountsPerGene" tab but filtering for functional annotation of Lipid signaling or lipid metabolism

## Sheet: CountByDataset
	Dataset	DE Genes
1	B.animalisCECT8145_E.coliOP50_L1_YA_Array_Martorell2016	40
2	B.subtilisPXN21_E.coliOP50_L1_YA_RNAseq_Goya2020	6457
3	B.thuringiensisBt247_B.thuringiensisBt407_L4_12h_RNAseq_ ZaratePotes2020	4038
4	B.thuringiensisBt247_B.thuringiensisBt407_L4_12h_RNAseq_Nakad2016	4142
5	B.thuringiensisBt247_B.thuringiensisBt407_L4_24h_RNAseq_ ZaratePotes2020	3566
6	B.thuringiensisBt247_B.thuringiensisBt407_L4_24h_RNAseq_Nakad2016	1949
7	B.thuringiensisBt247_B.thuringiensisBt407_L4_6h_RNAseq_ ZaratePotes2020	3127
8	B.thuringiensisBt247_B.thuringiensisDSM350_MY15_L4_8h_RNAseq_Boehnisch2011	710
9	B.thuringiensisBt247_B.thuringiensisDSM350_MY18_L4_8h_RNAseq_Boehnisch2011	402
10	B.thuringiensisBt247_B.thuringiensisDSM350_N2_L4_8h_RNAseq_Boehnisch2011	252
11	B.thuringiensisBt679_B.thuringiensisBt407_L4_12h_RNAseq_ ZaratePotes2020	4840
12	B.thuringiensisBt679_B.thuringiensisBt407_L4_24h_RNAseq_ ZaratePotes2020	4365
13	B.thuringiensisBt679_B.thuringiensisBt407_L4_6h_RNAseq_ ZaratePotes2020	4121
14	C.albicansDAY185_E.coliOP50HeatKilled_YA_4h_Microarray_PukkilaWorley2011	361
15	ComamonasDA1877_E.coliOP50_L1_GA_Array_MacNeil2013	1601
16	ComamonasDA1877_E.coliOP50_L1_YA_Array_MacNeil2013	389
17	D.coniospora_E.coliOP50_YA_12h_RNAseq_Engelmann2011	4614
18	E.carotovoraCFBP_E.coliOP50_L4_24h_Array_Wong2007	1029
19	E.coliHT115_E.coliOP50_L1_YA_Array_MacNeil2013	74
20	E.faecalisOG1RF_E.coliOP50_L4_24h_Array_Wong2007	1258
21	E.faecalisOG1RF_E.coliOP50_YA_24h_RNAseq_Engelmann2011	874
22	E.faecalisOG1RF_E.coliOP50_YA_3h_RNAseq_ABA	3070
23	E.faecalisOG1RF_E.coliOP50_YA_6h_RNAseq_ABA	2450
24	HarposporiumSp._E.coliOP50_YA_24h_RNAseq_Engelmann2011	4453
25	HKC.albicansDAY185_E.coliOP50HeatKilled_YA_4h_Microarray_PukkilaWorley2011	315
26	M.humicola_E.coliOP50_JU2519_L4_12h_RNAseq_Osman2018	40
27	M.humicola_E.coliOP50_JU2519_L4_24h_RNAseq_Osman2018	423
28	M.humicola_E.coliOP50_N2_L4_12h_RNAseq_Osman2018	74
29	M.humicola_E.coliOP50_N2_L4_24h_RNAseq_Osman2018	93
30	M.nematophilumCBX102_M.nematophilumUV336_L4_6h_Array_O'Rourke2006	116
31	N.parisii_E.coliOP50_L1plus24h_16h_Rnaseq_Bakowski2014	71
32	N.parisii_E.coliOP50_L1plus24h_30h_Rnaseq_Bakowski2014	129
33	N.parisii_E.coliOP50_L1plus24h_40h_Rnaseq_Bakowski2014	249
34	N.parisii_E.coliOP50_L1plus24h_64h_Rnaseq_Bakowski2014	427
35	N.parisii_E.coliOP50_L1plus24h_8h_Rnaseq_Bakowski2014	127
36	OchrobactrumMYb237_E.coliOP50_L1_Ad1_RNAseq_Yang2019	893
37	OchrobactrumMYb237_E.coliOP50_L1_Ad3_RNAseq_Yang2019	893
38	OchrobactrumMYb71_E.coliOP50_L1_Ad1_RNAseq_Yang2019	893
39	OchrobactrumMYb71_E.coliOP50_L1_Ad3_RNAseq_Yang2019	893
40	Orsay_E.coliOP50_JU1580_MixStage_14d_Array_Sarkies2013	154
41	Orsay_E.coliOP50_N2_MixStage_14d_Array_Sarkies2013	154
42	P.aeruginosaPA14_E.coliOP50_12h_RNAseq_Nakad2016	400
43	P.aeruginosaPA14_E.coliOP50_24h_RNAseq_Nakad2016	2417
44	P.aeruginosaPA14_E.coliOP50_YA_4h_Array_Troemel2006	432
45	P.aeruginosaPA14_E.coliOP50_YA_8h_Array_Troemel2006	500
46	P.luminescensHb_E.coliOP50_L4_24h_Array_Wong2007	1265
47	P.luminescensHb_E.coliOP50_YA_24h_RNAseq_Engelmann2011	4540
48	S.aureusNCTC8325_E.coliOP50_YA_8h_RNAseq_Visvikis2014	817
49	S.aureusRN6390_E.coliOP50_YA_8h_Array_Irazoqui2010	387
50	S.flexeneri3b_E.coliOP50_L4_6h_RNAseq_Somasiri2020	1631
51	S.malitophilaJCMS_E.coliOP50_L4_12h_RNAseq_Radeke2020	525
52	S.malitophilaJV3_E.coliOP50_L4_12h_RNAseq_Radeke2020	779
53	S.malitophilaK279a_E.coliOP50_L4_12h_RNAseq_Radeke2020	232
54	S.marcescensDb10_E.coliOP50_YA_24h_RNAseq_Engelmann2011	4223
55	S.marcescensDb11_E.coliOP50_L4_24h_Array_Wong2007	1239
56	Y.pestisKIM5_E.coliOP50_L4_24h_Array_Bolz2010	140

## Sheet: PairwiseOverlaps
	B.subtilisPXN21_E.coliOP50_L1_YA_RNAseq_Goya2020	D.coniospora_E.coliOP50_YA_12h_RNAseq_Engelmann2011	E.faecalisOG1RF_E.coliOP50_YA_3h_RNAseq_ABA	E.faecalisOG1RF_E.coliOP50_YA_6h_RNAseq_ABA	S.marcescensDb10_E.coliOP50_YA_24h_RNAseq_Engelmann2011	HarposporiumSp._E.coliOP50_YA_24h_RNAseq_Engelmann2011	S.flexeneri3b_E.coliOP50_L4_6h_RNAseq_Somasiri2020	B.thuringiensisBt247_B.thuringiensisDSM350_MY15_L4_8h_RNAseq_Boehnisch2011	P.luminescensHb_E.coliOP50_YA_24h_RNAseq_Engelmann2011	P.luminescensHb_E.coliOP50_L4_24h_Array_Wong2007	B.thuringiensisBt247_B.thuringiensisDSM350_N2_L4_8h_RNAseq_Boehnisch2011	ComamonasDA1877_E.coliOP50_L1_GA_Array_MacNeil2013	B.thuringiensisBt247_B.thuringiensisBt407_L4_12h_RNAseq_Nakad2016	B.thuringiensisBt679_B.thuringiensisBt407_L4_12h_RNAseq_.ZaratePotes2020	S.aureusNCTC8325_E.coliOP50_YA_8h_RNAseq_Visvikis2014	B.thuringiensisBt247_B.thuringiensisBt407_L4_24h_RNAseq_Nakad2016	B.thuringiensisBt679_B.thuringiensisBt407_L4_24h_RNAseq_.ZaratePotes2020	B.thuringiensisBt247_B.thuringiensisBt407_L4_12h_RNAseq_.ZaratePotes2020	B.thuringiensisBt247_B.thuringiensisBt407_L4_24h_RNAseq_.ZaratePotes2020	B.thuringiensisBt679_B.thuringiensisBt407_L4_6h_RNAseq_.ZaratePotes2020	ComamonasDA1877_E.coliOP50_L1_YA_Array_MacNeil2013	E.coliHT115_E.coliOP50_L1_YA_Array_MacNeil2013	M.humicola_E.coliOP50_N2_L4_24h_RNAseq_Osman2018	OchrobactrumMYb237_E.coliOP50_L1_Ad1_RNAseq_Yang2019	OchrobactrumMYb237_E.coliOP50_L1_Ad3_RNAseq_Yang2019	OchrobactrumMYb71_E.coliOP50_L1_Ad1_RNAseq_Yang2019	OchrobactrumMYb71_E.coliOP50_L1_Ad3_RNAseq_Yang2019	P.aeruginosaPA14_E.coliOP50_YA_4h_Array_Troemel2006	P.aeruginosaPA14_E.coliOP50_YA_8h_Array_Troemel2006	E.carotovoraCFBP_E.coliOP50_L4_24h_Array_Wong2007	B.thuringiensisBt247_B.thuringiensisBt407_L4_6h_RNAseq_.ZaratePotes2020	HKC.albicansDAY185_E.coliOP50HeatKilled_YA_4h_Microarray_PukkilaWorley2011	M.humicola_E.coliOP50_JU2519_L4_12h_RNAseq_Osman2018	M.humicola_E.coliOP50_JU2519_L4_24h_RNAseq_Osman2018	P.aeruginosaPA14_E.coliOP50_24h_RNAseq_Nakad2016	B.thuringiensisBt247_B.thuringiensisDSM350_MY18_L4_8h_RNAseq_Boehnisch2011	E.faecalisOG1RF_E.coliOP50_L4_24h_Array_Wong2007	S.marcescensDb11_E.coliOP50_L4_24h_Array_Wong2007	E.faecalisOG1RF_E.coliOP50_YA_24h_RNAseq_Engelmann2011	N.parisii_E.coliOP50_L1plus24h_64h_Rnaseq_Bakowski2014	P.aeruginosaPA14_E.coliOP50_12h_RNAseq_Nakad2016	M.nematophilumCBX102_M.nematophilumUV336_L4_6h_Array_O.Rourke2006	S.malitophilaJV3_E.coliOP50_L4_12h_RNAseq_Radeke2020	Y.pestisKIM5_E.coliOP50_L4_24h_Array_Bolz2010	Orsay_E.coliOP50_JU1580_MixStage_14d_Array_Sarkies2013	Orsay_E.coliOP50_N2_MixStage_14d_Array_Sarkies2013	S.malitophilaK279a_E.coliOP50_L4_12h_RNAseq_Radeke2020	S.aureusRN6390_E.coliOP50_YA_8h_Array_Irazoqui2010	B.animalisCECT8145_E.coliOP50_L1_YA_Array_Martorell2016
B.subtilisPXN21_E.coliOP50_L1_YA_RNAseq_Goya2020	5747	1653	1837	1495	1686	1641	1015	284	1861	427	83	978	1929	2644	391	1475	2299	2172	1817	2233	291	52	51	516	516	516	516	241	272	290	1569	176	23	316	760	173	412	355	245	244	253	65	442	84	82	82	152	251	27
D.coniospora_E.coliOP50_YA_12h_RNAseq_Engelmann2011	1653	3460	571	628	1319	1237	446	170	1396	258	53	320	690	1099	196	479	972	940	776	1039	178	38	41	317	318	318	318	183	217	197	905	121	15	87	417	106	244	230	277	176	169	45	299	40	56	56	87	199	15
E.faecalisOG1RF_E.coliOP50_YA_3h_RNAseq_ABA	1837	571	2825	1106	804	677	592	155	746	214	58	701	1227	1561	263	989	1346	1266	1078	1238	90	33	17	296	296	296	296	158	146	130	782	82	9	288	448	107	206	161	82	140	127	34	254	47	37	37	75	126	18
E.faecalisOG1RF_E.coliOP50_YA_6h_RNAseq_ABA	1495	628	1106	2330	784	553	546	124	742	223	48	488	988	1336	295	780	1216	1162	984	1148	134	32	22	299	299	299	299	157	178	117	878	110	15	225	435	91	188	140	58	195	157	37	252	48	36	36	81	186	11
S.marcescensDb10_E.coliOP50_YA_24h_RNAseq_Engelmann2011	1686	1319	804	784	3292	1108	533	181	1607	259	65	436	891	1384	185	733	1278	1176	1056	1250	244	49	33	401	401	401	401	235	256	179	1085	137	11	123	546	131	263	193	272	251	255	62	421	78	62	62	115	211	17
HarposporiumSp._E.coliOP50_YA_24h_RNAseq_Engelmann2011	1641	1237	677	553	1108	3386	415	160	1234	236	64	404	790	1098	160	585	1002	906	757	920	115	38	24	240	241	241	241	169	197	175	699	99	17	139	431	97	209	186	290	115	163	47	256	43	55	55	91	143	13
S.flexeneri3b_E.coliOP50_L4_6h_RNAseq_Somasiri2020	1015	446	592	546	533	415	1562	96	479	129	30	257	598	829	303	415	762	749	646	761	81	43	30	364	364	364	364	137	137	69	652	96	11	88	320	63	150	98	60	151	141	62	243	56	36	36	83	157	10
B.thuringiensisBt247_B.thuringiensisDSM350_MY15_L4_8h_RNAseq_Boehnisch2011	284	170	155	124	181	160	96	612	173	135	109	102	222	274	57	166	258	236	223	232	57	13	6	74	74	74	74	50	55	60	191	23	8	21	140	200	152	65	33	46	62	16	78	25	12	12	20	46	6
P.luminescensHb_E.coliOP50_YA_24h_RNAseq_Engelmann2011	1861	1396	746	742	1607	1234	479	173	3578	288	67	397	924	1278	132	792	1181	1070	927	1131	238	28	34	293	293	293	293	192	206	197	873	111	21	168	456	131	275	210	351	156	182	47	298	48	65	65	84	151	9
P.luminescensHb_E.coliOP50_L4_24h_Array_Wong2007	427	258	214	223	259	236	129	135	288	978	43	123	264	371	66	183	337	328	284	314	51	16	5	108	108	108	108	62	69	140	257	36	8	31	176	79	204	128	50	68	78	15	97	23	18	18	25	60	7
B.thuringiensisBt247_B.thuringiensisDSM350_N2_L4_8h_RNAseq_Boehnisch2011	83	53	58	48	65	64	30	109	67	43	224	27	76	84	18	50	77	77	73	75	12	7	0	22	22	22	22	21	27	32	63	10	1	5	50	97	74	30	7	20	29	8	41	13	6	6	9	18	0
ComamonasDA1877_E.coliOP50_L1_GA_Array_MacNeil2013	978	320	701	488	436	404	257	102	397	123	27	1507	691	986	141	510	867	829	750	787	97	50	17	194	194	194	194	113	132	64	495	60	1	167	333	63	126	80	54	94	120	33	142	80	34	34	42	113	23
B.thuringiensisBt247_B.thuringiensisBt407_L4_12h_RNAseq_Nakad2016	1929	690	1227	988	891	790	598	222	924	264	76	691	3924	2415	186	1471	2205	2267	1924	2190	158	43	45	337	337	337	337	233	281	182	1710	109	15	215	1981	129	248	228	139	227	305	57	412	70	61	61	91	194	17
B.thuringiensisBt679_B.thuringiensisBt407_L4_12h_RNAseq_ ZaratePotes2020	2644	1099	1561	1336	1384	1098	829	274	1278	371	84	986	2415	4829	374	1411	4037	3835	3278	3837	224	64	60	532	533	533	533	313	348	210	2865	169	25	284	1250	186	350	268	199	344	320	73	576	94	90	90	137	273	31
S.aureusNCTC8325_E.coliOP50_YA_8h_RNAseq_Visvikis2014	391	196	263	295	185	160	303	57	132	66	18	141	186	374	747	113	343	340	292	354	21	17	13	128	128	128	128	82	73	34	329	65	2	13	149	40	63	48	61	68	53	37	95	40	17	17	30	87	2
B.thuringiensisBt247_B.thuringiensisBt407_L4_24h_RNAseq_Nakad2016	1475	479	989	780	733	585	415	166	792	183	50	510	1471	1411	113	1929	1274	1259	1153	1203	124	35	27	237	237	237	237	196	216	94	814	84	9	224	607	107	152	120	82	158	261	38	325	51	52	52	88	114	20
B.thuringiensisBt679_B.thuringiensisBt407_L4_24h_RNAseq_ ZaratePotes2020	2299	972	1346	1216	1278	1002	762	258	1181	337	77	867	2205	4037	343	1274	4345	3431	3273	3405	198	54	48	489	490	490	490	292	316	191	2587	158	25	254	1223	176	321	235	186	329	303	68	524	87	85	85	122	247	26
B.thuringiensisBt247_B.thuringiensisBt407_L4_12h_RNAseq_ ZaratePotes2020	2172	940	1266	1162	1176	906	749	236	1070	328	77	829	2267	3835	340	1259	3431	4032	3069	3331	207	59	52	495	496	496	496	306	340	180	2715	156	22	208	1246	165	295	216	163	313	314	69	539	90	81	81	122	262	23
B.thuringiensisBt247_B.thuringiensisBt407_L4_24h_RNAseq_ ZaratePotes2020	1817	776	1078	984	1056	757	646	223	927	284	73	750	1924	3278	292	1153	3273	3069	3558	2798	155	54	49	438	439	439	439	267	291	153	2295	131	17	215	1176	153	270	184	149	284	296	64	488	77	78	78	117	203	29
B.thuringiensisBt679_B.thuringiensisBt407_L4_6h_RNAseq_ ZaratePotes2020	2233	1039	1238	1148	1250	920	761	232	1131	314	75	787	2190	3837	354	1203	3405	3331	2798	4108	253	58	62	513	514	514	514	305	334	186	2863	155	31	195	1185	170	304	226	159	329	307	70	559	88	85	85	129	258	25
ComamonasDA1877_E.coliOP50_L1_YA_Array_MacNeil2013	291	178	90	134	244	115	81	57	238	51	12	97	158	224	21	124	198	207	155	253	388	54	25	99	99	99	99	50	59	25	225	23	9	10	101	37	44	32	17	39	60	14	75	31	15	15	21	48	3
E.coliHT115_E.coliOP50_L1_YA_Array_MacNeil2013	52	38	33	32	49	38	43	13	28	16	7	50	43	64	17	35	54	59	54	58	54	74	1	57	57	57	57	31	34	7	57	13	0	3	44	9	13	5	4	20	40	12	39	25	4	4	16	28	3
M.humicola_E.coliOP50_N2_L4_24h_RNAseq_Osman2018	51	41	17	22	33	24	30	6	34	5	0	17	45	60	13	27	48	52	49	62	25	1	91	20	20	20	20	8	6	3	54	6	16	25	16	5	15	6	5	11	2	1	10	0	9	9	1	4	0
OchrobactrumMYb237_E.coliOP50_L1_Ad1_RNAseq_Yang2019	516	317	296	299	401	240	364	74	293	108	22	194	337	532	128	237	489	495	438	513	99	57	20	892	892	892	892	141	156	52	473	89	7	22	281	69	100	54	37	150	174	43	203	71	33	33	82	130	7
OchrobactrumMYb237_E.coliOP50_L1_Ad3_RNAseq_Yang2019	516	318	296	299	401	241	364	74	293	108	22	194	337	533	128	237	490	496	439	514	99	57	20	892	893	893	893	141	156	52	474	89	7	22	281	69	100	54	37	150	174	43	203	71	33	33	82	130	7
OchrobactrumMYb71_E.coliOP50_L1_Ad1_RNAseq_Yang2019	516	318	296	299	401	241	364	74	293	108	22	194	337	533	128	237	490	496	439	514	99	57	20	892	893	893	893	141	156	52	474	89	7	22	281	69	100	54	37	150	174	43	203	71	33	33	82	130	7
OchrobactrumMYb71_E.coliOP50_L1_Ad3_RNAseq_Yang2019	516	318	296	299	401	241	364	74	293	108	22	194	337	533	128	237	490	496	439	514	99	57	20	892	893	893	893	141	156	52	474	89	7	22	281	69	100	54	37	150	174	43	203	71	33	33	82	130	7
P.aeruginosaPA14_E.coliOP50_YA_4h_Array_Troemel2006	241	183	158	157	235	169	137	50	192	62	21	113	233	313	82	196	292	306	267	305	50	31	8	141	141	141	141	403	272	29	305	71	3	11	252	31	44	19	18	85	185	38	176	47	46	46	62	113	9
P.aeruginosaPA14_E.coliOP50_YA_8h_Array_Troemel2006	272	217	146	178	256	197	137	55	206	69	27	132	281	348	73	216	316	340	291	334	59	34	6	156	156	156	156	272	453	33	325	68	2	10	268	44	57	18	18	117	172	38	186	53	44	44	48	149	11
E.carotovoraCFBP_E.coliOP50_L4_24h_Array_Wong2007	290	197	130	117	179	175	69	60	197	140	32	64	182	210	34	94	191	180	153	186	25	7	3	52	52	52	52	29	33	769	148	19	4	20	114	45	166	135	42	27	27	3	52	8	9	9	22	29	2
B.thuringiensisBt247_B.thuringiensisBt407_L4_6h_RNAseq_ ZaratePotes2020	1569	905	782	878	1085	699	652	191	873	257	63	495	1710	2865	329	814	2587	2715	2295	2863	225	57	54	473	474	474	474	305	325	148	3116	152	26	87	1069	150	247	179	126	307	301	67	537	84	80	80	121	251	20
HKC.albicansDAY185_E.coliOP50HeatKilled_YA_4h_Microarray_PukkilaWorley2011	176	121	82	110	137	99	96	23	111	36	10	60	109	169	65	84	158	156	131	155	23	13	6	89	89	89	89	71	68	19	152	268	1	6	97	23	29	19	15	63	59	29	79	33	8	8	29	62	2
M.humicola_E.coliOP50_JU2519_L4_12h_RNAseq_Osman2018	23	15	9	15	11	17	11	8	21	8	1	1	15	25	2	9	25	22	17	31	9	0	16	7	7	7	7	3	2	4	26	1	40	24	6	5	4	7	0	2	2	0	4	0	5	5	0	0	0
M.humicola_E.coliOP50_JU2519_L4_24h_RNAseq_Osman2018	316	87	288	225	123	139	88	21	168	31	5	167	215	284	13	224	254	208	215	195	10	3	25	22	22	22	22	11	10	20	87	6	24	414	21	7	24	28	8	9	9	2	18	5	12	12	4	8	3
P.aeruginosaPA14_E.coliOP50_24h_RNAseq_Nakad2016	760	417	448	435	546	431	320	140	456	176	50	333	1981	1250	149	607	1223	1246	1176	1185	101	44	16	281	281	281	281	252	268	114	1069	97	6	21	2298	99	178	116	94	190	343	40	355	65	53	53	81	158	16
B.thuringiensisBt247_B.thuringiensisDSM350_MY18_L4_8h_RNAseq_Boehnisch2011	173	106	107	91	131	97	63	200	131	79	97	63	129	186	40	107	176	165	153	170	37	9	5	69	69	69	69	31	44	45	150	23	5	7	99	368	110	44	28	46	42	12	53	21	12	12	16	29	3
E.faecalisOG1RF_E.coliOP50_L4_24h_Array_Wong2007	412	244	206	188	263	209	150	152	275	204	74	126	248	350	63	152	321	295	270	304	44	13	15	100	100	100	100	44	57	166	247	29	4	24	178	110	975	151	55	68	53	14	77	24	11	11	23	49	7
S.marcescensDb11_E.coliOP50_L4_24h_Array_Wong2007	355	230	161	140	193	186	98	65	210	128	30	80	228	268	48	120	235	216	184	226	32	5	6	54	54	54	54	19	18	135	179	19	7	28	116	44	151	891	57	26	16	3	42	5	5	5	15	28	5
E.faecalisOG1RF_E.coliOP50_YA_24h_RNAseq_Engelmann2011	245	277	82	58	272	290	60	33	351	50	7	54	139	199	61	82	186	163	149	159	17	4	5	37	37	37	37	18	18	42	126	15	0	8	94	28	55	57	682	21	14	5	29	6	5	5	9	24	0
N.parisii_E.coliOP50_L1plus24h_64h_Rnaseq_Bakowski2014	244	176	140	195	251	115	151	46	156	68	20	94	227	344	68	158	329	313	284	329	39	20	11	150	150	150	150	85	117	27	307	63	2	9	190	46	68	26	21	424	97	18	164	42	26	26	47	100	9
P.aeruginosaPA14_E.coliOP50_12h_RNAseq_Nakad2016	253	169	127	157	255	163	141	62	182	78	29	120	305	320	53	261	303	314	296	307	60	40	2	174	174	174	174	185	172	27	301	59	2	9	343	42	53	16	14	97	397	35	214	52	33	33	67	80	4
M.nematophilumCBX102_M.nematophilumUV336_L4_6h_Array_O'Rourke2006	65	45	34	37	62	47	62	16	47	15	8	33	57	73	37	38	68	69	64	70	14	12	1	43	43	43	43	38	38	3	67	29	0	2	40	12	14	3	5	18	35	99	43	16	8	8	6	37	0
S.malitophilaJV3_E.coliOP50_L4_12h_RNAseq_Radeke2020	442	299	254	252	421	256	243	78	298	97	41	142	412	576	95	325	524	539	488	559	75	39	10	203	203	203	203	176	186	52	537	79	4	18	355	53	77	42	29	164	214	43	763	59	42	42	102	123	11
Y.pestisKIM5_E.coliOP50_L4_24h_Array_Bolz2010	84	40	47	48	78	43	56	25	48	23	13	80	70	94	40	51	87	90	77	88	31	25	0	71	71	71	71	47	53	8	84	33	0	5	65	21	24	5	6	42	52	16	59	124	10	10	15	37	3
Orsay_E.coliOP50_JU1580_MixStage_14d_Array_Sarkies2013	82	56	37	36	62	55	36	12	65	18	6	34	61	90	17	52	85	81	78	85	15	4	9	33	33	33	33	46	44	9	80	8	5	12	53	12	11	5	5	26	33	8	42	10	154	154	8	12	2
Orsay_E.coliOP50_N2_MixStage_14d_Array_Sarkies2013	82	56	37	36	62	55	36	12	65	18	6	34	61	90	17	52	85	81	78	85	15	4	9	33	33	33	33	46	44	9	80	8	5	12	53	12	11	5	5	26	33	8	42	10	154	154	8	12	2
S.malitophilaK279a_E.coliOP50_L4_12h_RNAseq_Radeke2020	152	87	75	81	115	91	83	20	84	25	9	42	91	137	30	88	122	122	117	129	21	16	1	82	82	82	82	62	48	22	121	29	0	4	81	16	23	15	9	47	67	6	102	15	8	8	229	38	3
S.aureusRN6390_E.coliOP50_YA_8h_Array_Irazoqui2010	251	199	126	186	211	143	157	46	151	60	18	113	194	273	87	114	247	262	203	258	48	28	4	130	130	130	130	113	149	29	251	62	0	8	158	29	49	28	24	100	80	37	123	37	12	12	38	378	11
B.animalisCECT8145_E.coliOP50_L1_YA_Array_Martorell2016	27	15	18	11	17	13	10	6	9	7	0	23	17	31	2	20	26	23	29	25	3	3	0	7	7	7	7	9	11	2	20	2	0	3	16	3	7	5	0	9	4	0	11	3	2	2	3	11	37
N.parisii_E.coliOP50_L1plus24h_40h_Rnaseq_Bakowski2014	133	99	92	90	133	68	106	25	96	27	6	60	130	187	37	99	179	165	155	187	27	13	10	105	105	105	105	63	70	9	172	43	6	14	107	20	33	12	6	160	73	14	108	19	28	28	33	46	6
C.albicansDAY185_E.coliOP50HeatKilled_YA_4h_Microarray_PukkilaWorley2011	192	131	112	127	170	103	114	27	128	39	19	72	125	199	76	93	186	176	162	189	26	15	4	105	105	105	105	65	62	27	176	175	1	7	116	24	35	21	10	76	70	26	95	33	8	8	40	65	4
N.parisii_E.coliOP50_L1plus24h_30h_Rnaseq_Bakowski2014	53	45	36	29	52	44	51	11	54	11	3	16	49	66	12	43	68	63	62	61	7	3	11	36	36	36	36	18	24	4	60	7	8	21	30	3	7	9	14	40	19	8	33	5	38	38	5	9	1
N.parisii_E.coliOP50_L1plus24h_16h_Rnaseq_Bakowski2014	26	27	13	11	19	20	30	2	28	1	0	3	22	30	5	15	32	29	28	29	1	1	12	15	15	15	15	3	1	3	31	2	10	21	4	0	2	4	3	12	0	4	8	1	31	31	3	5	0
N.parisii_E.coliOP50_L1plus24h_8h_Rnaseq_Bakowski2014	48	40	24	20	30	37	46	2	44	5	0	2	33	46	9	25	48	44	44	43	3	0	13	19	19	19	19	5	3	5	48	4	14	32	12	0	4	8	4	17	4	6	15	1	35	35	3	6	0
S.malitophilaJCMS_E.coliOP50_L4_12h_RNAseq_Radeke2020	311	178	149	152	269	206	147	62	226	60	31	83	261	351	65	244	322	337	326	328	32	18	4	142	142	142	142	148	126	27	316	58	1	11	246	37	43	20	27	92	168	23	296	39	33	33	146	71	3
M.humicola_E.coliOP50_N2_L4_12h_RNAseq_Osman2018	63	24	20	34	43	20	11	17	51	9	1	10	38	49	5	25	50	44	29	48	31	1	8	11	11	11	11	4	5	7	36	3	8	7	13	15	12	5	2	5	7	3	7	2	3	3	1	5	1
[truncated: 7 more columns]

## Sheet: CountsPerGene
Counts of the numbers of different datasets (including different microbe exposure and time point) in which a gene is found (n) from a total of 56
Functional cateogries are based on WormCAT (http://www.wormcat.com/)
Sequence_ID	Wormbase_ID	Gene_ID	WormCAT_Category_1	WormCAT_Category_2	WormCAT_Category_3	n (Total 56)
C55B7.4	WBGene00016943	acdh-1	Metabolism	Metabolism: lipid	Metabolism: lipid: beta oxidation	35
F37B4.7	WBGene00018138	folt-2	Transmembrane transport	Transmembrane transport: other	Transmembrane transport: other	35
C17H12.8	WBGene00015933	C17H12.8	Unknown	Unknown	Unknown: regulated by multiple stresses	34
C35A5.3	WBGene00007947	C35A5.3	Transmembrane transport	Transmembrane transport: solute carrier	Transmembrane transport: solute carrier	34
Y38F1A.6	WBGene00012608	hphd-1	Metabolism	Metabolism: mitochondria	Metabolism: mitochondria: other	34
T24B8.5	WBGene00011979	T24B8.5	Stress response	Stress response: pathogen	Stress response: pathogen: ShK	33
C17C3.12	WBGene00015894	acdh-2	Metabolism	Metabolism: lipid	Metabolism: lipid: beta oxidation	32
C49C8.5	WBGene00016769	C49C8.5	Stress response	Stress response: pathogen	Stress response: pathogen: other	32
T05E12.6	WBGene00011487	T05E12.6	Stress response	Stress response: pathogen	Stress response: pathogen: CUB	32
T10H9.5	WBGene00004062	pmp-5	Peroxisome	Peroxisome: transporter	Peroxisome: transporter	32
C06B3.3	WBGene00007362	cyp-35C1	Stress response	Stress response: detoxification	Stress response: detoxification: CYP	31
F46B6.8	WBGene00009773	lipl-2	Metabolism	Metabolism: lipid	Metabolism: lipid: lipase	31
K11G9.6	WBGene00003473	mtl-1	Stress response	Stress response: heavy metal	Stress response: heavy metal	31
K12G11.3	WBGene00010790	sodh-1	Metabolism	Metabolism: mitochondria	Metabolism: mitochondria: other	31
T01D3.6	WBGene00011330	T01D3.6	Unknown	Unknown	Unknown	31
C17H12.6	WBGene00015932	C17H12.6	Stress response	Stress response: pathogen	Stress response: pathogen: other	30
F01G10.3	WBGene00001158	ech-9	Metabolism	Metabolism: lipid	Metabolism: lipid: beta oxidation	30
F08G5.6	WBGene00008584	irg-4	Stress response	Stress response: pathogen	Stress response: pathogen: CUB	30
F53A9.6	WBGene00018729	F53A9.6	Stress response	Stress response: pathogen	Stress response: pathogen: other	30
F55G11.5	WBGene00010125	dod-22	Stress response	Stress response: pathogen	Stress response: pathogen: CUB	30
F58B3.1	WBGene00003093	lys-4	Proteolysis general	Proteolysis general: lysozyme	Proteolysis general: lysozyme	30
T08G5.10	WBGene00003474	mtl-2	Stress response	Stress response: other	Stress response: other	30
B0213.15	WBGene00015044	cyp-34A9	Stress response	Stress response: detoxification	Stress response: detoxification: CYP	29
F09B9.1	WBGene00008602	oac-14	Metabolism	Metabolism: lipid	Metabolism: lipid: o-acyl transferase	29
F31F4.15	WBGene00017962	fbxa-72	Proteolysis proteasome	Proteolysis proteasome: E3	Proteolysis proteasome: E3: F box	29
F43E2.5	WBGene00018393	msra-1	Metabolism	Metabolism: 1CC	Metabolism: 1CC: other	29
F53A9.8	WBGene00018731	F53A9.8	Stress response	Stress response: pathogen	Stress response: pathogen: other	29
K09F5.2	WBGene00006925	vit-1	Metabolism	Metabolism: lipid	Metabolism: lipid: binding	29
T05G5.6	WBGene00001155	ech-6	Metabolism	Metabolism: lipid	Metabolism: lipid: beta oxidation	29
T24C4.4	WBGene00020760	T24C4.4	Stress response	Stress response: pathogen	Stress response: pathogen: other	29
Y47H10A.5	WBGene00012961	Y47H10A.5	Unknown	Unknown	Unknown	29
C30G12.2	WBGene00016274	C30G12.2	Metabolism	Metabolism: short chain dehydrogenase	Metabolism: short chain dehydrogenase	28
C32H11.4	WBGene00007867	C32H11.4	Stress response	Stress response: pathogen	Stress response: pathogen: CUB	28
C54D10.7	WBGene00008301	pals-39	Unknown	Unknown	Unknown	28
D1086.3	WBGene00008390	D1086.3	Unknown	Unknown	Unknown: regulated by multiple stresses	28
F15E6.4	WBGene00017485	F15E6.4	Unknown	Unknown	Unknown: regulated by multiple stresses	28
F28A12.4	WBGene00017881	asp-13	Proteolysis general	Proteolysis general: aspartate	Proteolysis general: aspartate: cathepsin	28
F28D1.5	WBGene00009215	thn-2	Stress response	Stress response: pathogen	Stress response: pathogen: other	28
F53A9.1	WBGene00018724	F53A9.1	Unknown	Unknown	Unknown	28
F53A9.7	WBGene00018730	F53A9.7	Unknown	Unknown	Unknown: regulated by multiple stresses	28
F54F3.3	WBGene00010062	lipl-1	Metabolism	Metabolism: lipid	Metabolism: lipid: lipase	28
K11H12.4	WBGene00019660	K11H12.4	Unknown	Unknown	Unknown: regulated by multiple stresses	28
T03D3.1	WBGene00020182	ugt-53	Stress response	Stress response: detoxification	Stress response: detoxification: ugt	28
T10H4.12	WBGene00000783	cpr-3	Stress response	Stress response: pathogen	Stress response: pathogen: other	28
ZK6.10	WBGene00022644	dod-19	Stress response	Stress response: pathogen	Stress response: pathogen: other	28
B0024.4	WBGene00007097	B0024.4	Stress response	Stress response: pathogen	Stress response: pathogen: other	27
B0507.10	WBGene00015227	ddn-1	Unknown	Unknown	Unknown: regulated by multiple stresses	27
B0507.8	WBGene00015225	B0507.8	Cytoskeleton	Cytoskeleton: other	Cytoskeleton: other	27
C07A9.8	WBGene00007404	best-5	Transmembrane transport	Transmembrane transport: chloride channel	Transmembrane transport: chloride channel	27
C09B8.4	WBGene00015623	C09B8.4	Transmembrane protein	Transmembrane protein: other	Transmembrane protein: other	27
C32H11.12	WBGene00007875	dod-24	Stress response	Stress response: pathogen	Stress response: pathogen: other	27
C50F7.5	WBGene00016845	C50F7.5	Unknown	Unknown	Unknown: regulated by multiple stresses	27
F15E11.12	WBGene00017498	pud-4	Stress response	Stress response: heavy metal	Stress response: heavy metal	27
F21F8.4	WBGene00017678	asp-12	Proteolysis general	Proteolysis general: aspartate	Proteolysis general: aspartate: cathepsin	27
F35E12.5	WBGene00009429	irg-5	Stress response	Stress response: pathogen	Stress response: pathogen: other	27
F35E12.7	WBGene00009431	dct-17	Stress response	Stress response: pathogen	Stress response: pathogen: other	27
F56D6.2	WBGene00018971	clec-67	Stress response	Stress response: C-type Lectin	Stress response: C-type Lectin	27
F58B3.2	WBGene00003094	lys-5	Stress response	Stress response: pathogen	Stress response: pathogen: lysozyme	27
Y22F5A.5	WBGene00003091	lys-2	Proteolysis general	Proteolysis general: lysozyme	Proteolysis general: lysozyme	27
Y46D2A.2	WBGene00021590	Y46D2A.2	Unknown	Unknown	Unknown: regulated by multiple stresses	27
ZC443.5	WBGene00013900	ugt-18	Stress response	Stress response: detoxification	Stress response: detoxification: ugt	27
C15C8.3	WBGene00007605	hrg-7	Proteolysis general	Proteolysis general: aspartate	Proteolysis general: aspartate: cathepsin	26
C23H5.8	WBGene00016027	C23H5.8	Unknown	Unknown	Unknown: regulated by multiple stresses	26
F01D5.3	WBGene00008494	F01D5.3	Extracellular material	Extracellular material: matrix	Extracellular material: matrix	26
F35E12.4	WBGene00009428	F35E12.4	Pseudogene	Pseudogene	Pseudogene	26
F42C5.3	WBGene00018345	F42C5.3	Unknown	Unknown	Unknown: regulated by multiple stresses	26
K02D7.3	WBGene00000675	col-101	Extracellular material	Extracellular material: collagen	Extracellular material: collagen	26
K05B2.4	WBGene00019404	K05B2.4	Metabolism	Metabolism: lipid	Metabolism: lipid: beta oxidation	26
K08C7.5	WBGene00001477	fmo-2	Metabolism	Metabolism: FMO	Metabolism: FMO	26
K10D11.1	WBGene00010745	dod-17	Stress response	Stress response: pathogen	Stress response: pathogen: CUB	26
M02H5.8	WBGene00019744	M02H5.8	Unknown	Unknown	Unknown: regulated by multiple stresses	26
W06D12.3	WBGene00001397	fat-5	Metabolism	Metabolism: lipid	Metabolism: lipid: fatty acid	26
Y40D12A.2	WBGene00021503	ctsa-2	Proteolysis general	Proteolysis general: cysteine	Proteolysis general: cysteine: cathepsin	26
Y5H2B.5	WBGene00021167	cyp-32B1	Stress response	Stress response: detoxification	Stress response: detoxification: CYP	26
ZK6.11	WBGene00022645	ZK6.11	Stress response	Stress response: pathogen	Stress response: pathogen: other	26
C04F5.7	WBGene00015449	ugt-63	Stress response	Stress response: detoxification	Stress response: detoxification: ugt	25
C31B8.4	WBGene00016281	pals-32	Unknown	Unknown	Unknown: regulated by multiple stresses	25
C49F5.1	WBGene00008205	sams-1	Metabolism	Metabolism: 1CC	Metabolism: 1CC: methionine	25
DH11.2	WBGene00008436	DH11.2	Unknown	Unknown	Unknown: regulated by multiple stresses	25
F07H5.9	WBGene00008560	pho-13	Lysosome	Lysosome: acid phosphatase	Lysosome: acid phosphatase	25
F15E11.15	WBGene00017501	pud-3	Stress response	Stress response: heavy metal	Stress response: heavy metal	25
F45D3.4	WBGene00009724	F45D3.4	Unknown	Unknown	Unknown: regulated by multiple stresses	25
F53A9.2	WBGene00018725	kreg-1	Stress response	Stress response: heavy metal	Stress response: heavy metal	25
F53E10.4	WBGene00018760	irg-3	Stress response	Stress response: pathogen	Stress response: pathogen: other	25
F57F4.4	WBGene00019017	F57F4.4	Development	Development: general	Development: general	25
H02F09.3	WBGene00019146	H02F09.3	Extracellular material	Extracellular material: matrix	Extracellular material: matrix	25
M02F4.7	WBGene00019738	clec-265	Stress response	Stress response: C-type Lectin	Stress response: C-type Lectin	25
T19D12.4	WBGene00020579	T19D12.4	Stress response	Stress response: pathogen	Stress response: pathogen: other	25
T20B3.1	WBGene00011850	T20B3.1	Metabolism	Metabolism: mitochondria	Metabolism: mitochondria: transporter	25
Y16B4A.2	WBGene00012445	Y16B4A.2	Proteolysis general	Proteolysis general: cysteine	Proteolysis general: cysteine: cathepsin	25
Y39B6A.1	WBGene00012664	Y39B6A.1	Stress response	Stress response: other	Stress response: other	25
Y41D4B.16	WBGene00021518	hpo-6	Stress response	Stress response: pathogen	Stress response: pathogen: other	25
Y58A7A.5	WBGene00021979	Y58A7A.5	Unknown	Unknown	Unknown: regulated by multiple stresses	25
ZK666.6	WBGene00014046	clec-60	Stress response	Stress response: C-type Lectin	Stress response: C-type Lectin	25
ZK896.5	WBGene00014136	ZK896.5	Transmembrane transport	Transmembrane transport: sodium channel	Transmembrane transport: sodium channel	25
B0218.8	WBGene00015052	clec-52	Stress response	Stress response: C-type Lectin	Stress response: C-type Lectin	24
B0496.7	WBGene00015216	valv-1	Development	Development: somatic	Development: somatic	24
C01G6.7	WBGene00007228	acs-7	Metabolism	Metabolism: lipid	Metabolism: lipid: fatty acid	24
C02F5.11	WBGene00006628	tsp-2	Transmembrane protein	Transmembrane protein: other	Transmembrane protein: other	24
C02F5.8	WBGene00006627	tsp-1	Stress response	Stress response: pathogen	Stress response: pathogen: other	24
C08B6.1	WBGene00007422	ugt-17	Stress response	Stress response: detoxification	Stress response: detoxification: ugt	24
C45G7.3	WBGene00016670	ilys-3	Proteolysis general	Proteolysis general: lysozyme	Proteolysis general: lysozyme	24
C50A2.3	WBGene00016797	C50A2.3	Unknown	Unknown	Unknown: regulated by multiple stresses	24
C52E4.1	WBGene00000781	cpr-1	Proteolysis general	Proteolysis general: cysteine	Proteolysis general: cysteine: cathepsin	24
F08A8.2	WBGene00008565	acox-1.2	Metabolism	Metabolism: lipid	Metabolism: lipid: beta oxidation	24
F19B2.5	WBGene00008944	F19B2.5	Unknown	Unknown	Unknown	24
F49E11.10	WBGene00009895	scl-2	Transmembrane protein	Transmembrane protein: other	Transmembrane protein: other	24
F52F10.3	WBGene00018707	oac-31	Metabolism	Metabolism: lipid	Metabolism: lipid: o-acyl transferase	24
F52F10.4	WBGene00018708	oac-32	Metabolism	Metabolism: lipid	Metabolism: lipid: o-acyl transferase	24
F57F4.3	WBGene00001581	gfi-1	Globin	Globin	Globin	24
K07E8.3	WBGene00019495	sdz-24	Unknown	Unknown	Unknown	24
K08D8.5	WBGene00010659	K08D8.5	Stress response	Stress response: pathogen	Stress response: pathogen: CUB	24
T08A9.12	WBGene00004987	spp-2	Stress response	Stress response: pathogen	Stress response: pathogen: saposin	24
T28H10.3	WBGene00012144	T28H10.3	Proteolysis general	Proteolysis general: aspartate	Proteolysis general: aspartate: other	24
Y22F5A.6	WBGene00003092	lys-3	Proteolysis general	Proteolysis general: lysozyme	Proteolysis general: lysozyme	24
Y45G5AM.1	WBGene00003704	nhr-114	Transcription factor	Transcription factor: NHR	Transcription factor: NHR	24
C08F11.8	WBGene00007455	ugt-22	Stress response	Stress response: detoxification	Stress response: detoxification: ugt	23
C09H5.2	WBGene00015660	catp-3	Transmembrane transport	Transmembrane transport: other	Transmembrane transport: other	23
C18H9.6	WBGene00016004	C18H9.6	Unknown	Unknown	Unknown	23
C23G10.11	WBGene00016017	C23G10.11	Unknown	Unknown	Unknown	23
C29F3.7	WBGene00007807	C29F3.7	Stress response	Stress response: pathogen	Stress response: pathogen: CUB	23
C31A11.5	WBGene00007833	oac-6	Metabolism	Metabolism: lipid	Metabolism: lipid: o-acyl transferase	23
C49C3.9	WBGene00008199	C49C3.9	Unknown	Unknown	Unknown	23
F09E10.3	WBGene00000988	dhs-25	Metabolism	Metabolism: lipid	Metabolism: lipid: sterol	23
F09F7.4	WBGene00017301	hach-1	Metabolism	Metabolism: lipid	Metabolism: lipid: beta oxidation	23
F14F7.1	WBGene00000673	col-98	Extracellular material	Extracellular material: collagen	Extracellular material: collagen	23
F21C10.11	WBGene00017660	F21C10.11	Unknown	Unknown	Unknown: regulated by multiple stresses	23
F23B2.12	WBGene00003957	pcp-2	Proteolysis general	Proteolysis general: carboxypeptidase	Proteolysis general: carboxypeptidase	23
F25D1.5	WBGene00009110	F25D1.5	Metabolism	Metabolism: lipid	Metabolism: lipid: sterol	23
F28G4.1	WBGene00009226	cyp-37B1	Stress response	Stress response: detoxification	Stress response: detoxification: CYP	23
F35C5.9	WBGene00009397	clec-66	Stress response	Stress response: C-type Lectin	Stress response: C-type Lectin	23
F35E12.9	WBGene00009433	F35E12.9	Unknown	Unknown	Unknown	23
F38A5.3	WBGene00002274	lec-11	Extracellular material	Extracellular material: galectin	Extracellular material: galectin	23
F41H10.7	WBGene00001243	elo-5	Metabolism	Metabolism: lipid	Metabolism: lipid: fatty acid	23
F41H10.8	WBGene00001244	elo-6	Metabolism	Metabolism: lipid	Metabolism: lipid: fatty acid	23
F46C5.1	WBGene00009778	F46C5.1	Unknown	Unknown	Unknown: regulated by multiple stresses	23
F46F2.3	WBGene00009787	F46F2.3	Unknown	Unknown	Unknown	23
F49C12.7	WBGene00009877	F49C12.7	Signaling	Signaling: other	Signaling: other	23
F49F1.6	WBGene00018646	mul-1	Stress response	Stress response: pathogen	Stress response: pathogen: ShK	23
F53F1.4	WBGene00009982	F53F1.4	Unknown	Unknown	Unknown: regulated by multiple stresses	23
F54D5.12	WBGene00010055	F54D5.12	Metabolism	Metabolism: other	Metabolism: other	23
F58G6.3	WBGene00010274	F58G6.3	Transmembrane transport	Transmembrane transport: solute carrier	Transmembrane transport: solute carrier	23
K03H6.2	WBGene00019368	K03H6.2	Unknown	Unknown	Unknown: regulated by multiple stresses	23
K08D8.4	WBGene00010658	K08D8.4	Stress response	Stress response: pathogen	Stress response: pathogen: CUB	23
K10D11.5	WBGene00010749	K10D11.5	Stress response	Stress response: pathogen	Stress response: pathogen: CUB	23
T01C3.4	WBGene00011321	fil-1	Metabolism	Metabolism: lipid	Metabolism: lipid: lipase	23
T24E12.5	WBGene00020774	T24E12.5	Unknown	Unknown	Unknown: regulated by multiple stresses	23
C05A9.1	WBGene00003999	pgp-5	Transmembrane transport	Transmembrane transport: ABC	Transmembrane transport: ABC	22
C05C10.4	WBGene00007331	pho-11	Lysosome	Lysosome: acid phosphatase	Lysosome: acid phosphatase	22
C05E11.4	WBGene00000133	amt-1	Transmembrane transport	Transmembrane transport: ammonium	Transmembrane transport: ammonium	22
C08E8.4	WBGene00007440	C08E8.4	Metabolism	Metabolism: short chain dehydrogenase	Metabolism: short chain dehydrogenase	22
C12C8.2	WBGene00007533	cbl-1	Metabolism	Metabolism: 1CC	Metabolism: 1CC: transsulfuration	22
C28C12.5	WBGene00004993	spp-8	Stress response	Stress response: pathogen	Stress response: pathogen: saposin	22
C48B4.1	WBGene00008167	acox-1.5	Metabolism	Metabolism: lipid	Metabolism: lipid: beta oxidation	22
C50F4.9	WBGene00008234	C50F4.9	Stress response	Stress response: pathogen	Stress response: pathogen: other	22
EGAP2.3	WBGene00004020	pho-1	Lysosome	Lysosome: acid phosphatase	Lysosome: acid phosphatase	22
F01D4.2	WBGene00008486	ugt-44	Stress response	Stress response: detoxification	Stress response: detoxification: ugt	22
F10D2.9	WBGene00001399	fat-7	Metabolism	Metabolism: lipid	Metabolism: lipid: fatty acid	22
F17C11.11	WBGene00008922	F17C11.11	Stress response	Stress response: other	Stress response: other	22
F21E9.3	WBGene00017667	ttr-37	Development	Development: apoptosis	Development: apoptosis	22
F35C5.6	WBGene00009394	clec-63	Stress response	Stress response: C-type Lectin	Stress response: C-type Lectin	22
F44A6.5	WBGene00009677	F44A6.5	Unknown	Unknown	Unknown	22
F46E10.1	WBGene00018488	acs-1	Metabolism	Metabolism: lipid	Metabolism: lipid: fatty acid	22
F49E12.9	WBGene00009902	drd-1	Metabolism	Metabolism: lipid	Metabolism: lipid: fatty acid	22
F53C11.1	WBGene00009971	F53C11.1	Unknown	Unknown	Unknown	22
F55G11.2	WBGene00010123	F55G11.2	Stress response	Stress response: pathogen	Stress response: pathogen: CUB	22
F55G11.8	WBGene00010128	F55G11.8	Stress response	Stress response: pathogen	Stress response: pathogen: CUB	22
F56B3.1	WBGene00000677	col-103	Extracellular material	Extracellular material: collagen	Extracellular material: collagen	22
F58B3.3	WBGene00003095	lys-6	Proteolysis general	Proteolysis general: lysozyme	Proteolysis general: lysozyme	22
F58G6.7	WBGene00010277	F58G6.7	Transmembrane transport	Transmembrane transport: solute carrier	Transmembrane transport: solute carrier	22
H20E11.3	WBGene00019215	H20E11.3	Stress response	Stress response: pathogen	Stress response: pathogen: other	22
H23L24.5	WBGene00004052	parg-2	Stress response	Stress response: other	Stress response: other	22
K08D8.3	WBGene00010657	K08D8.3	Stress response	Stress response: pathogen	Stress response: pathogen: CUB	22
K11D12.4	WBGene00019644	cpt-4	Metabolism	Metabolism: lipid	Metabolism: lipid: beta oxidation	22
K11D2.2	WBGene00010769	asah-1	Metabolism	Metabolism: lipid	Metabolism: lipid: sphingolipid	22
M01G12.9	WBGene00010822	M01G12.9	Unknown	Unknown	Unknown: regulated by multiple stresses	22
R09B5.9	WBGene00000558	cnc-4	Stress response	Stress response: pathogen	Stress response: pathogen: caenacin	22
T07G12.5	WBGene00011596	T07G12.5	Transmembrane transport	Transmembrane transport: solute carrier	Transmembrane transport: solute carrier	22
T08A9.8	WBGene00004989	spp-4	Stress response	Stress response: pathogen	Stress response: pathogen: saposin	22
T10B9.2	WBGene00011672	cyp-13A5	Stress response	Stress response: detoxification	Stress response: detoxification: CYP	22
T13F3.6	WBGene00011753	T13F3.6	Unknown	Unknown	Unknown: regulated by multiple stresses	22
T21C9.8	WBGene00011894	ttr-23	Unknown	Unknown	Unknown: regulated by multiple stresses	22
T26H5.9	WBGene00044206	T26H5.9	Unknown	Unknown	Unknown: regulated by multiple stresses	22
W02A2.9	WBGene00044280	W02A2.9	Unknown	Unknown	Unknown: regulated by multiple stresses	22
W03G1.7	WBGene00000213	asm-3	Metabolism	Metabolism: lipid	Metabolism: lipid: sphingolipid	22
W08A12.4	WBGene00021081	pals-33	Stress response	Stress response: heavy metal	Stress response: heavy metal	22
Y38E10A.5	WBGene00012583	clec-4	Stress response	Stress response: C-type Lectin	Stress response: C-type Lectin	22
Y4C6B.6	WBGene00021160	gba-4	Metabolism	Metabolism: lipid	Metabolism: lipid: sphingolipid	22
Y58A7A.4	WBGene00021978	Y58A7A.4	Unknown	Unknown	Unknown	22
ZK418.7	WBGene00022736	ZK418.7	Transmembrane protein	Transmembrane protein: seven transmembrane receptor	Transmembrane protein: seven transmembrane receptor: other	22
C03G6.15	WBGene00015400	cyp-35A2	Stress response	Stress response: detoxification	Stress response: detoxification: CYP	21
C14C6.2	WBGene00015756	C14C6.2	Unknown	Unknown	Unknown	21
C17C3.1	WBGene00015887	C17C3.1	Metabolism	Metabolism: lipid	Metabolism: lipid: beta oxidation	21
C17H1.7	WBGene00007660	pals-6	Unknown	Unknown	Unknown	21
C42D4.2	WBGene00016595	C42D4.2	Metabolism	Metabolism: other	Metabolism: other	21
F02C12.5	WBGene00008519	cyp-13B1	Stress response	Stress response: detoxification	Stress response: detoxification: CYP	21
F08F3.7	WBGene00000373	cyp-14A5	Stress response	Stress response: pathogen	Stress response: pathogen: CYP	21
F14F9.4	WBGene00017467	F14F9.4	Unknown	Unknown	Unknown: regulated by multiple stresses	21
F18E2.1	WBGene00008936	papl-1	Lysosome	Lysosome: acid phosphatase	Lysosome: acid phosphatase	21
F28B4.3	WBGene00017892	F28B4.3	Stress response	Stress response: C-type Lectin	Stress response: C-type Lectin	21
F31F7.1	WBGene00017964	F31F7.1	Unknown	Unknown	Unknown	21
F33H12.7	WBGene00045457	F33H12.7	Unknown	Unknown	Unknown: regulated by multiple stresses	21
F35E12.8	WBGene00009432	cld-9	Stress response	Stress response: pathogen	Stress response: pathogen: other	21
F40F4.6	WBGene00018237	irg-7	Stress response	Stress response: C-type Lectin	Stress response: C-type Lectin	21
F53B2.8	WBGene00009957	F53B2.8	Unknown	Unknown	Unknown	21
F54D11.1	WBGene00018811	pmt-2	Metabolism	Metabolism: lipid	Metabolism: lipid: phospholipid	21
F54E2.1	WBGene00018823	F54E2.1	Unknown	Unknown	Unknown	21
F55C12.7	WBGene00018874	tag-234	Unknown	Unknown	Unknown	21
F57F5.1	WBGene00010204	F57F5.1	Proteolysis general	Proteolysis general: aspartate	Proteolysis general: aspartate: cathepsin	21
H22K11.1	WBGene00000216	asp-3	Proteolysis general	Proteolysis general: aspartate	Proteolysis general: aspartate: other	21
K01A2.2	WBGene00001391	far-7	Metabolism	Metabolism: lipid	Metabolism: lipid: binding	21
K08F4.7	WBGene00001752	gst-4	Stress response	Stress response: oxidative	Stress response: oxidative	21
R07E5.4	WBGene00011112	R07E5.4	Metabolism	Metabolism: other	Metabolism: other	21
T05E12.7	WBGene00005444	srh-237	Transmembrane protein	Transmembrane protein: seven transmembrane receptor	Transmembrane protein: seven transmembrane receptor: srh	21
T12B5.10	WBGene00020456	fbxa-60	Proteolysis proteasome	Proteolysis proteasome: E3	Proteolysis proteasome: E3: F box	21
T26F2.3	WBGene00045401	eol-1	mRNA functions	mRNA functions: processing	mRNA functions: processing: decapping	21
W02D7.2	WBGene00020938	clec-218	Stress response	Stress response: C-type Lectin	Stress response: C-type Lectin	21
Y22F5A.4	WBGene00003090	lys-1	Stress response	Stress response: pathogen	Stress response: pathogen: lysozyme	21
Y34F4.2	WBGene00021337	Y34F4.2	Unknown	Unknown	Unknown: regulated by multiple stresses	21
Y43F8B.14	WBGene00012824	Y43F8B.14	Unknown	Unknown	Unknown	21
Y54G2A.14	WBGene00021879	clec-83	Stress response	Stress response: C-type Lectin	Stress response: C-type Lectin	21
Y75B8A.28	WBGene00013559	Y75B8A.28	Unknown	Unknown	Unknown	21
Y94H6A.10	WBGene00022382	Y94H6A.10	Unknown	Unknown	Unknown: regulated by multiple stresses	21
ZC443.6	WBGene00013901	ugt-16	Stress response	Stress response: detoxification	Stress response: detoxification: ugt	21
ZK593.3	WBGene00014003	ZK593.3	Unknown	Unknown	Unknown	21
ZK6.6	WBGene00022641	ZK6.6	Transmembrane transport	Transmembrane transport: major facilitator	Transmembrane transport: major facilitator	21
ZK896.4	WBGene00014135	ZK896.4	Stress response	Stress response: pathogen	Stress response: pathogen: CUB	21
B0024.1	WBGene00000722	col-149	Extracellular material	Extracellular material: collagen	Extracellular material: collagen	20
B0310.5	WBGene00015141	ugt-46	Stress response	Stress response: detoxification	Stress response: detoxification: ugt	20
C10H11.6	WBGene00015695	ugt-26	Stress response	Stress response: detoxification	Stress response: detoxification: ugt	20
C14F5.3	WBGene00006588	tnt-3	Muscle function	Muscle function	Muscle function	20
C29F9.4	WBGene00016219	pals-24	Unknown	Unknown	Unknown	20
C45B11.3	WBGene00000981	dhs-18	Metabolism	Metabolism: short chain dehydrogenase	Metabolism: short chain dehydrogenase	20
C49G7.10	WBGene00016788	C49G7.10	Unknown	Unknown	Unknown	20
C49G7.7	WBGene00016785	C49G7.7	Unknown	Unknown	Unknown	20
D1025.2	WBGene00008354	gcsh-1	Metabolism	Metabolism: amino acid	Metabolism: amino acid: breakdown	20
D1054.8	WBGene00008375	D1054.8	Metabolism	Metabolism: lipid	Metabolism: lipid: sterol	20
F08H9.8	WBGene00008596	clec-54	Stress response	Stress response: C-type Lectin	Stress response: C-type Lectin	20
F09B12.3	WBGene00008607	F09B12.3	Signaling	Signaling: lipid	Signaling: lipid: phospholipase B	20
F09F7.6	WBGene00017303	F09F7.6	Unknown	Unknown	Unknown: regulated by multiple stresses	20
F10D2.11	WBGene00017336	ugt-41	Stress response	Stress response: detoxification	Stress response: detoxification: ugt	20
F10D2.6	WBGene00017332	ugt-37	Stress response	Stress response: detoxification	Stress response: detoxification: ugt	20
F15B9.6	WBGene00008850	F15B9.6	Unknown	Unknown	Unknown: regulated by multiple stresses	20
F18E3.11	WBGene00017567	F18E3.11	Unknown	Unknown	Unknown: regulated by multiple stresses	20
F20G2.5	WBGene00008988	F20G2.5	Stress response	Stress response: pathogen	Stress response: pathogen: other	20
F22A3.6	WBGene00017691	ilys-5	Proteolysis general	Proteolysis general: lysozyme	Proteolysis general: lysozyme	20
F22G12.1	WBGene00009061	pals-14	Unknown	Unknown	Unknown	20
F28D1.3	WBGene00009213	thn-1	Stress response	Stress response: pathogen	Stress response: pathogen: other	20
F32D8.12	WBGene00009334	F32D8.12	Metabolism	Metabolism: glycolysis	Metabolism: glycolysis	20
F35E12.6	WBGene00009430	F35E12.6	Stress response	Stress response: pathogen	Stress response: pathogen: other	20
F36G9.12	WBGene00009488	oac-20	Metabolism	Metabolism: lipid	Metabolism: lipid: o-acyl transferase	20
F38A3.2	WBGene00004300	ram-2	Extracellular material	Extracellular material: collagen	Extracellular material: collagen	20
F49H6.5	WBGene00009908	F49H6.5	Metabolism	Metabolism: molybdenum cofactor	Metabolism: molybdenum cofactor	20
F55G11.4	WBGene00010124	F55G11.4	Stress response	Stress response: pathogen	Stress response: pathogen: CUB	20
F56C3.9	WBGene00018946	F56C3.9	Unknown	Unknown	Unknown: regulated by multiple stresses	20
H43E16.1	WBGene00019273	H43E16.1	Unknown	Unknown	Unknown: regulated by multiple stresses	20
K09D9.1	WBGene00019564	K09D9.1	Unknown	Unknown	Unknown	20
K10B2.2	WBGene00019605	ctsa-1	Proteolysis general	Proteolysis general: cysteine	Proteolysis general: cysteine: cathepsin	20
K10C2.3	WBGene00019619	asp-14	Proteolysis general	Proteolysis general: aspartate	Proteolysis general: aspartate: other	20
M02D8.4	WBGene00019730	asns-2	Metabolism	Metabolism: amino acid	Metabolism: amino acid: synthesis	20
M195.1	WBGene00000653	col-77	Extracellular material	Extracellular material: collagen	Extracellular material: collagen	20
M28.8	WBGene00010899	M28.8	Unknown	Unknown	Unknown: regulated by multiple stresses	20
R08E5.3	WBGene00019963	R08E5.3	Protein modification	Protein modification: methyltransferase	Protein modification: methyltransferase	20
R09B5.3	WBGene00000556	cnc-2	Stress response	Stress response: pathogen	Stress response: pathogen: caenacin	20
T04F8.7	WBGene00011445	T04F8.7	Unknown	Unknown	Unknown: regulated by multiple stresses	20
T12D8.5	WBGene00011733	T12D8.5	Stress response	Stress response: heavy metal	Stress response: heavy metal	20
T14B4.4	WBGene00006636	tsp-10	Transmembrane protein	Transmembrane protein: other	Transmembrane protein: other	20
T16G1.5	WBGene00011799	T16G1.5	Unknown	Unknown	Unknown: regulated by multiple stresses	20
T22G5.2	WBGene00002259	lbp-7	Metabolism	Metabolism: lipid	Metabolism: lipid: binding	20
W01A11.4	WBGene00002273	lec-10	Stress response	Stress response: other	Stress response: other	20
W07B8.5	WBGene00000785	cpr-5	Proteolysis general	Proteolysis general: cysteine	Proteolysis general: cysteine: other	20
W09G12.7	WBGene00021121	W09G12.7	Unknown	Unknown	Unknown: regulated by multiple stresses	20
Y22D7AL.15	WBGene00021253	Y22D7AL.15	Unknown	Unknown	Unknown: regulated by multiple stresses	20
Y34F4.4	WBGene00021339	Y34F4.4	Unknown	Unknown	Unknown: regulated by multiple stresses	20
Y46C8AL.2	WBGene00021580	clec-174	Stress response	Stress response: C-type Lectin	Stress response: C-type Lectin	20
Y46C8AL.3	WBGene00021581	clec-70	Stress response	Stress response: C-type Lectin	Stress response: C-type Lectin	20
Y47D7A.13	WBGene00021625	Y47D7A.13	Unknown	Unknown	Unknown	20
Y51A2D.18	WBGene00013083	Y51A2D.18	Transmembrane transport	Transmembrane transport: solute carrier	Transmembrane transport: solute carrier	20
Y51A2D.4	WBGene00013073	hmit-1.1	Transmembrane transport	Transmembrane transport: lipid	Transmembrane transport: lipid	20
Y58A7A.3	WBGene00021977	Y58A7A.3	Unknown	Unknown	Unknown: regulated by multiple stresses	20
Y6G8.2	WBGene00012404	Y6G8.2	Unknown	Unknown	Unknown: regulated by multiple stresses	20
Y94H6A.2	WBGene00022375	Y94H6A.2	Unknown	Unknown	Unknown	20
ZK6.7	WBGene00022642	lipl-5	Metabolism	Metabolism: lipid	Metabolism: lipid: lipase	20
B0213.3	WBGene00003766	nlp-28	Neuronal function	Neuronal function: synaptic function	Neuronal function: synaptic function: neuropeptide	19
B0507.6	WBGene00015223	B0507.6	Unknown	Unknown	Unknown: regulated by multiple stresses	19
B0564.3	WBGene00007203	best-1	Transmembrane transport	Transmembrane transport: chloride channel	Transmembrane transport: chloride channel	19
C02A12.4	WBGene00003096	lys-7	Stress response	Stress response: pathogen	Stress response: pathogen: lysozyme	19
C05D12.3	WBGene00014666	C05D12.3	Metabolism	Metabolism: amino sugar	Metabolism: amino sugar	19
C08F11.13	WBGene00007460	C08F11.13	Unknown	Unknown	Unknown: regulated by multiple stresses	19
C14A6.1	WBGene00007565	clec-48	Stress response	Stress response: C-type Lectin	Stress response: C-type Lectin	19
C14C6.5	WBGene00015759	C14C6.5	Stress response	Stress response: pathogen	Stress response: pathogen: ShK	19
C18H7.11	WBGene00044457	C18H7.11	Unknown	Unknown	Unknown	19
C23G10.6	WBGene00016013	ugt-66	Stress response	Stress response: detoxification	Stress response: detoxification: ugt	19
C24B9.9	WBGene00016052	dod-3	Unknown	Unknown	Unknown: regulated by multiple stresses	19
C29F4.2	WBGene00007808	best-7	Transmembrane transport	Transmembrane transport: chloride channel	Transmembrane transport: chloride channel	19
C31C9.1	WBGene00006404	tag-10	Signaling	Signaling: hedgehog-like	Signaling: hedgehog-like	19
C36A4.1	WBGene00007963	cyp-25A1	Stress response	Stress response: detoxification	Stress response: detoxification: CYP	19
C36A4.2	WBGene00007964	cyp-25A2	Stress response	Stress response: detoxification	Stress response: detoxification: CYP	19
C44C1.5	WBGene00016644	abhd-3.2	Unknown	Unknown	Unknown: regulated by multiple stresses	19
C45E5.1	WBGene00016664	C45E5.1	Metabolism	Metabolism: other	Metabolism: other	19
C45G7.2	WBGene00016669	ilys-2	Stress response	Stress response: pathogen	Stress response: pathogen: other	19
C46F2.1	WBGene00016714	C46F2.1	Unknown	Unknown	Unknown: regulated by multiple stresses	19
C50B6.7	WBGene00008220	C50B6.7	Metabolism	Metabolism: carbohydrate	Metabolism: carbohydrate	19
C54F6.14	WBGene00001500	ftn-1	Metabolism	Metabolism: mitochondria	Metabolism: mitochondria: other	19
D2096.3	WBGene00017071	aagr-1	Metabolism	Metabolism: carbohydrate	Metabolism: carbohydrate	19
F01D5.1	WBGene00008492	F01D5.1	Stress response	Stress response: pathogen	Stress response: pathogen: other	19
F01D5.5	WBGene00008495	F01D5.5	Stress response	Stress response: pathogen	Stress response: pathogen: other	19
F08G2.5	WBGene00008577	F08G2.5	Stress response	Stress response: pathogen	Stress response: pathogen: other	19
F11A5.10	WBGene00001591	glc-1	Transmembrane transport	Transmembrane transport: chloride channel	Transmembrane transport: chloride channel	19
F11E6.5	WBGene00001240	elo-2	Metabolism	Metabolism: lipid	Metabolism: lipid: fatty acid	19
F22E5.1	WBGene00017703	F22E5.1	Unknown	Unknown	Unknown	19
F22H10.2	WBGene00017726	F22H10.2	Stress response	Stress response: pathogen	Stress response: pathogen: other	19
F25A2.1	WBGene00017764	F25A2.1	Unknown	Unknown	Unknown: regulated by multiple stresses	19
F25E2.4	WBGene00002058	ifd-2	Cytoskeleton	Cytoskeleton: intermediate filament protein	Cytoskeleton: intermediate filament protein	19
F27C8.4	WBGene00005003	spp-18	Stress response	Stress response: pathogen	Stress response: pathogen: saposin	19
F27E5.1	WBGene00009192	asah-2	Metabolism	Metabolism: lipid	Metabolism: lipid: sphingolipid	19
F28A10.6	WBGene00017874	acdh-9	Metabolism	Metabolism: lipid	Metabolism: lipid: beta oxidation	19
F28F8.2	WBGene00009221	acs-2	Metabolism	Metabolism: lipid	Metabolism: lipid: fatty acid	19
F35C5.5	WBGene00009393	clec-62	Stress response	Stress response: C-type Lectin	Stress response: C-type Lectin	19
F35E8.8	WBGene00001786	gst-38	Stress response	Stress response: GST	Stress response: GST	19
F38B6.4	WBGene00018174	F38B6.4	Unknown	Unknown	Unknown	19
F41F3.4	WBGene00000712	col-139	Extracellular material	Extracellular material: collagen	Extracellular material: collagen	19
F54B8.4	WBGene00010019	F54B8.4	Unknown	Unknown	Unknown	19
F55E10.6	WBGene00018885	drd-5	Metabolism	Metabolism: short chain dehydrogenase	Metabolism: short chain dehydrogenase	19
F56H9.2	WBGene00010174	F56H9.2	Unknown	Unknown	Unknown: regulated by multiple stresses	19
F58A6.1	WBGene00019022	F58A6.1	Metabolism	Metabolism: lipid	Metabolism: lipid: beta oxidation	19
H12C20.3	WBGene00003658	nhr-68	Transcription factor	Transcription factor: NHR	Transcription factor: NHR	19
H20E11.1	WBGene00019213	H20E11.1	Unknown	Unknown	Unknown: regulated by multiple stresses	19
K01A2.10	WBGene00019284	K01A2.10	Unknown	Unknown	Unknown	19
K06A4.7	WBGene00010597	K06A4.7	Unknown	Unknown	Unknown: regulated by multiple stresses	19
K08E5.3	WBGene00003482	mua-3	Extracellular material	Extracellular material: matrix	Extracellular material: matrix	19
K08E7.7	WBGene00000841	cul-6	Proteolysis proteasome	Proteolysis proteasome: E3	Proteolysis proteasome: E3: SCF	19
K10D11.2	WBGene00010746	K10D11.2	Stress response	Stress response: pathogen	Stress response: pathogen: CUB	19
R03D7.1	WBGene00010988	metr-1	Metabolism	Metabolism: 1CC	Metabolism: 1CC: folate	19
R09B5.6	WBGene00019978	hacd-1	Metabolism	Metabolism: lipid	Metabolism: lipid: beta oxidation	19
R10D12.9	WBGene00011190	swt-6	Transmembrane transport	Transmembrane transport: sugar	Transmembrane transport: sugar	19
T03F1.10	WBGene00020191	clec-53	Stress response	Stress response: C-type Lectin	Stress response: C-type Lectin	19
T07H3.3	WBGene00020326	math-38	Stress response	Stress response: pathogen	Stress response: pathogen: other	19
T12B5.8	WBGene00020455	fbxa-59	Proteolysis proteasome	Proteolysis proteasome: E3	Proteolysis proteasome: E3: F box	19
T16G1.6	WBGene00011800	T16G1.6	Unknown	Unknown	Unknown	19
T16G1.7	WBGene00011801	T16G1.7	Unknown	Unknown	Unknown: regulated by multiple stresses	19
T19H12.1	WBGene00020587	ugt-9	Stress response	Stress response: detoxification	Stress response: detoxification: ugt	19
T22B7.7	WBGene00020674	T22B7.7	Metabolism	Metabolism: lipid	Metabolism: lipid: beta oxidation	19
T25E12.12	WBGene00012027	fbxa-127	Proteolysis proteasome	Proteolysis proteasome: E3	Proteolysis proteasome: E3: F box	19
Y37H2A.14	WBGene00045416	Y37H2A.14	Unknown	Unknown	Unknown: regulated by multiple stresses	19
Y39G10AR.6	WBGene00021464	ugt-31	Stress response	Stress response: detoxification	Stress response: detoxification: ugt	19
Y54G2A.45	WBGene00044488	Y54G2A.45	Unknown	Unknown	Unknown: regulated by multiple stresses	19
Y82E9BL.10	WBGene00022326	fbxa-14	Proteolysis proteasome	Proteolysis proteasome: E3	Proteolysis proteasome: E3: F box	19
ZK185.3	WBGene00022683	ZK185.3	Unknown	Unknown	Unknown	19
ZK228.4	WBGene00013947	ZK228.4	Stress response	Stress response: pathogen	Stress response: pathogen: other	19
ZK512.7	WBGene00013986	ZK512.7	Unknown	Unknown	Unknown	19
ZK673.1	WBGene00014057	ZK673.1	Unknown	Unknown	Unknown: regulated by multiple stresses	19
ZK673.9	WBGene00014063	clec-143	Stress response	Stress response: C-type Lectin	Stress response: C-type Lectin	19
ZK970.7	WBGene00014173	ZK970.7	Unknown	Unknown	Unknown	19
B0035.13	WBGene00007112	B0035.13	Unknown	Unknown	Unknown: regulated by multiple stresses	18
B0218.2	WBGene00015048	faah-2	Metabolism	Metabolism: lipid	Metabolism: lipid: fatty acid	18
B0284.1	WBGene00007131	pals-26	Development	Development: somatic	Development: somatic	18
C01F1.3	WBGene00015298	C01F1.3	Metabolism	Metabolism: nucleotide	Metabolism: nucleotide	18
C06B3.7	WBGene00007366	C06B3.7	Unknown	Unknown	Unknown	18
C07B5.5	WBGene00003828	nuc-1	DNA	DNA: nuclease	DNA: nuclease	18
C09F12.1	WBGene00000522	clc-1	Cytoskeleton	Cytoskeleton: claudin	Cytoskeleton: claudin	18
C16B8.3	WBGene00015823	C16B8.3	Unknown	Unknown	Unknown: regulated by multiple stresses	18
C29F9.3	WBGene00016218	pals-23	Unknown	Unknown	Unknown	18
C33A12.6	WBGene00007885	ugt-21	Stress response	Stress response: detoxification	Stress response: detoxification: ugt	18
C33C12.8	WBGene00016340	gba-2	Metabolism	Metabolism: lipid	Metabolism: lipid: sphingolipid	18
C44H4.3	WBGene00006366	sym-1	Extracellular material	Extracellular material: PGI	Extracellular material: PGI	18
C44H9.1	WBGene00008097	ugt-15	Stress response	Stress response: detoxification	Stress response: detoxification: ugt	18
C47A10.1	WBGene00004003	pgp-9	Transmembrane transport	Transmembrane transport: ABC	Transmembrane transport: ABC	18
C47B2.8	WBGene00004196	prx-11	Stress response	Stress response: pathogen	Stress response: pathogen: other	18
C53A3.2	WBGene00016892	pgph-3	Metabolism	Metabolism: lipid	Metabolism: lipid: glycerolipid	18
C54D10.1	WBGene00008296	cdr-2	Stress response	Stress response: heavy metal	Stress response: heavy metal	18
C56A3.2	WBGene00008341	ttr-44	Unknown	Unknown	Unknown: regulated by multiple stresses	18
F08H9.7	WBGene00008595	clec-56	Stress response	Stress response: C-type Lectin	Stress response: C-type Lectin	18
F09C8.1	WBGene00008621	F09C8.1	Signaling	Signaling: lipid	Signaling: lipid: phospholipase B	18
F10D7.3	WBGene00017340	F10D7.3	Metabolism	Metabolism: mitochondria	Metabolism: mitochondria: other	18
F14F7.3	WBGene00008810	cyp-13A12	Stress response	Stress response: detoxification	Stress response: detoxification: CYP	18
F15B9.1	WBGene00001387	far-3	Metabolism	Metabolism: lipid	Metabolism: lipid: binding	18
F16C3.2	WBGene00008886	F16C3.2	Unknown	Unknown	Unknown	18
F32G8.6	WBGene00000298	cat-4	Neuronal function	Neuronal function: synaptic function	Neuronal function: synaptic function: neurotransmitter metabolism	18
F36H1.5	WBGene00009493	hrg-4	Transmembrane transport	Transmembrane transport: heme	Transmembrane transport: heme	18
F39E9.1	WBGene00018194	F39E9.1	Pseudogene	Pseudogene	Pseudogene	18
F43C9.1	WBGene00018375	F43C9.1	Proteolysis proteasome	Proteolysis proteasome: E3	Proteolysis proteasome: E3: F box	18
F44C4.3	WBGene00000784	cpr-4	Proteolysis general	Proteolysis general: aspartate	Proteolysis general: aspartate: cathepsin	18
F47C10.6	WBGene00018543	ugt-32	Stress response	Stress response: detoxification	Stress response: detoxification: ugt	18
F49E12.2	WBGene00009898	dod-23	Unknown	Unknown	Unknown: regulated by multiple stresses	18
F49F1.7	WBGene00018647	F49F1.7	Unknown	Unknown	Unknown: regulated by multiple stresses	18
F54B11.11	WBGene00010034	F54B11.11	Stress response	Stress response: pathogen	Stress response: pathogen: other	18
F54E2.3	WBGene00004130	ketn-1	Cytoskeleton	Cytoskeleton: other	Cytoskeleton: other	18
F54F3.4	WBGene00010063	dhrs-4	Metabolism	Metabolism: short chain dehydrogenase	Metabolism: short chain dehydrogenase	18
F57B1.3	WBGene00000732	col-159	Extracellular material	Extracellular material: collagen	Extracellular material: collagen	18
F57H12.6	WBGene00019021	F57H12.6	Unknown	Unknown	Unknown: regulated by multiple stresses	18
F59D6.3	WBGene00019105	asp-8	Proteolysis general	Proteolysis general: aspartate	Proteolysis general: aspartate: cathepsin	18
K03A1.5	WBGene00006351	sur-5	Metabolism	Metabolism: lipid	Metabolism: lipid: fatty acid	18
K07C6.5	WBGene00019473	cyp-35A5	Stress response	Stress response: detoxification	Stress response: detoxification: CYP	18
K08D8.6	WBGene00010660	K08D8.6	Stress response	Stress response: pathogen	Stress response: pathogen: CUB	18
K09D9.2	WBGene00019565	cyp-35A3	Stress response	Stress response: detoxification	Stress response: detoxification: CYP	18
K10C2.1	WBGene00019617	K10C2.1	Proteolysis general	Proteolysis general: cysteine	Proteolysis general: cysteine: cathepsin	18
K10D11.6	WBGene00010750	K10D11.6	Stress response	Stress response: detoxification	Stress response: detoxification: CYP	18
K10G4.3	WBGene00010752	K10G4.3	Unknown	Unknown	Unknown: regulated by multiple stresses	18
K11G9.3	WBGene00019654	K11G9.3	Unknown	Unknown	Unknown	18
R03G8.3	WBGene00010998	R03G8.3	Unknown	Unknown	Unknown	18
R09B5.4	WBGene00019977	fpn-1.2	Transmembrane transport	Transmembrane transport: solute carrier	Transmembrane transport: solute carrier	18
T09F5.9	WBGene00011668	clec-47	Stress response	Stress response: C-type Lectin	Stress response: C-type Lectin	18
T22F3.11	WBGene00020700	T22F3.11	Unknown	Unknown	Unknown: regulated by multiple stresses	18
T23F4.3	WBGene00020741	dlhd-1	Unknown	Unknown	Unknown	18
T28F3.8	WBGene00012134	T28F3.8	Unknown	Unknown	Unknown: regulated by multiple stresses	18
W02H5.8	WBGene00020962	W02H5.8	Metabolism	Metabolism: lipid	Metabolism: lipid: glycerolipid	18
W03F9.4	WBGene00021002	W03F9.4	Metabolism	Metabolism: lipid	Metabolism: lipid: beta oxidation	18
W05B2.5	WBGene00000668	col-93	Extracellular material	Extracellular material: collagen	Extracellular material: collagen	18
W07B8.1	WBGene00021070	cpr-8	Proteolysis general	Proteolysis general: aspartate	Proteolysis general: aspartate: cathepsin	18
Y105C5B.28	WBGene00001604	gln-3	Metabolism	Metabolism: amino acid	Metabolism: amino acid: synthesis	18
Y105E8A.4	WBGene00001156	ech-7	Metabolism	Metabolism: lipid	Metabolism: lipid: beta oxidation	18
Y39B6A.20	WBGene00000214	asp-1	Proteolysis general	Proteolysis general: aspartate	Proteolysis general: aspartate: cathepsin	18
Y43C5A.7	WBGene00044922	Y43C5A.7	Cytoskeleton	Cytoskeleton: other	Cytoskeleton: other	18
Y46C8AL.5	WBGene00021583	clec-72	Stress response	Stress response: C-type Lectin	Stress response: C-type Lectin	18
Y51H7BM.1	WBGene00021772	math-45	Unknown	Unknown	Unknown	18
Y54G2A.49	WBGene00044492	Y54G2A.49	Unknown	Unknown	Unknown	18
Y69A2AR.5	WBGene00022076	daao-1	Metabolism	Metabolism: amino acid	Metabolism: amino acid: breakdown	18
ZK550.6	WBGene00014000	ZK550.6	Metabolism	Metabolism: other	Metabolism: other	18
ZK816.5	WBGene00000989	dhs-26	Metabolism	Metabolism: short chain dehydrogenase	Metabolism: short chain dehydrogenase	18
B0213.2	WBGene00003765	nlp-27	Neuronal function	Neuronal function: synaptic function	Neuronal function: synaptic function: neuropeptide	17
B0365.6	WBGene00007153	clec-41	Stress response	Stress response: C-type Lectin	Stress response: C-type Lectin	17
C04F6.3	WBGene00000503	cht-1	Extracellular material	Extracellular material: chitinase	Extracellular material: chitinase	17
C09G5.5	WBGene00000656	col-80	Extracellular material	Extracellular material: collagen	Extracellular material: collagen	17
C10C5.2	WBGene00007506	C10C5.2	Stress response	Stress response: pathogen	Stress response: pathogen: other	17
C11E4.7	WBGene00007521	C11E4.7	Unknown	Unknown	Unknown: regulated by multiple stresses	17
C18A11.1	WBGene00015947	C18A11.1	Unknown	Unknown	Unknown: regulated by multiple stresses	17
C25B8.3	WBGene00000786	cpr-6	Stress response	Stress response: osmotic	Stress response: osmotic	17
C25H3.10	WBGene00016119	C25H3.10	Unknown	Unknown	Unknown: regulated by multiple stresses	17
C34H4.3	WBGene00044073	tag-244	Unknown	Unknown	Unknown	17
C39E9.2	WBGene00008027	scl-5	Extracellular material	Extracellular material: secreted protein	Extracellular material: secreted protein	17
C45B2.2	WBGene00016659	C45B2.2	Unknown	Unknown	Unknown: regulated by multiple stresses	17
C48D5.1	WBGene00003605	nhr-6	Transcription factor	Transcription factor: NHR	Transcription factor: NHR	17
C49G7.12	WBGene00077593	C49G7.12	Unknown	Unknown	Unknown	17
C54G6.5	WBGene00005002	spp-17	Unknown	Unknown	Unknown: regulated by multiple stresses	17
F01D5.2	WBGene00008493	F01D5.2	Extracellular material	Extracellular material: matrix	Extracellular material: matrix	17
F08A8.3	WBGene00008566	acox-1.3	Metabolism	Metabolism: lipid	Metabolism: lipid: beta oxidation	17
F10D2.10	WBGene00017335	F10D2.10	Unknown	Unknown	Unknown: regulated by multiple stresses	17
F10E9.12	WBGene00017361	F10E9.12	Unknown	Unknown	Unknown: regulated by multiple stresses	17
F11G11.3	WBGene00001754	gst-6	Stress response	Stress response: GST	Stress response: GST	17
F17E9.11	WBGene00003099	lys-10	Proteolysis general	Proteolysis general: lysozyme	Proteolysis general: lysozyme	17
F18E3.12	WBGene00045275	F18E3.12	Unknown	Unknown	Unknown: regulated by multiple stresses	17
F21C10.10	WBGene00017659	F21C10.10	Metabolism	Metabolism: lipid	Metabolism: lipid: beta oxidation	17
F21H7.1	WBGene00001770	gst-22	Stress response	Stress response: GST	Stress response: GST	17
F23H12.4	WBGene00005018	sqt-3	Extracellular material	Extracellular material: collagen	Extracellular material: collagen	17
F28H7.3	WBGene00009237	F28H7.3	Unknown	Unknown	Unknown: regulated by multiple stresses	17
F35C5.8	WBGene00009396	clec-65	Stress response	Stress response: C-type Lectin	Stress response: C-type Lectin	17
F35E12.10	WBGene00009434	F35E12.10	Stress response	Stress response: pathogen	Stress response: pathogen: CUB	17
F38A3.1	WBGene00000657	col-81	Extracellular material	Extracellular material: collagen	Extracellular material: collagen	17
F38E11.1	WBGene00002012	hsp-12.3	Stress response	Stress response: heat	Stress response: heat	17
F41F3.3	WBGene00018297	F41F3.3	Unknown	Unknown	Unknown: regulated by multiple stresses	17
F43H9.4	WBGene00018400	F43H9.4	Protein modification	Protein modification: carbohydrate	Protein modification: carbohydrate	17
F44D12.9	WBGene00009686	ent-7	Transmembrane transport	Transmembrane transport: solute carrier	Transmembrane transport: solute carrier	17
F47D12.6	WBGene00018562	F47D12.6	Unknown	Unknown	Unknown	17
F48D6.4	WBGene00018602	F48D6.4	Unknown	Unknown	Unknown: regulated by multiple stresses	17
F49F1.1	WBGene00018643	drd-50	Stress response	Stress response: pathogen	Stress response: pathogen: other	17
F53F1.5	WBGene00009983	cut-2	Extracellular material	Extracellular material: cuticlin	Extracellular material: cuticlin	17
F54F11.2	WBGene00010070	nep-17	Proteolysis general	Proteolysis general: metallopeptidase	Proteolysis general: metallopeptidase	17
F58G6.9	WBGene00044107	F58G6.9	Transmembrane transport	Transmembrane transport: solute carrier	Transmembrane transport: solute carrier	17
F59A6.4	WBGene00019086	F59A6.4	Cytoskeleton	Cytoskeleton: microtubule	Cytoskeleton: microtubule: tau tubulin kinase	17
F59B1.8	WBGene00019100	F59B1.8	Stress response	Stress response: other	Stress response: other	17
F59D8.1	WBGene00006927	vit-3	Metabolism	Metabolism: lipid	Metabolism: lipid: binding	17
K05F1.10	WBGene00019411	K05F1.10	Proteolysis general	Proteolysis general: inhibitor	Proteolysis general: inhibitor: TIL domain	17
K05F6.11	WBGene00044697	poml-4	Stress response	Stress response: other	Stress response: other	17
K06A4.1	WBGene00003522	nas-3	Proteolysis general	Proteolysis general: metallopeptidase	Proteolysis general: metallopeptidase	17
K08E7.9	WBGene00003995	pgp-1	Transmembrane transport	Transmembrane transport: ABC	Transmembrane transport: ABC	17
K09C4.1	WBGene00019547	K09C4.1	Transmembrane transport	Transmembrane transport: solute carrier	Transmembrane transport: solute carrier	17
K09C8.1	WBGene00003943	pbo-4	Transmembrane transport	Transmembrane transport: sodium channel	Transmembrane transport: sodium channel	17
M88.1	WBGene00010904	ugt-62	Stress response	Stress response: detoxification	Stress response: detoxification: ugt	17
R09B5.8	WBGene00000557	cnc-3	Stress response	Stress response: pathogen	Stress response: pathogen: caenacin	17
T05B11.4	WBGene00020247	T05B11.4	Unknown	Unknown	Unknown	17
T05E12.3	WBGene00011486	T05E12.3	Transmembrane transport	Transmembrane transport: potassium channel	Transmembrane transport: potassium channel	17
T08A9.7	WBGene00004988	spp-3	Stress response	Stress response: pathogen	Stress response: pathogen: saposin	17
T12G3.1	WBGene00011737	sqst-1	Signaling	Signaling: other	Signaling: other	17
T15B7.1	WBGene00020516	T15B7.1	Unknown	Unknown	Unknown: regulated by multiple stresses	17
T23B3.5	WBGene00020713	T23B3.5	Unknown	Unknown	Unknown: regulated by multiple stresses	17
T27F2.4	WBGene00012101	zip-10	Transcription factor	Transcription factor: bZIP	Transcription factor: bZIP	17
VC5.3	WBGene00003786	npa-1	Metabolism	Metabolism: lipid	Metabolism: lipid: binding	17
VZK822L.1	WBGene00001398	fat-6	Metabolism	Metabolism: lipid	Metabolism: lipid: fatty acid	17
W05B2.6	WBGene00000667	col-92	Extracellular material	Extracellular material: collagen	Extracellular material: collagen	17
Y116F11B.3	WBGene00003959	pcp-4	Proteolysis general	Proteolysis general: serine	Proteolysis general: serine	17
Y17G7B.14	WBGene00012467	arrd-8	Signaling	Signaling: heteromeric G protein	Signaling: heteromeric G protein: arrestin	17
Y17G7B.8	WBGene00012462	Y17G7B.8	Stress response	Stress response: pathogen	Stress response: pathogen: other	17
Y22D7AR.9	WBGene00021262	fbxa-74	Proteolysis proteasome	Proteolysis proteasome: E3	Proteolysis proteasome: E3: F box	17
Y34D9A.11	WBGene00021335	spp-23	Unknown	Unknown	Unknown: regulated by multiple stresses	17
Y38E10A.14	WBGene00012592	Y38E10A.14	Unknown	Unknown	Unknown	17
Y38E10A.4	WBGene00012582	clec-8	Stress response	Stress response: C-type Lectin	Stress response: C-type Lectin	17
Y39B6A.24	WBGene00012683	asp-17	Proteolysis general	Proteolysis general: aspartate	Proteolysis general: aspartate: cathepsin	17
Y41G9A.10	WBGene00044901	Y41G9A.10	Unknown	Unknown	Unknown: regulated by multiple stresses	17
Y47D3A.10	WBGene00006553	tbx-34	Transcription factor	Transcription factor: T box	Transcription factor: T box	17
Y51H4A.25	WBGene00013119	Y51H4A.25	Metabolism	Metabolism: carbohydrate	Metabolism: carbohydrate	17
Y54G2A.33	WBGene00021895	clec-84	Stress response	Stress response: C-type Lectin	Stress response: C-type Lectin	17
Y54G2A.6	WBGene00021872	clec-85	Stress response	Stress response: C-type Lectin	Stress response: C-type Lectin	17
Y65B4BR.1	WBGene00022040	Y65B4BR.1	Signaling	Signaling: lipid	Signaling: lipid: phospholipase B	17
Y6E2A.4	WBGene00012398	Y6E2A.4	Unknown	Unknown	Unknown: regulated by multiple stresses	17
Y6E2A.5	WBGene00012399	Y6E2A.5	Unknown	Unknown	Unknown	17
Y70C5C.6	WBGene00003702	nhr-112	Transcription factor	Transcription factor: NHR	Transcription factor: NHR	17
Y73B6BL.24	WBGene00022245	acp-6	Lysosome	Lysosome: acid phosphatase	Lysosome: acid phosphatase	17
Y73B6BL.34	WBGene00000256	bli-6	Extracellular material	Extracellular material: collagen	Extracellular material: collagen	17
Y9C9A.8	WBGene00021178	Y9C9A.8	Proteolysis proteasome	Proteolysis proteasome: E3	Proteolysis proteasome: E3: F box	17
ZC196.4	WBGene00022548	ZC196.4	Unknown	Unknown	Unknown	17
ZK1290.10	WBGene00022891	ZK1290.10	Unknown	Unknown	Unknown	17
ZK180.6	WBGene00022680	ZK180.6	Unknown	Unknown	Unknown: regulated by multiple stresses	17
B0213.17	WBGene00015046	nlp-34	Neuronal function	Neuronal function: synaptic function	Neuronal function: synaptic function: neuropeptide	16
B0218.6	WBGene00015050	clec-51	Stress response	Stress response: C-type Lectin	Stress response: C-type Lectin	16
B0284.2	WBGene00007132	pals-27	Unknown	Unknown	Unknown	16
B0286.3	WBGene00015116	pacs-1	Metabolism	Metabolism: nucleotide	Metabolism: nucleotide	16
B0495.4	WBGene00003730	nhx-2	Transmembrane transport	Transmembrane transport: sodium channel	Transmembrane transport: sodium channel	16
C02E7.7	WBGene00015340	C02E7.7	Unknown	Unknown	Unknown: regulated by multiple stresses	16
C02H6.2	WBGene00015362	fbxa-105	Proteolysis proteasome	Proteolysis proteasome: E3	Proteolysis proteasome: E3: F box	16
C05D9.9	WBGene00015476	C05D9.9	Unknown	Unknown	Unknown: regulated by multiple stresses	16
C05E4.9	WBGene00001564	icl-1	Metabolism	Metabolism: glycolysis	Metabolism: glycolysis	16
C06E4.8	WBGene00015537	C06E4.8	Unknown	Unknown	Unknown: regulated by multiple stresses	16
C08A9.1	WBGene00004932	sod-3	Stress response	Stress response: oxidative	Stress response: oxidative	16
C08E3.5	WBGene00015597	fbxa-162	Pseudogene	Pseudogene	Pseudogene	16
C08E3.6	WBGene00015598	fbxa-163	Proteolysis proteasome	Proteolysis proteasome: E3	Proteolysis proteasome: E3: F box	16
C16D9.4	WBGene00015859	C16D9.4	Unknown	Unknown	Unknown: regulated by multiple stresses	16
C17E7.1	WBGene00015897	nhr-156	Transcription factor	Transcription factor: NHR	Transcription factor: NHR	16
C17F4.7	WBGene00015913	C17F4.7	Unknown	Unknown	Unknown: regulated by multiple stresses	16
C18E9.9	WBGene00007689	C18E9.9	Stress response	Stress response: pathogen	Stress response: pathogen: other	16
C29F7.2	WBGene00007811	C29F7.2	Unknown	Unknown	Unknown	16
C30B5.3	WBGene00000771	cpb-2	mRNA functions	mRNA functions: processing	mRNA functions: processing: polyadenylation	16
C34C6.7	WBGene00007919	cup-16	Trafficking	Trafficking: endocytosis	Trafficking: endocytosis: other	16
C34D1.5	WBGene00007932	zip-5	Transcription factor	Transcription factor: bZIP	Transcription factor: bZIP	16
C34D10.2	WBGene00016407	C34D10.2	Proteolysis proteasome	Proteolysis proteasome: E3	Proteolysis proteasome: E3: RING finger	16
C35C5.8	WBGene00007957	C35C5.8	Unknown	Unknown	Unknown: regulated by multiple stresses	16
C36C5.12	WBGene00016481	C36C5.12	Unknown	Unknown	Unknown: regulated by multiple stresses	16
C38H2.2	WBGene00008019	C38H2.2	Protein modification	Protein modification: carbohydrate	Protein modification: carbohydrate	16
C49G7.5	WBGene00016783	irg-2	Stress response	Stress response: pathogen	Stress response: pathogen: other	16
D1009.1	WBGene00017012	acs-22	Metabolism	Metabolism: lipid	Metabolism: lipid: fatty acid	16
E02C12.8	WBGene00017093	E02C12.8	Unknown	Unknown	Unknown: regulated by multiple stresses	16
E03H4.10	WBGene00008477	clec-17	Stress response	Stress response: C-type Lectin	Stress response: C-type Lectin	16
EEED8.15	WBGene00017143	EEED8.15	Unknown	Unknown	Unknown: regulated by multiple stresses	16
F08H9.5	WBGene00008593	clec-227	Stress response	Stress response: C-type Lectin	Stress response: C-type Lectin	16
F09G8.8	WBGene00017322	clec-160	Stress response	Stress response: C-type Lectin	Stress response: C-type Lectin	16
F10A3.4	WBGene00008634	F10A3.4	Unknown	Unknown	Unknown	16
F11E6.3	WBGene00008707	F11E6.3	Unknown	Unknown	Unknown: regulated by multiple stresses	16
F11G11.10	WBGene00000606	col-17	Extracellular material	Extracellular material: collagen	Extracellular material: collagen	16
F11H8.3	WBGene00000597	col-8	Extracellular material	Extracellular material: collagen	Extracellular material: collagen	16
F13A7.11	WBGene00008726	F13A7.11	Stress response	Stress response: pathogen	Stress response: pathogen: other	16
F13D12.6	WBGene00008741	F13D12.6	Metabolism	Metabolism: carbohydrate	Metabolism: carbohydrate	16
F17C11.6	WBGene00008917	F17C11.6	Unknown	Unknown	Unknown: regulated by multiple stresses	16
F21C10.9	WBGene00017658	F21C10.9	Unknown	Unknown	Unknown	16
F22B8.6	WBGene00009048	cth-1	Metabolism	Metabolism: 1CC	Metabolism: 1CC: transsulfuration	16
F23F12.3	WBGene00017751	F23F12.3	Transmembrane transport	Transmembrane transport: solute carrier	Transmembrane transport: solute carrier	16
F25B4.8	WBGene00017771	F25B4.8	Cell cycle	Cell cycle: chromosome dynamics	Cell cycle: chromosome dynamics: CENP	16
F30B5.1	WBGene00001074	dpy-13	Extracellular material	Extracellular material: collagen	Extracellular material: collagen	16
F31C3.11	WBGene00004567	rrn-2.1	Ribosome	Ribosome: subunit	Ribosome: subunit	16
F32A5.5	WBGene00000169	aqp-1	Transmembrane transport	Transmembrane transport: aquaporin	Transmembrane transport: aquaporin	16
F32H2.5	WBGene00009342	fasn-1	Metabolism	Metabolism: lipid	Metabolism: lipid: fatty acid	16
F32H5.1	WBGene00009347	F32H5.1	Proteolysis general	Proteolysis general: aspartate	Proteolysis general: aspartate: cathepsin	16
F38A1.5	WBGene00009518	clec-166	Stress response	Stress response: C-type Lectin	Stress response: C-type Lectin	16
F39E9.2	WBGene00018195	btb-16	Unknown	Unknown	Unknown: regulated by multiple stresses	16
F40F8.7	WBGene00004096	pqm-1	Nucleic acid	Nucleic acid: binding	Nucleic acid: binding: zinc finger	16
F40H3.2	WBGene00018250	F40H3.2	Unknown	Unknown	Unknown: regulated by multiple stresses	16
F42A10.7	WBGene00018343	F42A10.7	Proteolysis proteasome	Proteolysis proteasome: E3	Proteolysis proteasome: E3: F box	16
F42A8.1	WBGene00009626	F42A8.1	Development	Development: general	Development: general	16
F45D11.1	WBGene00018448	F45D11.1	Pseudogene	Pseudogene	Pseudogene	16
F47G4.3	WBGene00009824	gpdh-1	Metabolism	Metabolism: lipid	Metabolism: lipid: phospholipid	16
F55B11.4	WBGene00010086	F55B11.4	Unknown	Unknown	Unknown	16
F55G1.15	WBGene00018907	F55G1.15	Unknown	Unknown	Unknown: regulated by multiple stresses	16
F58F9.7	WBGene00019060	acox-3	Metabolism	Metabolism: lipid	Metabolism: lipid: beta oxidation	16
F58G1.4	WBGene00010266	dct-18	Unknown	Unknown	Unknown	16
F59C12.4	WBGene00045272	F59C12.4	Unknown	Unknown	Unknown: regulated by multiple stresses	16
H20E11.2	WBGene00019214	H20E11.2	Unknown	Unknown	Unknown: regulated by multiple stresses	16
K01D12.11	WBGene00010470	cdr-4	Stress response	Stress response: heavy metal	Stress response: heavy metal	16
K02F2.2	WBGene00019322	ahcy-1	Metabolism	Metabolism: 1CC	Metabolism: 1CC: methionine	16
K06A4.5	WBGene00010595	haao-1	Metabolism	Metabolism: lipid	Metabolism: lipid: beta oxidation	16
K08D12.6	WBGene00019540	K08D12.6	Unknown	Unknown	Unknown: regulated by multiple stresses	16
K09C4.5	WBGene00019550	K09C4.5	Transmembrane transport	Transmembrane transport: solute carrier	Transmembrane transport: solute carrier	16
K09F5.3	WBGene00004999	spp-14	Stress response	Stress response: pathogen	Stress response: pathogen: saposin	16
K10D11.3	WBGene00010747	K10D11.3	Stress response	Stress response: detoxification	Stress response: detoxification: CYP	16
K11H12.3	WBGene00019659	K11H12.3	Unknown	Unknown	Unknown: regulated by multiple stresses	16
M01H9.1	WBGene00019717	trx-3	Stress response	Stress response: other	Stress response: other	16
M02H5.4	WBGene00019742	nhr-202	Transcription factor	Transcription factor: NHR	Transcription factor: NHR	16
R03H10.6	WBGene00019858	R03H10.6	DNA	DNA: replication	DNA: replication	16
R07B1.10	WBGene00002271	lec-8	Stress response	Stress response: pathogen	Stress response: pathogen: lectin	16
R07C12.1	WBGene00019931	R07C12.1	Unknown	Unknown	Unknown: regulated by multiple stresses	16
R08H2.1	WBGene00000986	dhs-23	Metabolism	Metabolism: short chain dehydrogenase	Metabolism: short chain dehydrogenase	16
R11D1.11	WBGene00000984	dhs-21	Metabolism	Metabolism: carbohydrate	Metabolism: carbohydrate	16
R193.2	WBGene00020128	R193.2	Unknown	Unknown	Unknown: regulated by multiple stresses	16
T02B5.3	WBGene00011364	T02B5.3	Unknown	Unknown	Unknown: regulated by multiple stresses	16
T05F1.9	WBGene00011494	T05F1.9	Unknown	Unknown	Unknown: regulated by multiple stresses	16
T08A9.9	WBGene00004990	spp-5	Stress response	Stress response: pathogen	Stress response: pathogen: saposin	16
T10B9.8	WBGene00011677	cyp-13A1	Stress response	Stress response: detoxification	Stress response: detoxification: CYP	16
T10C6.15	WBGene00050899	T10C6.15	Unknown	Unknown	Unknown	16
T10H4.11	WBGene00011699	cyp-34A2	Stress response	Stress response: detoxification	Stress response: detoxification: CYP	16
T15B7.3	WBGene00000716	col-143	Extracellular material	Extracellular material: collagen	Extracellular material: collagen	16
T16G12.1	WBGene00011803	T16G12.1	Proteolysis general	Proteolysis general: metallopeptidase	Proteolysis general: metallopeptidase	16
T21H3.1	WBGene00020662	T21H3.1	Unknown	Unknown	Unknown	16
T22C8.5	WBGene00011926	sptf-2	Transcription factor	Transcription factor: ZF	Transcription factor: ZF	16
T25B9.7	WBGene00012013	ugt-54	Stress response	Stress response: detoxification	Stress response: detoxification: ugt	16
T25C12.3	WBGene00012018	T25C12.3	Stress response	Stress response: C-type Lectin	Stress response: C-type Lectin	16
T25E12.13	WBGene00012028	srz-99	Transmembrane protein	Transmembrane protein: seven transmembrane receptor	Transmembrane protein: seven transmembrane receptor: srz	16
T28D6.2	WBGene00006533	tba-7	Cytoskeleton	Cytoskeleton: microtubule	Cytoskeleton: microtubule: tubulin	16
Y32B12A.3	WBGene00012518	comt-2	Protein modification	Protein modification: methyltransferase	Protein modification: methyltransferase	16
Y37D8A.16	WBGene00012554	Y37D8A.16	Unknown	Unknown	Unknown	16
Y39B6A.5	WBGene00012668	Y39B6A.5	Unknown	Unknown	Unknown	16
Y39D8A.1	WBGene00021448	Y39D8A.1	Transmembrane transport	Transmembrane transport: major facilitator	Transmembrane transport: major facilitator	16
Y40B10A.6	WBGene00021491	comt-4	Protein modification	Protein modification: methyltransferase	Protein modification: methyltransferase	16
Y41C4A.11	WBGene00012757	Y41C4A.11	Trafficking	Trafficking: ER/Golgi	Trafficking: ER/Golgi: COP I	16
Y43C5A.3	WBGene00012783	Y43C5A.3	Stress response	Stress response: pathogen	Stress response: pathogen: other	16
Y43F8C.1	WBGene00003763	nlp-25	Neuronal function	Neuronal function: synaptic function	Neuronal function: synaptic function: neuropeptide	16
Y43F8C.2	WBGene00003764	nlp-26	Neuronal function	Neuronal function: synaptic function	Neuronal function: synaptic function: neuropeptide	16
Y46C8AL.1	WBGene00021579	clec-73	Stress response	Stress response: C-type Lectin	Stress response: C-type Lectin	16
Y47H9C.1	WBGene00012947	Y47H9C.1	Unknown	Unknown	Unknown: regulated by multiple stresses	16
Y49E10.18	WBGene00013037	Y49E10.18	Unknown	Unknown	Unknown: regulated by multiple stresses	16
Y49F6B.10	WBGene00000647	col-71	Extracellular material	Extracellular material: collagen	Extracellular material: collagen	16
Y50E8A.16	WBGene00001817	haf-7	Transmembrane transport	Transmembrane transport: ABC	Transmembrane transport: ABC	16
Y51H4A.5	WBGene00013101	Y51H4A.5	Unknown	Unknown	Unknown: regulated by multiple stresses	16
Y51H7C.1	WBGene00021779	Y51H7C.1	Unknown	Unknown	Unknown: regulated by multiple stresses	16
Y53C12B.7	WBGene00013146	Y53C12B.7	Unknown	Unknown	Unknown	16
Y53F4B.32	WBGene00001777	gst-29	Stress response	Stress response: GST	Stress response: GST	16
Y54G9A.4	WBGene00013207	zipt-2.3	Transmembrane transport	Transmembrane transport: solute carrier	Transmembrane transport: solute carrier	16
Y57A10A.11	WBGene00004394	rol-1	Extracellular material	Extracellular material: collagen	Extracellular material: collagen	16
Y57G7A.6	WBGene00021969	Y57G7A.6	Unknown	Unknown	Unknown: regulated by multiple stresses	16
Y65B4BR.6	WBGene00001725	grl-16	Signaling	Signaling: hedgehog-like	Signaling: hedgehog-like	16
Y69H2.14	WBGene00013489	col-42	Extracellular material	Extracellular material: collagen	Extracellular material: collagen	16
Y82E9BL.18	WBGene00044402	Y82E9BL.18	Unknown	Unknown	Unknown	16
ZC443.3	WBGene00013898	ZC443.3	Ribosome	Ribosome: EIF	Ribosome: EIF	16
ZC455.6	WBGene00013906	ugt-5	Stress response	Stress response: detoxification	Stress response: detoxification: ugt	16
ZK265.2	WBGene00000639	col-63	Extracellular material	Extracellular material: collagen	Extracellular material: collagen	16
ZK354.11	WBGene00003452	msp-59	Major sperm protein	Major sperm protein	Major sperm protein	16
B0222.7	WBGene00000718	col-145	Extracellular material	Extracellular material: collagen	Extracellular material: collagen	15
B0252.5	WBGene00015089	B0252.5	Unknown	Unknown	Unknown: regulated by multiple stresses	15
B0348.2	WBGene00015152	B0348.2	Unknown	Unknown	Unknown	15
B0454.5	WBGene00015196	B0454.5	Unknown	Unknown	Unknown	15
C01G6.6	WBGene00006510	mtrr-1	Metabolism	Metabolism: 1CC	Metabolism: 1CC: folate	15
C02F5.5	WBGene00015348	C02F5.5	Unknown	Unknown	Unknown: regulated by multiple stresses	15
C04G2.2	WBGene00007305	ttbk-5	Cytoskeleton	Cytoskeleton: microtubule	Cytoskeleton: microtubule: tau tubulin kinase	15
C05B5.5	WBGene00007322	C05B5.5	Proteolysis proteasome	Proteolysis proteasome: E3	Proteolysis proteasome: E3: F box	15
C05C10.3	WBGene00007330	C05C10.3	Metabolism	Metabolism: other	Metabolism: other	15
C07A9.6	WBGene00007402	ugt-60	Stress response	Stress response: detoxification	Stress response: detoxification: ugt	15
C08E3.10	WBGene00015602	fbxa-158	Proteolysis proteasome	Proteolysis proteasome: E3	Proteolysis proteasome: E3: F box	15
C10C5.5	WBGene00007509	C10C5.5	Metabolism	Metabolism: amino acid	Metabolism: amino acid: other	15
C10H11.3	WBGene00015692	ugt-25	Stress response	Stress response: detoxification	Stress response: detoxification: ugt	15
C12D8.5	WBGene00007536	daf-36	Metabolism	Metabolism: lipid	Metabolism: lipid: sterol	15
C13D9.1	WBGene00005657	srr-6	Unknown	Unknown	Unknown	15
C17C3.4	WBGene00002094	ins-11	Metabolism	Metabolism: insulin	Metabolism: insulin	15
C17H1.5	WBGene00007658	pals-4	Unknown	Unknown	Unknown	15
C17H12.3	WBGene00015929	C17H12.3	Signaling	Signaling: phosphatase	Signaling: phosphatase: Y	15
C24G6.6	WBGene00016061	hpo-15	Metabolism	Metabolism: other	Metabolism: other	15
C25F9.12	WBGene00045412	C25F9.12	Unknown	Unknown	Unknown	15
C25F9.7	WBGene00005833	srw-86	Transmembrane protein	Transmembrane protein: seven transmembrane receptor	Transmembrane protein: seven transmembrane receptor: srw	15
C29F7.3	WBGene00007812	C29F7.3	Metabolism	Metabolism: nucleotide	Metabolism: nucleotide	15
C30G7.1	WBGene00001852	hil-1	Transcription: chromatin	Transcription: chromatin structure	Transcription: chromatin structure: histone	15
C31H2.2	WBGene00001070	dpy-8	Extracellular material	Extracellular material: collagen	Extracellular material: collagen	15
C33G8.3	WBGene00016361	drd-10	Unknown	Unknown	Unknown: regulated by multiple stresses	15
C34F6.3	WBGene00000752	col-179	Extracellular material	Extracellular material: collagen	Extracellular material: collagen	15
C34H4.1	WBGene00016424	C34H4.1	Stress response	Stress response: pathogen	Stress response: pathogen: other	15
C35B8.1	WBGene00000748	col-175	Extracellular material	Extracellular material: collagen	Extracellular material: collagen	15
C42D4.3	WBGene00016596	C42D4.3	Unknown	Unknown	Unknown	15
C43D7.5	WBGene00008068	sdz-6	Development	Development: somatic	Development: somatic	15
C45B2.1	WBGene00016658	C45B2.1	Unknown	Unknown	Unknown: regulated by multiple stresses	15
C50F4.8	WBGene00008233	C50F4.8	Unknown	Unknown	Unknown: regulated by multiple stresses	15
C51E3.10	WBGene00008255	C51E3.10	Unknown	Unknown	Unknown	15
C52B9.2	WBGene00016865	ets-9	Transcription factor	Transcription factor: ETS	Transcription factor: ETS	15
C52B9.3	WBGene00016866	coel-1	Cytoskeleton	Cytoskeleton: microtubule	Cytoskeleton: microtubule: tubulin modification	15
C52D10.3	WBGene00016877	C52D10.3	Unknown	Unknown	Unknown: regulated by multiple stresses	15
C52E4.7	WBGene00008259	C52E4.7	Signaling	Signaling: phosphatase	Signaling: phosphatase: other	15
C54D1.2	WBGene00016912	clec-86	Stress response	Stress response: C-type Lectin	Stress response: C-type Lectin	15
C54D10.8	WBGene00008302	pals-38	Unknown	Unknown	Unknown	15
C54F6.5	WBGene00016923	C54F6.5	Unknown	Unknown	Unknown: regulated by multiple stresses	15
C55F2.1	WBGene00016957	atic-1	Metabolism	Metabolism: nucleotide	Metabolism: nucleotide	15
E04F6.7	WBGene00000971	dhs-7	Unknown	Unknown	Unknown: regulated by multiple stresses	15
F01D5.9	WBGene00008499	cyp-37A1	Stress response	Stress response: detoxification	Stress response: detoxification: CYP	15
F07A11.5	WBGene00008548	F07A11.5	Metabolism	Metabolism: pentose phosphate pathway	Metabolism: pentose phosphate pathway	15
F07C3.9	WBGene00017197	F07C3.9	Unknown	Unknown	Unknown: regulated by multiple stresses	15
F07C4.12	WBGene00017205	F07C4.12	Unknown	Unknown	Unknown	15
F10G2.3	WBGene00017364	clec-7	Stress response	Stress response: C-type Lectin	Stress response: C-type Lectin	15
F11C1.5	WBGene00008694	F11C1.5	Unknown	Unknown	Unknown	15
F11G11.12	WBGene00000649	col-73	Extracellular material	Extracellular material: collagen	Extracellular material: collagen	15
F13H8.3	WBGene00017436	F13H8.3	Unknown	Unknown	Unknown: regulated by multiple stresses	15
F14D12.5	WBGene00017464	sulp-2	Transmembrane transport	Transmembrane transport: sulfate	Transmembrane transport: sulfate	15
F14H3.10	WBGene00008829	cyp-35D1	Stress response	Stress response: detoxification	Stress response: detoxification: CYP	15
F15E6.3	WBGene00017484	F15E6.3	Unknown	Unknown	Unknown: regulated by multiple stresses	15
F15H10.2	WBGene00000602	col-13	Extracellular material	Extracellular material: collagen	Extracellular material: collagen	15
F18E3.13	WBGene00045276	F18E3.13	Unknown	Unknown	Unknown: regulated by multiple stresses	15
F21F8.3	WBGene00000218	asp-5	Proteolysis general	Proteolysis general: aspartate	Proteolysis general: aspartate: cathepsin	15
F21F8.7	WBGene00000219	asp-6	Proteolysis general	Proteolysis general: aspartate	Proteolysis general: aspartate: other	15
F22H10.6	WBGene00017730	F22H10.6	Unknown	Unknown	Unknown	15
F23A7.4	WBGene00009069	F23A7.4	Unknown	Unknown	Unknown: regulated by multiple stresses	15
F23B2.11	WBGene00003958	pcp-3	Proteolysis general	Proteolysis general: serine	Proteolysis general: serine	15
F26A3.5	WBGene00009143	F26A3.5	Unknown	Unknown	Unknown	15
F27C8.5	WBGene00009185	F27C8.5	Unknown	Unknown	Unknown: regulated by multiple stresses	15
F32A11.7	WBGene00009311	mltn-1	Unknown	Unknown	Unknown: regulated by multiple stresses	15
F37A4.4	WBGene00018134	F37A4.4	Unknown	Unknown	Unknown: regulated by multiple stresses	15
F37B4.2	WBGene00002055	ifc-1	Cytoskeleton	Cytoskeleton: intermediate filament protein	Cytoskeleton: intermediate filament protein	15
F38E11.2	WBGene00002013	hsp-12.6	Stress response	Stress response: heat	Stress response: heat	15
F41E6.5	WBGene00018286	F41E6.5	Metabolism	Metabolism: mitochondria	Metabolism: mitochondria: other	15
F42C5.10	WBGene00018350	ifo-1	Cytoskeleton	Cytoskeleton: intermediate filament protein	Cytoskeleton: intermediate filament protein	15
F42G8.8	WBGene00018359	F42G8.8	Signaling	Signaling: phosphatase	Signaling: phosphatase: other	15
F44G3.2	WBGene00009706	argk-1	Metabolism	Metabolism: creatine kinase	Metabolism: creatine kinase	15
F47B3.7	WBGene00018531	F47B3.7	Signaling	Signaling: phosphatase	Signaling: phosphatase: Y	15
F49E12.10	WBGene00009903	F49E12.10	Metabolism	Metabolism: lipid	Metabolism: lipid: fatty acid	15
F49F1.5	WBGene00018645	F49F1.5	Development	Development: apoptosis	Development: apoptosis	15
F52B11.3	WBGene00009926	noah-2	Development	Development: somatic	Development: somatic	15
F53C3.12	WBGene00018755	bcmo-2	Metabolism	Metabolism: other	Metabolism: other	15
F53H2.2	WBGene00010005	cnc-7	Stress response	Stress response: pathogen	Stress response: pathogen: caenacin	15
F54D5.4	WBGene00010050	F54D5.4	Stress response	Stress response: pathogen	Stress response: pathogen: other	15
F55A12.4	WBGene00000966	dhs-2	Metabolism	Metabolism: lipid	Metabolism: lipid: sterol	15
F57F4.1	WBGene00019015	F57F4.1	Metabolism	Metabolism: lipid	Metabolism: lipid: beta oxidation	15
F58A6.9	WBGene00019026	F58A6.9	Unknown	Unknown	Unknown: regulated by multiple stresses	15
F58D2.2	WBGene00010241	F58D2.2	Unknown	Unknown	Unknown: regulated by multiple stresses	15
F58E6.7	WBGene00010256	hrg-3	Stress response	Stress response: pathogen	Stress response: pathogen: other	15
F58F6.1	WBGene00000678	col-104	Extracellular material	Extracellular material: collagen	Extracellular material: collagen	15
H22K11.2	WBGene00019225	bgal-2	Metabolism	Metabolism: carbohydrate	Metabolism: carbohydrate	15
K05F1.9	WBGene00019410	K05F1.9	Unknown	Unknown	Unknown	15
K07D8.1	WBGene00003497	mup-4	Transmembrane protein	Transmembrane protein: other	Transmembrane protein: other	15
K08B4.3	WBGene00019515	ugt-19	Stress response	Stress response: detoxification	Stress response: detoxification: ugt	15
K12H4.7	WBGene00019682	K12H4.7	Proteolysis general	Proteolysis general: serine	Proteolysis general: serine	15
M05D6.4	WBGene00010877	lact-4	Transmembrane protein	Transmembrane protein: other	Transmembrane protein: other	15
M18.1	WBGene00000703	col-129	Extracellular material	Extracellular material: collagen	Extracellular material: collagen	15
R08A2.1	WBGene00011132	R08A2.1	Unknown	Unknown	Unknown: regulated by multiple stresses	15
R08F11.3	WBGene00019967	cyp-33C8	Stress response	Stress response: detoxification	Stress response: detoxification: CYP	15
R09D1.10	WBGene00011166	chil-22	Extracellular material	Extracellular material: chitinase	Extracellular material: chitinase	15
R10F2.1	WBGene00019994	cdh-1	Cytoskeleton	Cytoskeleton: cadherin	Cytoskeleton: cadherin	15
T01B7.7	WBGene00004397	rol-6	Extracellular material	Extracellular material: collagen	Extracellular material: collagen	15
T02G5.7	WBGene00020166	T02G5.7	Metabolism	Metabolism: lipid	Metabolism: lipid: CoA	15
T05B4.3	WBGene00020237	phat-4	Unknown	Unknown	Unknown	15
T05C12.1	WBGene00011466	T05C12.1	Cytoskeleton	Cytoskeleton: microtubule	Cytoskeleton: microtubule: tau tubulin kinase	15
T07C4.4	WBGene00004986	spp-1	Stress response	Stress response: pathogen	Stress response: pathogen: saposin	15
T08H10.1	WBGene00020369	T08H10.1	Metabolism	Metabolism: short chain dehydrogenase	Metabolism: short chain dehydrogenase	15
T10E9.4	WBGene00020414	T10E9.4	Unknown	Unknown	Unknown: regulated by multiple stresses	15
T13A10.10	WBGene00000005	aat-4	Transmembrane transport	Transmembrane transport: amino acid	Transmembrane transport: amino acid	15
T21E8.1	WBGene00004000	pgp-6	Transmembrane transport	Transmembrane transport: ABC	Transmembrane transport: ABC	15
T23B7.1	WBGene00020715	nspd-4	Unknown	Unknown	Unknown: regulated by multiple stresses	15
T26C12.6	WBGene00044469	clec-173	Stress response	Stress response: C-type Lectin	Stress response: C-type Lectin	15
T28A11.19	WBGene00020881	T28A11.19	Unknown	Unknown	Unknown: regulated by multiple stresses	15
T28D6.3	WBGene00012123	T28D6.3	Unknown	Unknown	Unknown: regulated by multiple stresses	15
W01C9.4	WBGene00012177	decr-1.2	Metabolism	Metabolism: lipid	Metabolism: lipid: beta oxidation	15
W02B12.12	WBGene00012207	W02B12.12	Signaling	Signaling: S/T kinase	Signaling: S/T kinase	15
W02D3.5	WBGene00002258	lbp-6	Metabolism	Metabolism: lipid	Metabolism: lipid: binding	15
W04E12.6	WBGene00012251	clec-49	Stress response	Stress response: C-type Lectin	Stress response: C-type Lectin	15
W06D4.1	WBGene00001843	hgo-1	Metabolism	Metabolism: amino acid	Metabolism: amino acid: breakdown	15
W07B8.4	WBGene00021072	W07B8.4	Proteolysis general	Proteolysis general: aspartate	Proteolysis general: aspartate: cathepsin	15
W08A12.2	WBGene00021079	W08A12.2	Unknown	Unknown	Unknown	15
Y11D7A.11	WBGene00000694	col-120	Extracellular material	Extracellular material: collagen	Extracellular material: collagen	15
Y17D7B.2	WBGene00012450	Y17D7B.2	Metabolism	Metabolism: lipid	Metabolism: lipid: binding	15
Y17G9A.4	WBGene00021197	Y17G9A.4	Unknown	Unknown	Unknown: regulated by multiple stresses	15
Y22D7AL.5	WBGene00002025	hsp-60	Stress response	Stress response: other	Stress response: other	15
Y38E10A.19	WBGene00012597	nhr-235	Unknown	Unknown	Unknown	15
Y38F1A.9	WBGene00003860	oig-2	Unknown	Unknown	Unknown	15
Y38H6C.1	WBGene00012615	dct-16	Unknown	Unknown	Unknown: regulated by multiple stresses	15
Y38H6C.21	WBGene00012633	Y38H6C.21	Unknown	Unknown	Unknown: regulated by multiple stresses	15
Y38H6C.23	WBGene00012634	Y38H6C.23	Unknown	Unknown	Unknown	15
Y43F8A.2	WBGene00012809	Y43F8A.2	Unknown	Unknown	Unknown: regulated by multiple stresses	15
Y44A6C.1	WBGene00012850	Y44A6C.1	Unknown	Unknown	Unknown: regulated by multiple stresses	15
Y46G5A.20	WBGene00012910	Y46G5A.20	Unknown	Unknown	Unknown: regulated by multiple stresses	15
Y47D3A.2	WBGene00012923	fbxa-128	Proteolysis proteasome	Proteolysis proteasome: E3	Proteolysis proteasome: E3: F box	15
Y51H7C.13	WBGene00021791	Y51H7C.13	Unknown	Unknown	Unknown: regulated by multiple stresses	15
Y54G2A.8	WBGene00021873	clec-82	Stress response	Stress response: C-type Lectin	Stress response: C-type Lectin	15
Y57G11A.2	WBGene00013290	Y57G11A.2	Extracellular material	Extracellular material: PGI	Extracellular material: PGI	15
Y59E9AL.6	WBGene00021996	Y59E9AL.6	Unknown	Unknown	Unknown: regulated by multiple stresses	15
Y67D8C.8	WBGene00022072	cpg-9	Extracellular material	Extracellular material: secreted protein	Extracellular material: secreted protein	15
Y71G12B.2	WBGene00022142	Y71G12B.2	Unknown	Unknown	Unknown	15
Y73C8B.1	WBGene00022258	Y73C8B.1	Unknown	Unknown	Unknown	15
Y82E9BL.11	WBGene00022327	fbxa-15	Proteolysis proteasome	Proteolysis proteasome: E3	Proteolysis proteasome: E3: F box	15
ZC196.6	WBGene00022550	droe-8	Stress response	Stress response: heavy metal	Stress response: heavy metal	15
ZC239.14	WBGene00022572	ZC239.14	Transmembrane transport	Transmembrane transport: potassium channel	Transmembrane transport: potassium channel	15
ZC412.6	WBGene00013887	nspa-5	Transmembrane protein	Transmembrane protein: other	Transmembrane protein: other	15
ZC455.4	WBGene00013904	ugt-6	Stress response	Stress response: detoxification	Stress response: detoxification: ugt	15
ZK228.3	WBGene00013946	ZK228.3	Unknown	Unknown	Unknown: regulated by multiple stresses	15
ZK455.4	WBGene00000212	asm-2	Metabolism	Metabolism: lipid	Metabolism: lipid: sphingolipid	15
ZK757.3	WBGene00006449	alg-4	Non-coding RNA	Non-coding RNA: small RNA	Non-coding RNA: small RNA: argonaute	15
ZK896.1	WBGene00014132	ZK896.1	Stress response	Stress response: pathogen	Stress response: pathogen: CUB	15
ZK896.7	WBGene00014138	clec-186	Stress response	Stress response: C-type Lectin	Stress response: C-type Lectin	15
AH10.1	WBGene00007082	acs-10	Metabolism	Metabolism: lipid	Metabolism: lipid: fatty acid	14
B0205.13	WBGene00044644	B0205.13	Unknown	Unknown	Unknown	14
B0213.14	WBGene00015043	cyp-34A8	Stress response	Stress response: detoxification	Stress response: detoxification: CYP	14
B0213.4	WBGene00003767	nlp-29	Neuronal function	Neuronal function: synaptic function	Neuronal function: synaptic function: neuropeptide	14
B0285.9	WBGene00000512	ckb-2	Metabolism	Metabolism: lipid	Metabolism: lipid: phospholipid	14
C01B10.5	WBGene00001858	hil-7	Transcription: chromatin	Transcription: chromatin structure	Transcription: chromatin structure: histone	14
C01B12.1	WBGene00005017	sqt-2	Extracellular material	Extracellular material: collagen	Extracellular material: collagen	14
C01G12.8	WBGene00007248	catp-4	Metabolism	Metabolism: mitochondria	Metabolism: mitochondria: transporter	14
C03B1.13	WBGene00015381	C03B1.13	Transmembrane transport	Transmembrane transport: solute carrier	Transmembrane transport: solute carrier	14
C05C8.3	WBGene00001428	fkb-3	Chaperone	Chaperone: cyclophilin	Chaperone: cyclophilin	14
C05C8.7	WBGene00015464	C05C8.7	Metabolism	Metabolism: carbohydrate	Metabolism: carbohydrate	14
C05E11.5	WBGene00000136	amt-4	Transmembrane transport	Transmembrane transport: ammonium	Transmembrane transport: ammonium	14
C05E4.14	WBGene00005228	srh-2	Unknown	Unknown	Unknown	14
C08E3.13	WBGene00015605	C08E3.13	Signaling	Signaling: TGF beta	Signaling: TGF beta	14
C10H11.4	WBGene00015693	ugt-28	Stress response	Stress response: detoxification	Stress response: detoxification: ugt	14
C10H11.7	WBGene00015696	C10H11.7	Unknown	Unknown	Unknown: regulated by multiple stresses	14
C12D12.5	WBGene00015716	sox-4	Transcription factor	Transcription factor: ZF	Transcription factor: ZF	14
C15A11.7	WBGene00007599	C15A11.7	Unknown	Unknown	Unknown: regulated by multiple stresses	14
C15H7.3	WBGene00007610	C15H7.3	Signaling	Signaling: phosphatase	Signaling: phosphatase: Y	14
C15H9.7	WBGene00015802	kynu-1	Metabolism	Metabolism: amino acid	Metabolism: amino acid: breakdown	14
C16C4.4	WBGene00015828	math-14	Unknown	Unknown	Unknown: regulated by multiple stresses	14
C16H3.2	WBGene00002272	lec-9	Extracellular material	Extracellular material: lectin	Extracellular material: lectin	14
C17H1.4	WBGene00007657	pals-3	Unknown	Unknown	Unknown	14
C18D11.6	WBGene00007682	C18D11.6	Unknown	Unknown	Unknown	14
C18E9.8	WBGene00007688	C18E9.8	Unknown	Unknown	Unknown	14
C25A8.5	WBGene00016085	C25A8.5	Signaling	Signaling: Y kinase	Signaling: Y kinase	14
C25F9.4	WBGene00007724	C25F9.4	Unknown	Unknown	Unknown	14
C27D8.1	WBGene00007777	C27D8.1	Cytoskeleton	Cytoskeleton: microtubule	Cytoskeleton: microtubule: tau tubulin kinase	14
C29F3.1	WBGene00001150	ech-1.1	Metabolism	Metabolism: lipid	Metabolism: lipid: beta oxidation	14
C31E10.7	WBGene00007848	cytb-5.1	Metabolism	Metabolism: lipid	Metabolism: lipid: fatty acid	14
C33C12.3	WBGene00016335	gba-1	Metabolism	Metabolism: lipid	Metabolism: lipid: sphingolipid	14
C33F10.1	WBGene00016351	C33F10.1	Unknown	Unknown	Unknown: regulated by multiple stresses	14
C33G8.2	WBGene00016360	C33G8.2	Cell cycle	Cell cycle: other	Cell cycle: other	14
C33H5.13	WBGene00016379	C33H5.13	Stress response	Stress response: pathogen	Stress response: pathogen: other	14
C34G6.6	WBGene00016422	noah-1	Extracellular material	Extracellular material: matrix	Extracellular material: matrix	14
C35A11.4	WBGene00016431	C35A11.4	Transmembrane transport	Transmembrane transport: solute carrier	Transmembrane transport: solute carrier	14
C40H1.2	WBGene00008038	C40H1.2	Unknown	Unknown	Unknown: regulated by multiple stresses	14
C41H7.7	WBGene00016577	clec-3	Stress response	Stress response: C-type Lectin	Stress response: C-type Lectin	14
C44B7.8	WBGene00004058	pmp-1	Peroxisome	Peroxisome: transporter	Peroxisome: transporter	14
C44H9.5	WBGene00008100	C44H9.5	Unknown	Unknown	Unknown	14
C49F5.9	WBGene00045316	C49F5.9	Pseudogene	Pseudogene	Pseudogene	14
C49G7.3	WBGene00016781	C49G7.3	Unknown	Unknown	Unknown	14
C50B6.4	WBGene00000734	col-161	Extracellular material	Extracellular material: collagen	Extracellular material: collagen	14
C52B9.6	WBGene00006680	twk-28	Transmembrane transport	Transmembrane transport: potassium channel	Transmembrane transport: potassium channel	14
C53B7.3	WBGene00016894	C53B7.3	Unknown	Unknown	Unknown: regulated by multiple stresses	14
C54F6.12	WBGene00016929	C54F6.12	Unknown	Unknown	Unknown	14
D1005.3	WBGene00016997	cebp-1	Transcription factor	Transcription factor: bZIP	Transcription factor: bZIP	14
D1086.2	WBGene00008389	D1086.2	Unknown	Unknown	Unknown	14
D2024.2	WBGene00017051	afmd-1	Metabolism	Metabolism: amino acid	Metabolism: amino acid: breakdown	14
D2063.1	WBGene00017060	D2063.1	Metabolism	Metabolism: short chain dehydrogenase	Metabolism: short chain dehydrogenase	14
E01G4.6	WBGene00008448	E01G4.6	Unknown	Unknown	Unknown: regulated by multiple stresses	14
E02C12.6	WBGene00017092	E02C12.6	Unknown	Unknown	Unknown: regulated by multiple stresses	14
E03H12.7	WBGene00017114	E03H12.7	Unknown	Unknown	Unknown: regulated by multiple stresses	14
E04F6.15	WBGene00017131	E04F6.15	Unknown	Unknown	Unknown: regulated by multiple stresses	14
F07A5.2	WBGene00008541	F07A5.2	Unknown	Unknown	Unknown	14
F08A8.1	WBGene00008564	acox-1.1	Metabolism	Metabolism: lipid	Metabolism: lipid: beta oxidation	14
F08A8.4	WBGene00008567	acox-1.4	Metabolism	Metabolism: lipid	Metabolism: lipid: beta oxidation	14
F08B1.1	WBGene00006923	vhp-1	Stress response	Stress response: pathogen	Stress response: pathogen: signaling	14
F09A5.1	WBGene00008598	spin-3	Metabolism	Metabolism: lipid	Metabolism: lipid: sphingolipid	14
F09E10.11	WBGene00006650	tts-1	Non-coding RNA	Non-coding RNA: ncRNA	Non-coding RNA: ncRNA	14
F09F3.9	WBGene00008629	cpt-5	Metabolism	Metabolism: lipid	Metabolism: lipid: beta oxidation	14
F10D11.6	WBGene00008652	F10D11.6	Development	Development: general	Development: general	14
F11A5.9	WBGene00008677	F11A5.9	Unknown	Unknown	Unknown: regulated by multiple stresses	14
F11A6.2	WBGene00008681	scrm-4	Metabolism	Metabolism: lipid	Metabolism: lipid: phospholipid	14
F13A7.1	WBGene00008724	F13A7.1	Unknown	Unknown	Unknown: regulated by multiple stresses	14
F15E11.1	WBGene00017490	pud-2.1	Unknown	Unknown	Unknown	14
F15E11.14	WBGene00017500	pud-2.2	Unknown	Unknown	Unknown	14
F16H6.1	WBGene00008891	clec-42	Stress response	Stress response: C-type Lectin	Stress response: C-type Lectin	14
F16H6.10	WBGene00008900	F16H6.10	Stress response	Stress response: pathogen	Stress response: pathogen: other	14
F18C5.10	WBGene00017563	F18C5.10	Unknown	Unknown	Unknown: regulated by multiple stresses	14
F18G5.6	WBGene00017582	F18G5.6	Stress response	Stress response: pathogen	Stress response: pathogen: other	14
F19B6.4	WBGene00008950	wht-5	Transmembrane transport	Transmembrane transport: ABC	Transmembrane transport: ABC	14
F19C7.2	WBGene00017592	F19C7.2	Proteolysis general	Proteolysis general: serine	Proteolysis general: serine	14
F19C7.4	WBGene00017594	F19C7.4	Proteolysis general	Proteolysis general: serine	Proteolysis general: serine	14
F21H7.4	WBGene00009030	clec-233	Stress response	Stress response: C-type Lectin	Stress response: C-type Lectin	14
F22B7.9	WBGene00017698	F22B7.9	Protein modification	Protein modification: methyltransferase	Protein modification: methyltransferase	14
F22E10.5	WBGene00009057	cept-1	Metabolism	Metabolism: lipid	Metabolism: lipid: phospholipid	14
F27C1.8	WBGene00001067	dpy-5	Extracellular material	Extracellular material: collagen	Extracellular material: collagen	14
F32B5.1	WBGene00017975	F32B5.1	Metabolism	Metabolism: creatine kinase	Metabolism: creatine kinase	14
F32B5.8	WBGene00000788	cpz-1	Development	Development: general	Development: general	14
F36G9.11	WBGene00009487	clec-232	Stress response	Stress response: C-type Lectin	Stress response: C-type Lectin	14
F38H4.4	WBGene00009548	F38H4.4	Signaling	Signaling: phosphatase	Signaling: phosphatase: Y	14
F39E9.11	WBGene00018200	btb-17	Unknown	Unknown	Unknown: regulated by multiple stresses	14
F40F12.7	WBGene00009595	cbp-3	Transcription: chromatin	Transcription: chromatin modification	Transcription: chromatin modification: acetyltransferase	14
F40F8.5	WBGene00009578	F40F8.5	Unknown	Unknown	Unknown	14
F40G12.10	WBGene00009605	F40G12.10	Signaling	Signaling: phosphatase	Signaling: phosphatase: Y	14
F41E6.2	WBGene00001694	grd-5	Signaling	Signaling: hedgehog-like	Signaling: hedgehog-like	14
F42A9.7	WBGene00018336	F42A9.7	Unknown	Unknown	Unknown: regulated by multiple stresses	14
F44G3.7	WBGene00009708	F44G3.7	Unknown	Unknown	Unknown: regulated by multiple stresses	14
F46A9.1	WBGene00009754	F46A9.1	Unknown	Unknown	Unknown: regulated by multiple stresses	14
F46A9.2	WBGene00009755	F46A9.2	Unknown	Unknown	Unknown: regulated by multiple stresses	14
F47G9.3	WBGene00009830	cutl-18	Extracellular material	Extracellular material: cuticlin	Extracellular material: cuticlin	14
F48C1.7	WBGene00004965	spe-11	Development	Development: general	Development: general	14
F49C12.15	WBGene00009884	F49C12.15	Unknown	Unknown	Unknown	14
F52E1.14	WBGene00044696	F52E1.14	Unknown	Unknown	Unknown: regulated by multiple stresses	14
F53B6.9	WBGene00009964	fip-6	Unknown	Unknown	Unknown: regulated by multiple stresses	14
F54H5.2	WBGene00018839	F54H5.2	Cytoskeleton	Cytoskeleton: microtubule	Cytoskeleton: microtubule: tau tubulin kinase	14
F55F3.2	WBGene00010116	F55F3.2	Metabolism	Metabolism: other	Metabolism: other	14
F55H12.4	WBGene00010135	F55H12.4	Unknown	Unknown	Unknown	14
F56D2.5	WBGene00018966	F56D2.5	Proteolysis proteasome	Proteolysis proteasome: E3	Proteolysis proteasome: E3: other	14
F56D6.9	WBGene00044471	F56D6.9	Unknown	Unknown	Unknown: regulated by multiple stresses	14
H04M03.1	WBGene00019151	pck-3	Stress response	Stress response: heavy metal	Stress response: heavy metal	14
H17B01.3	WBGene00019208	lips-14	Pseudogene	Pseudogene	Pseudogene	14
H34I24.1	WBGene00019260	H34I24.1	Unknown	Unknown	Unknown: regulated by multiple stresses	14
K01B6.1	WBGene00010453	fozi-1	Transcription factor	Transcription factor: ZF	Transcription factor: ZF	14
K01F9.2	WBGene00010475	K01F9.2	Unknown	Unknown	Unknown: regulated by multiple stresses	14
K03A1.6	WBGene00001912	his-38	Transcription: chromatin	Transcription: chromatin structure	Transcription: chromatin structure: histone	14
K04E7.2	WBGene00003877	pept-1	Transmembrane transport	Transmembrane transport: amino acid	Transmembrane transport: amino acid	14
K06G5.1	WBGene00010605	K06G5.1	Unknown	Unknown	Unknown: regulated by multiple stresses	14
K07F5.2	WBGene00003425	msp-10	Major sperm protein	Major sperm protein	Major sperm protein	14
K08H10.1	WBGene00002263	lea-1	Unknown	Unknown	Unknown	14
K09A11.3	WBGene00010706	cyp-14A2	Stress response	Stress response: detoxification	Stress response: detoxification: CYP	14
K09E10.1	WBGene00019579	oac-57	Metabolism	Metabolism: lipid	Metabolism: lipid: o-acyl transferase	14
M60.4	WBGene00019780	M60.4	Unknown	Unknown	Unknown: regulated by multiple stresses	14
M7.12	WBGene00010887	M7.12	Unknown	Unknown	Unknown	14
R02C2.7	WBGene00019818	R02C2.7	Unknown	Unknown	Unknown: regulated by multiple stresses	14
R02D5.3	WBGene00010977	R02D5.3	Unknown	Unknown	Unknown: regulated by multiple stresses	14
R04B5.9	WBGene00011006	ugt-47	Stress response	Stress response: detoxification	Stress response: detoxification: ugt	14
R06B10.3	WBGene00019914	clec-150	Stress response	Stress response: C-type Lectin	Stress response: C-type Lectin	14
R07E3.4	WBGene00011105	R07E3.4	Transmembrane transport	Transmembrane transport: mitochondrial	Transmembrane transport: mitochondrial: solute carrier	14
R08F11.4	WBGene00019968	R08F11.4	Unknown	Unknown	Unknown: regulated by multiple stresses	14
R11E3.1	WBGene00020003	R11E3.1	Signaling	Signaling: Y kinase	Signaling: Y kinase	14
R11G11.14	WBGene00020016	lipl-3	Metabolism	Metabolism: lipid	Metabolism: lipid: lipase	14
R12C12.1	WBGene00020022	gldc-1	Metabolism	Metabolism: amino acid	Metabolism: amino acid: breakdown	14
R12H7.2	WBGene00000217	asp-4	Proteolysis general	Proteolysis general: aspartate	Proteolysis general: aspartate: other	14
R173.1	WBGene00000283	cah-5	Metabolism	Metabolism: carbonic anhydrase	Metabolism: carbonic anhydrase	14
R74.2	WBGene00011278	R74.2	Unknown	Unknown	Unknown: regulated by multiple stresses	14
T01B11.4	WBGene00020140	ant-1.4	Transmembrane transport	Transmembrane transport: mitochondrial	Transmembrane transport: mitochondrial: solute carrier	14
T01G5.1	WBGene00011339	T01G5.1	Signaling	Signaling: Y kinase	Signaling: Y kinase	14
T02B5.1	WBGene00011362	cest-1	Unknown	Unknown	Unknown: regulated by multiple stresses	14
T02G5.8	WBGene00002183	kat-1	Metabolism	Metabolism: lipid	Metabolism: lipid: beta oxidation	14
T03E6.8	WBGene00011397	T03E6.8	Unknown	Unknown	Unknown	14
T05A7.6	WBGene00020223	T05A7.6	Cytoskeleton	Cytoskeleton: microtubule	Cytoskeleton: microtubule: tau tubulin kinase	14
T05F1.5	WBGene00011491	T05F1.5	Unknown	Unknown	Unknown: regulated by multiple stresses	14
T06E4.6	WBGene00000719	col-146	Extracellular material	Extracellular material: collagen	Extracellular material: collagen	14
T08B1.3	WBGene00000111	alh-5	Metabolism	Metabolism: short chain dehydrogenase	Metabolism: short chain dehydrogenase	14
T10B5.7	WBGene00020393	T10B5.7	Unknown	Unknown	Unknown	14
T12A7.6	WBGene00011727	T12A7.6	Unknown	Unknown	Unknown	14
T14B4.5	WBGene00020501	T14B4.5	Unknown	Unknown	Unknown: regulated by multiple stresses	14
T14B4.7	WBGene00001072	dpy-10	Extracellular material	Extracellular material: collagen	Extracellular material: collagen	14
T20D4.5	WBGene00020611	T20D4.5	Unknown	Unknown	Unknown	14
T21C12.2	WBGene00001993	hpd-1	Metabolism	Metabolism: amino acid	Metabolism: amino acid: breakdown	14
T22B3.2	WBGene00011910	alg-3	Non-coding RNA	Non-coding RNA: small RNA	Non-coding RNA: small RNA: argonaute	14
T22B3.3	WBGene00011911	T22B3.3	Unknown	Unknown	Unknown: regulated by multiple stresses	14
T22F3.10	WBGene00020699	T22F3.10	Unknown	Unknown	Unknown	14
T23F4.2	WBGene00020740	T23F4.2	Unknown	Unknown	Unknown: regulated by multiple stresses	14
T24C4.8	WBGene00044681	T24C4.8	Unknown	Unknown	Unknown	14
T25B6.2	WBGene00020788	nep-22	Proteolysis general	Proteolysis general: metallopeptidase	Proteolysis general: metallopeptidase	14
T25G12.6	WBGene00020813	T25G12.6	Unknown	Unknown	Unknown	14
T27A3.5	WBGene00020841	T27A3.5	Signaling	Signaling: phosphatase	Signaling: phosphatase: Y	14
VZK822L.2	WBGene00012163	VZK822L.2	Unknown	Unknown	Unknown	14
W03F11.3	WBGene00021006	dct-9	Unknown	Unknown	Unknown: regulated by multiple stresses	14
W03F11.4	WBGene00021007	W03F11.4	Signaling	Signaling: phosphatase	Signaling: phosphatase: Y	14
W04G3.3	WBGene00012257	lpr-4	Transmembrane transport	Transmembrane transport: lipid	Transmembrane transport: lipid	14
W05E7.1	WBGene00001692	grd-3	Signaling	Signaling: hedgehog-like	Signaling: hedgehog-like	14
W07A12.6	WBGene00012323	oac-54	Metabolism	Metabolism: lipid	Metabolism: lipid: o-acyl transferase	14
W07A12.7	WBGene00012324	rhy-1	Stress response	Stress response: other	Stress response: other	14
W07G1.3	WBGene00012330	zip-3	Transcription factor	Transcription factor: bZIP	Transcription factor: bZIP	14
W09C3.6	WBGene00021113	gsp-3	Signaling	Signaling: phosphatase	Signaling: phosphatase: other	14
W10G6.3	WBGene00003485	mua-6	Cytoskeleton	Cytoskeleton: intermediate filament protein	Cytoskeleton: intermediate filament protein	14
Y105C5B.15	WBGene00013654	Y105C5B.15	Lysosome	Lysosome: acid phosphatase	Lysosome: acid phosphatase	14
Y113G7B.14	WBGene00013763	Y113G7B.14	Pseudogene	Pseudogene	Pseudogene	14
Y113G7C.1	WBGene00013771	Y113G7C.1	Signaling	Signaling: phosphatase	Signaling: phosphatase: Y	14
Y119D3B.13	WBGene00022490	Y119D3B.13	Unknown	Unknown	Unknown: regulated by multiple stresses	14
Y34B4A.6	WBGene00021322	Y34B4A.6	Unknown	Unknown	Unknown: regulated by multiple stresses	14
Y34B4A.9	WBGene00021325	Y34B4A.9	Unknown	Unknown	Unknown: regulated by multiple stresses	14
Y37E11B.10	WBGene00021381	Y37E11B.10	Unknown	Unknown	Unknown: regulated by multiple stresses	14
Y38C1AA.6	WBGene00021397	Y38C1AA.6	Proteolysis general	Proteolysis general: other	Proteolysis general: other	14
Y38E10A.13	WBGene00012591	nspe-1	Unknown	Unknown	Unknown: regulated by multiple stresses	14
Y38E10A.17	WBGene00012595	Y38E10A.17	Unknown	Unknown	Unknown: regulated by multiple stresses	14
Y38F1A.1	WBGene00012605	Y38F1A.1	Unknown	Unknown	Unknown: regulated by multiple stresses	14
Y38H6C.15	WBGene00012627	Y38H6C.15	Unknown	Unknown	Unknown: regulated by multiple stresses	14
Y38H6C.19	WBGene00012631	Y38H6C.19	Extracellular material	Extracellular material: matrix	Extracellular material: matrix	14
Y40H7A.10	WBGene00012747	Y40H7A.10	Proteolysis general	Proteolysis general: cysteine	Proteolysis general: cysteine: cathepsin	14
Y45G12C.2	WBGene00001758	gst-10	Stress response	Stress response: GST	Stress response: GST	14
Y46C8AL.4	WBGene00021582	clec-71	Stress response	Stress response: C-type Lectin	Stress response: C-type Lectin	14
Y46H3B.2	WBGene00021603	clec-204	Stress response	Stress response: C-type Lectin	Stress response: C-type Lectin	14
Y47G6A.19	WBGene00021645	Y47G6A.19	Proteolysis general	Proteolysis general: carboxypeptidase	Proteolysis general: carboxypeptidase	14
Y48E1B.8	WBGene00013007	Y48E1B.8	Unknown	Unknown	Unknown: regulated by multiple stresses	14
Y48G9A.10	WBGene00021703	cpt-3	Metabolism	Metabolism: lipid	Metabolism: lipid: beta oxidation	14
Y50D4B.4	WBGene00021743	Y50D4B.4	Unknown	Unknown	Unknown: regulated by multiple stresses	14
Y51A2D.11	WBGene00013079	ttr-26	Unknown	Unknown	Unknown: regulated by multiple stresses	14
Y51F10.7	WBGene00021768	Y51F10.7	Unknown	Unknown	Unknown: regulated by multiple stresses	14
Y54F10BM.3	WBGene00021858	Y54F10BM.3	Signaling	Signaling: phosphatase	Signaling: phosphatase: Y	14
Y54G11A.13	WBGene00013220	ctl-3	Stress response	Stress response: oxidative	Stress response: oxidative	14
Y57A10A.23	WBGene00013263	txdc-12.1	Stress response	Stress response: thioredoxin	Stress response: thioredoxin	14
Y69A2AL.2	WBGene00044468	Y69A2AL.2	Signaling	Signaling: lipid	Signaling: lipid: phospholipase A	14
Y69E1A.1	WBGene00013473	Y69E1A.1	Unknown	Unknown	Unknown: regulated by multiple stresses	14
Y69F12A.2	WBGene00000118	alh-12	Metabolism	Metabolism: short chain dehydrogenase	Metabolism: short chain dehydrogenase	14
Y73B6BL.31	WBGene00022252	Y73B6BL.31	Transmembrane transport	Transmembrane transport: other	Transmembrane transport: other	14
ZC395.5	WBGene00022597	ZC395.5	Unknown	Unknown	Unknown: regulated by multiple stresses	14
ZC443.4	WBGene00013899	ZC443.4	Unknown	Unknown	Unknown: regulated by multiple stresses	14
ZC47.14	WBGene00013845	fbxa-37	Proteolysis proteasome	Proteolysis proteasome: E3	Proteolysis proteasome: E3: F box	14
ZK1053.2	WBGene00014197	ZK1053.2	Unknown	Unknown	Unknown: regulated by multiple stresses	14
ZK1225.4	WBGene00014238	ZK1225.4	Unknown	Unknown	Unknown: regulated by multiple stresses	14
ZK1290.12	WBGene00006947	wrt-1	Development	Development: somatic	Development: somatic	14
ZK1320.3	WBGene00014253	ZK1320.3	Unknown	Unknown	Unknown	14
ZK180.5	WBGene00022679	ZK180.5	Unknown	Unknown	Unknown: regulated by multiple stresses	14
ZK795.2	WBGene00014082	ZK795.2	Unknown	Unknown	Unknown	14
B0205.10	WBGene00015024	B0205.10	Unknown	Unknown	Unknown: regulated by multiple stresses	13
B0212.3	WBGene00015037	B0212.3	Unknown	Unknown	Unknown: regulated by multiple stresses	13
B0213.16	WBGene00015045	cyp-34A10	Stress response	Stress response: detoxification	Stress response: detoxification: CYP	13
B0213.6	WBGene00003769	nlp-31	Stress response	Stress response: pathogen	Stress response: pathogen: NLP	13
B0379.2	WBGene00007156	B0379.2	Unknown	Unknown	Unknown: regulated by multiple stresses	13
B0379.7	WBGene00007159	B0379.7	Unknown	Unknown	Unknown: regulated by multiple stresses	13
B0393.4	WBGene00007169	B0393.4	Unknown	Unknown	Unknown: regulated by multiple stresses	13
B0462.5	WBGene00194695	B0462.5	Unknown	Unknown	Unknown	13
B0491.2	WBGene00005016	sqt-1	Extracellular material	Extracellular material: collagen	Extracellular material: collagen	13
B0554.6	WBGene00015259	dod-20	Stress response	Stress response: other	Stress response: other	13
B0563.5	WBGene00015262	B0563.5	Unknown	Unknown	Unknown: regulated by multiple stresses	13
C01B7.4	WBGene00006467	magu-2	Signaling	Signaling: heteromeric G protein	Signaling: heteromeric G protein: guanylyl cyclase	13
C02E7.6	WBGene00015339	C02E7.6	Unknown	Unknown	Unknown: regulated by multiple stresses	13
C03A7.11	WBGene00015369	ugt-51	Stress response	Stress response: detoxification	Stress response: detoxification: ugt	13
C03C10.2	WBGene00007269	C03C10.2	Cytoskeleton	Cytoskeleton: microtubule	Cytoskeleton: microtubule: tau tubulin kinase	13
C05E7.2	WBGene00007344	C05E7.2	Proteolysis general	Proteolysis general: other	Proteolysis general: other	13
C06A8.1	WBGene00015512	mthf-1	Metabolism	Metabolism: 1CC	Metabolism: 1CC: folate	13
C06B3.6	WBGene00007365	C06B3.6	Metabolism	Metabolism: lipid	Metabolism: lipid: other	13
C07E3.3	WBGene00007414	C07E3.3	Unknown	Unknown	Unknown: regulated by multiple stresses	13
C08F8.6	WBGene00007448	C08F8.6	Cytoskeleton	Cytoskeleton: microtubule	Cytoskeleton: microtubule: tau tubulin kinase	13
C09B9.2	WBGene00015627	C09B9.2	Unknown	Unknown	Unknown: regulated by multiple stresses	13
C09D4.3	WBGene00015634	C09D4.3	Cytoskeleton	Cytoskeleton: microtubule	Cytoskeleton: microtubule: tau tubulin kinase	13
C10G11.8	WBGene00015688	C10G11.8	Proteolysis proteasome	Proteolysis proteasome: 19S	Proteolysis proteasome: 19S	13
C15C6.2	WBGene00007601	C15C6.2	Unknown	Unknown	Unknown: regulated by multiple stresses	13
C15H9.1	WBGene00003778	nnt-1	Stress response	Stress response: other	Stress response: other	13
C17H12.5	WBGene00015931	C17H12.5	Signaling	Signaling: phosphatase	Signaling: phosphatase: Y	13
C23H4.3	WBGene00007692	C23H4.3	Unknown	Unknown	Unknown	13
C23H4.6	WBGene00007694	C23H4.6	Cell cycle	Cell cycle: chromosome dynamics	Cell cycle: chromosome dynamics: SMC	13
C25E10.8	WBGene00016097	C25E10.8	Proteolysis general	Proteolysis general: inhibitor	Proteolysis general: inhibitor: TIL domain	13
C25G4.6	WBGene00007733	smz-1	Development	Development: germline	Development: germline	13
C28D4.5	WBGene00007793	C28D4.5	Unknown	Unknown	Unknown: regulated by multiple stresses	13
C29F4.1	WBGene00000699	col-125	Extracellular material	Extracellular material: collagen	Extracellular material: collagen	13
C31A11.1	WBGene00007829	oac-5	Metabolism	Metabolism: lipid	Metabolism: lipid: o-acyl transferase	13
C31H1.5	WBGene00016288	C31H1.5	Signaling	Signaling: lipid	Signaling: lipid: phospholipase A	13
C32H11.9	WBGene00007872	C32H11.9	Stress response	Stress response: pathogen	Stress response: pathogen: CUB	13
C33A12.19	WBGene00007890	C33A12.19	Unknown	Unknown	Unknown: regulated by multiple stresses	13
C34F11.6	WBGene00003442	msp-49	Major sperm protein	Major sperm protein	Major sperm protein	13
C34H4.2	WBGene00016425	C34H4.2	Unknown	Unknown	Unknown: regulated by multiple stresses	13
C35C5.9	WBGene00007958	C35C5.9	Unknown	Unknown	Unknown: regulated by multiple stresses	13
C35E7.10	WBGene00016462	C35E7.10	Signaling	Signaling: Y kinase	Signaling: Y kinase	13
C35E7.9	WBGene00016461	C35E7.9	Unknown	Unknown	Unknown: regulated by multiple stresses	13
C36A4.3	WBGene00014697	cyp-25A3	Stress response	Stress response: detoxification	Stress response: detoxification: CYP	13
C42D8.5	WBGene00000039	acn-1	Development	Development: somatic	Development: somatic	13
C43F9.6	WBGene00008074	nkb-2	Transmembrane transport	Transmembrane transport: other	Transmembrane transport: other	13
C44C10.1	WBGene00000753	col-180	Extracellular material	Extracellular material: collagen	Extracellular material: collagen	13
C44C10.3	WBGene00008084	C44C10.3	Transmembrane transport	Transmembrane transport: solute carrier	Transmembrane transport: solute carrier	13
C44F1.2	WBGene00008092	gmeb-3	Transcription factor	Transcription factor: other	Transcription factor: other	13
C45B11.2	WBGene00008105	C45B11.2	Unknown	Unknown	Unknown	13
C45B2.8	WBGene00016662	C45B2.8	Unknown	Unknown	Unknown: regulated by multiple stresses	13
C46H11.2	WBGene00016728	C46H11.2	Ribosome	Ribosome: other	Ribosome: other	13
C47A4.2	WBGene00008123	ent-4	Transmembrane transport	Transmembrane transport: solute carrier	Transmembrane transport: solute carrier	13
C48B6.4	WBGene00016742	C48B6.4	Signaling	Signaling: phosphatase	Signaling: phosphatase: Y	13
C49C8.1	WBGene00016765	C49C8.1	Cytoskeleton	Cytoskeleton: microtubule	Cytoskeleton: microtubule: tau tubulin kinase	13
C50E10.1	WBGene00016825	C50E10.1	Unknown	Unknown	Unknown: regulated by multiple stresses	13
#N/A	#N/A	#N/A	#N/A	#N/A	#N/A	13
C52D10.13	WBGene00000711	col-138	Extracellular material	Extracellular material: collagen	Extracellular material: collagen	13
C53B4.5	WBGene00000693	col-119	Extracellular material	Extracellular material: collagen	Extracellular material: collagen	13
C54D10.14	WBGene00138721	pals-37	Neuronal function	Neuronal function: synaptic function	Neuronal function: synaptic function: neuropeptide	13
C55B7.3	WBGene00016942	C55B7.3	Signaling	Signaling: phosphatase	Signaling: phosphatase: Y	13
D1005.1	WBGene00016995	acly-1	Metabolism	Metabolism: lipid	Metabolism: lipid: beta oxidation	13
E02H4.7	WBGene00077757	E02H4.7	Unknown	Unknown	Unknown	13
E02H9.5	WBGene00017103	klo-2	Metabolism	Metabolism: carbohydrate	Metabolism: carbohydrate	13
E03H12.5	WBGene00017112	E03H12.5	Unknown	Unknown	Unknown: regulated by multiple stresses	13
F01D4.1	WBGene00008485	ugt-43	Stress response	Stress response: detoxification	Stress response: detoxification: ugt	13
F02E8.6	WBGene00003561	ncr-1	Metabolism	Metabolism: lipid	Metabolism: lipid: sterol	13
F07B10.1	WBGene00000539	cln-3.1	Lysosome	Lysosome: other	Lysosome: other	13
F07F6.1	WBGene00017215	F07F6.1	Unknown	Unknown	Unknown: regulated by multiple stresses	13
F08F1.8	WBGene00006649	tth-1	Cytoskeleton	Cytoskeleton: other	Cytoskeleton: other	13
F08G2.6	WBGene00002120	ins-37	Metabolism	Metabolism: insulin	Metabolism: insulin	13
F08G5.4	WBGene00000704	col-130	Extracellular material	Extracellular material: collagen	Extracellular material: collagen	13
F09A5.2	WBGene00008599	F09A5.2	Signaling	Signaling: S/T kinase	Signaling: S/T kinase	13
F10C1.7	WBGene00002054	ifb-2	Cytoskeleton	Cytoskeleton: intermediate filament protein	Cytoskeleton: intermediate filament protein	13
F11C1.3	WBGene00008692	scav-4	Transmembrane protein	Transmembrane protein: other	Transmembrane protein: other	13
F11D5.7	WBGene00043980	F11D5.7	Transmembrane transport	Transmembrane transport: solute carrier	Transmembrane transport: solute carrier	13
F12E12.11	WBGene00044811	F12E12.11	Metabolism	Metabolism: lipid	Metabolism: lipid: sterol	13
F13B6.1	WBGene00017416	F13B6.1	Unknown	Unknown	Unknown	13
F13E9.15	WBGene00045208	F13E9.15	Unknown	Unknown	Unknown	13
F14F7.4	WBGene00008811	F14F7.4	Unknown	Unknown	Unknown: regulated by multiple stresses	13
F15A2.5	WBGene00001164	efn-3	Transmembrane protein	Transmembrane protein: other	Transmembrane protein: other	13
F15A8.6	WBGene00017478	F15A8.6	Proteolysis general	Proteolysis general: other	Proteolysis general: other	13
F17C11.5	WBGene00008916	clec-221	Stress response	Stress response: C-type Lectin	Stress response: C-type Lectin	13
F19C6.5	WBGene00008954	F19C6.5	Unknown	Unknown	Unknown: regulated by multiple stresses	13
F19C7.1	WBGene00017591	F19C7.1	Stress response	Stress response: pathogen	Stress response: pathogen: other	13
F19H8.4	WBGene00008964	mltn-9	Unknown	Unknown	Unknown: regulated by multiple stresses	13
F21F3.3	WBGene00017673	icmt-1	Protein modification	Protein modification: methyltransferase	Protein modification: methyltransferase	13
F22B8.7	WBGene00009049	F22B8.7	Metabolism	Metabolism: mitochondria	Metabolism: mitochondria: other	13
F22D6.10	WBGene00000636	col-60	Extracellular material	Extracellular material: collagen	Extracellular material: collagen	13
F23A7.8	WBGene00044638	F23A7.8	Unknown	Unknown	Unknown: regulated by multiple stresses	13
F23B12.1	WBGene00009079	F23B12.1	Signaling	Signaling: phosphatase	Signaling: phosphatase: other	13
F23H12.3	WBGene00009093	F23H12.3	Unknown	Unknown	Unknown: regulated by multiple stresses	13
F25D7.3	WBGene00003847	blmp-1	Transcription factor	Transcription factor: ZF	Transcription factor: ZF	13
F25F2.1	WBGene00009115	F25F2.1	Signaling	Signaling: S/T kinase	Signaling: S/T kinase	13
F25H5.7	WBGene00009129	F25H5.7	Signaling	Signaling: phosphatase	Signaling: phosphatase: Y	13
F27D4.5	WBGene00006518	bckd-1B	Metabolism	Metabolism: amino acid	Metabolism: amino acid: breakdown	13
F27E5.9	WBGene00206354	F27E5.9	Unknown	Unknown	Unknown	13
F32A11.3	WBGene00009308	F32A11.3	Unknown	Unknown	Unknown: regulated by multiple stresses	13
F32B6.4	WBGene00009321	F32B6.4	Unknown	Unknown	Unknown: regulated by multiple stresses	13
F32B6.5	WBGene00006056	sss-1	Unknown	Unknown	Unknown: regulated by multiple stresses	13
F36A2.14	WBGene00023490	F36A2.14	Unknown	Unknown	Unknown: regulated by multiple stresses	13
F36D3.9	WBGene00000782	cpr-2	Proteolysis general	Proteolysis general: cysteine	Proteolysis general: cysteine: cathepsin	13
F39G3.5	WBGene00018210	F39G3.5	Stress response	Stress response: detoxification	Stress response: detoxification: CYP	13
F40B5.1	WBGene00018225	nep-14	Pseudogene	Pseudogene	Pseudogene	13
F41C3.3	WBGene00018269	acs-11	Metabolism	Metabolism: lipid	Metabolism: lipid: fatty acid	13
F41E6.12	WBGene00018293	F41E6.12	Unknown	Unknown	Unknown	13
F41E7.8	WBGene00009624	cnc-8	Stress response	Stress response: pathogen	Stress response: pathogen: caenacin	13
F42A10.6	WBGene00018342	F42A10.6	Proteolysis proteasome	Proteolysis proteasome: E3	Proteolysis proteasome: E3: F box	13
F42C5.7	WBGene00001713	grl-4	Signaling	Signaling: hedgehog-like	Signaling: hedgehog-like	13
F44A2.3	WBGene00018403	F44A2.3	Unknown	Unknown	Unknown	13
F44C8.1	WBGene00018413	cyp-33C4	Stress response	Stress response: detoxification	Stress response: detoxification: CYP	13
F44D12.4	WBGene00009681	gipc-2	Signaling	Signaling: other	Signaling: other	13
F46F2.5	WBGene00009789	F46F2.5	Unknown	Unknown	Unknown	13
F46G10.4	WBGene00009798	F46G10.4	Unknown	Unknown	Unknown	13
F46G10.6	WBGene00003511	mxl-3	Transcription factor	Transcription factor: bHLH	Transcription factor: bHLH	13
F47C12.4	WBGene00018548	clec-79	Stress response	Stress response: C-type Lectin	Stress response: C-type Lectin	13
F48C1.9	WBGene00018601	F48C1.9	Unknown	Unknown	Unknown: regulated by multiple stresses	13
F48G7.5	WBGene00018616	F48G7.5	Unknown	Unknown	Unknown: regulated by multiple stresses	13
F53B2.5	WBGene00009956	F53B2.5	Unknown	Unknown	Unknown: regulated by multiple stresses	13
F54C1.9	WBGene00006058	sst-20	Unknown	Unknown	Unknown: regulated by multiple stresses	13
F54D1.6	WBGene00010047	F54D1.6	Development	Development: general	Development: general	13
F54D10.2	WBGene00018803	fbxa-24	Proteolysis proteasome	Proteolysis proteasome: E3	Proteolysis proteasome: E3: F box	13
F54F3.1	WBGene00003738	nid-1	Cytoskeleton	Cytoskeleton: other	Cytoskeleton: other	13
F54H5.4	WBGene00003480	klf-3	Transcription factor	Transcription factor: ZF	Transcription factor: ZF	13
F56C3.2	WBGene00018939	fbxa-190	Proteolysis proteasome	Proteolysis proteasome: E3	Proteolysis proteasome: E3: F box	13
F56F3.4	WBGene00010155	F56F3.4	Nucleic acid	Nucleic acid: binding	Nucleic acid: binding: zinc finger	13
F57B1.4	WBGene00000733	col-160	Extracellular material	Extracellular material: collagen	Extracellular material: collagen	13
F58A6.5	WBGene00019024	F58A6.5	Unknown	Unknown	Unknown: regulated by multiple stresses	13
F58B4.5	WBGene00010238	F58B4.5	Unknown	Unknown	Unknown: regulated by multiple stresses	13
F58E6.5	WBGene00010254	F58E6.5	Unknown	Unknown	Unknown: regulated by multiple stresses	13
F58G1.3	WBGene00010265	F58G1.3	Signaling	Signaling: phosphatase	Signaling: phosphatase: other	13
F59A2.3	WBGene00010303	cri-3	Unknown	Unknown	Unknown	13
F59E11.7	WBGene00019113	F59E11.7	Unknown	Unknown	Unknown	13
H11E01.2	WBGene00019187	H11E01.2	Transmembrane transport	Transmembrane transport: solute carrier	Transmembrane transport: solute carrier	13
H23N18.1	WBGene00019232	ugt-13	Stress response	Stress response: detoxification	Stress response: detoxification: ugt	13
JC8.8	WBGene00010440	ttr-51	Unknown	Unknown	Unknown	13
K01D12.9	WBGene00010468	K01D12.9	Unknown	Unknown	Unknown: regulated by multiple stresses	13
K01H12.2	WBGene00010485	ant-1.3	Transmembrane transport	Transmembrane transport: mitochondrial	Transmembrane transport: mitochondrial: solute carrier	13
K02E11.10	WBGene00044109	K02E11.10	Unknown	Unknown	Unknown: regulated by multiple stresses	13
K03A11.5	WBGene00010522	K03A11.5	Unknown	Unknown	Unknown: regulated by multiple stresses	13
K04H4.2	WBGene00010573	K04H4.2	Extracellular material	Extracellular material: secreted protein	Extracellular material: secreted protein	13
K05F1.2	WBGene00003469	msp-142	Major sperm protein	Major sperm protein	Major sperm protein	13
K06A9.2	WBGene00019436	K06A9.2	Proteolysis proteasome	Proteolysis proteasome: E3	Proteolysis proteasome: E3: F box	13
K07A1.4	WBGene00010611	K07A1.4	Unknown	Unknown	Unknown: regulated by multiple stresses	13
K07C6.4	WBGene00019472	cyp-35B1	Stress response	Stress response: detoxification	Stress response: detoxification: CYP	13
K07E3.3	WBGene00000929	dao-3	Metabolism	Metabolism: 1CC	Metabolism: 1CC: folate	13
K08B4.6	WBGene00000535	cpi-1	Proteolysis general	Proteolysis general: inhibitor	Proteolysis general: inhibitor: cysteine	13
K08D8.12	WBGene00194926	K08D8.12	Unknown	Unknown	Unknown	13
K08F4.8	WBGene00003434	msp-38	Major sperm protein	Major sperm protein	Major sperm protein	13
K09H9.3	WBGene00000626	col-49	Extracellular material	Extracellular material: collagen	Extracellular material: collagen	13
K11C4.4	WBGene00003844	odc-1	Metabolism	Metabolism: polyamine	Metabolism: polyamine	13
K12C11.6	WBGene00045052	K12C11.6	Transmembrane transport	Transmembrane transport: solute carrier	Transmembrane transport: solute carrier	13
M01D1.2	WBGene00019699	math-34	Unknown	Unknown	Unknown: regulated by multiple stresses	13
M02D8.5	WBGene00019731	M02D8.5	Unknown	Unknown	Unknown: regulated by multiple stresses	13
M03B6.2	WBGene00010834	mct-3	Transmembrane transport	Transmembrane transport: monocarboxylate	Transmembrane transport: monocarboxylate	13
M6.1	WBGene00002056	ifc-2	Cytoskeleton	Cytoskeleton: intermediate filament protein	Cytoskeleton: intermediate filament protein	13
MTCE.33	WBGene00014472	MTCE.33	Metabolism	Metabolism: mitochondria	Metabolism: mitochondria: ribosome	13
PDB1.1	WBGene00019803	PDB1.1	Stress response	Stress response: pathogen	Stress response: pathogen: other	13
R02D3.1	WBGene00019819	aass-1	Metabolism	Metabolism: amino acid	Metabolism: amino acid: synthesis	13
R07B7.15	WBGene00011099	nhr-208	Transcription factor	Transcription factor: NHR	Transcription factor: NHR	13
R08E5.1	WBGene00019961	R08E5.1	Unknown	Unknown	Unknown: regulated by multiple stresses	13
R09A8.3	WBGene00006493	ivns-1	Unknown	Unknown	Unknown	13
R09B3.2	WBGene00011155	rbm-3.1	mRNA functions	mRNA functions: binding	mRNA functions: binding: RBM	13
R09D1.11	WBGene00011167	chil-23	Extracellular material	Extracellular material: chitinase	Extracellular material: chitinase	13
R09E10.6	WBGene00011176	R09E10.6	Development	Development: germline	Development: germline	13
R105.1	WBGene00020084	R105.1	Unknown	Unknown	Unknown	13
R10E8.8	WBGene00011213	R10E8.8	Unknown	Unknown	Unknown: regulated by multiple stresses	13
R12A1.4	WBGene00001578	ges-1	Proteolysis general	Proteolysis general: other	Proteolysis general: other	13
R148.7	WBGene00020105	R148.7	Unknown	Unknown	Unknown: regulated by multiple stresses	13
T01B10.1	WBGene00001693	grd-4	Signaling	Signaling: hedgehog-like	Signaling: hedgehog-like	13
T01B10.2	WBGene00001703	grd-14	Signaling	Signaling: hedgehog-like	Signaling: hedgehog-like	13
T01H3.4	WBGene00011350	perm-1	Development	Development: somatic	Development: somatic	13
T05G5.12	WBGene00000932	dao-6	Unknown	Unknown	Unknown	13
T07H3.1	WBGene00006464	bath-47	Unknown	Unknown	Unknown	13
T08B6.4	WBGene00020353	T08B6.4	Unknown	Unknown	Unknown: regulated by multiple stresses	13
T08B6.9	WBGene00020356	T08B6.9	Unknown	Unknown	Unknown: regulated by multiple stresses	13
T09F5.12	WBGene00014836	T09F5.12	Unknown	Unknown	Unknown: regulated by multiple stresses	13
T10B9.1	WBGene00011671	cyp-13A4	Stress response	Stress response: detoxification	Stress response: detoxification: CYP	13
T11F9.9	WBGene00000730	col-157	Extracellular material	Extracellular material: collagen	Extracellular material: collagen	13
T15B7.4	WBGene00000715	col-142	Extracellular material	Extracellular material: collagen	Extracellular material: collagen	13
T16A9.5	WBGene00011795	T16A9.5	Unknown	Unknown	Unknown: regulated by multiple stresses	13
T16H12.6	WBGene00002186	kel-10	Unknown	Unknown	Unknown: regulated by multiple stresses	13
T17A3.8	WBGene00006895	ver-2	Pseudogene	Pseudogene	Pseudogene	13
T18H9.2	WBGene00000215	asp-2	Proteolysis general	Proteolysis general: aspartate	Proteolysis general: aspartate: other	13
T19C9.8	WBGene00011844	T19C9.8	Stress response	Stress response: pathogen	Stress response: pathogen: CUB	13
T22C1.8	WBGene00011918	T22C1.8	Signaling	Signaling: phosphatase	Signaling: phosphatase: Y	13
T22D1.11	WBGene00020688	T22D1.11	Unknown	Unknown	Unknown: regulated by multiple stresses	13
T22G5.6	WBGene00002260	lbp-8	Metabolism	Metabolism: lipid	Metabolism: lipid: binding	13
T26H2.8	WBGene00005653	srr-2	Transmembrane protein	Transmembrane protein: seven transmembrane receptor	Transmembrane protein: seven transmembrane receptor: srr	13
T27C5.8	WBGene00012081	T27C5.8	Unknown	Unknown	Unknown	13
T28C12.3	WBGene00020890	fbxa-202	Proteolysis proteasome	Proteolysis proteasome: E3	Proteolysis proteasome: E3: F box	13
T28H11.5	WBGene00006051	ssq-2	Unknown	Unknown	Unknown: regulated by multiple stresses	13
VF13D12L.3	WBGene00012149	VF13D12L.3	Metabolism	Metabolism: other	Metabolism: other	13
W01B11.6	WBGene00020917	W01B11.6	Stress response	Stress response: other	Stress response: other	13
W02D7.11	WBGene00020946	W02D7.11	Unknown	Unknown	Unknown	13
W03A5.3	WBGene00001731	grl-22	Signaling	Signaling: hedgehog-like	Signaling: hedgehog-like	13
W03D2.6	WBGene00020981	W03D2.6	Pseudogene	Pseudogene	Pseudogene	13
W03D8.10	WBGene00020991	W03D8.10	Pseudogene	Pseudogene	Pseudogene	13
W04E12.8	WBGene00012253	clec-50	Stress response	Stress response: C-type Lectin	Stress response: C-type Lectin	13
W04G3.2	WBGene00012256	lpr-5	Transmembrane transport	Transmembrane transport: lipid	Transmembrane transport: lipid	13
W09C5.4	WBGene00002116	ins-33	Metabolism	Metabolism: insulin	Metabolism: insulin	13
Y12A6A.1	WBGene00012439	Y12A6A.1	Unknown	Unknown	Unknown	13
Y17D7B.3	WBGene00012451	Y17D7B.3	Unknown	Unknown	Unknown	13
Y1A5A.1	WBGene00012379	Y1A5A.1	Cytoskeleton	Cytoskeleton: paxillin	Cytoskeleton: paxillin	13
Y20C6A.1	WBGene00012491	Y20C6A.1	Proteolysis proteasome	Proteolysis proteasome: E3	Proteolysis proteasome: E3: F box	13
Y22D7AL.10	WBGene00021248	Y22D7AL.10	Unknown	Unknown	Unknown	13
Y22D7AR.8	WBGene00005141	srd-64	Transmembrane protein	Transmembrane protein: seven transmembrane receptor	Transmembrane protein: seven transmembrane receptor: srd	13
Y32B12C.5	WBGene00194769	Y32B12C.5	Pseudogene	Pseudogene	Pseudogene	13
Y38C1AA.7	WBGene00021398	Y38C1AA.7	Unknown	Unknown	Unknown: regulated by multiple stresses	13
Y38F1A.3	WBGene00004232	ptr-18	Signaling	Signaling: hedgehog-like	Signaling: hedgehog-like	13
Y39A3A.4	WBGene00021435	Y39A3A.4	Signaling	Signaling: phosphatase	Signaling: phosphatase: Y	13
Y43F8C.5	WBGene00012827	Y43F8C.5	Unknown	Unknown	Unknown: regulated by multiple stresses	13
Y45F10C.4	WBGene00012880	Y45F10C.4	Unknown	Unknown	Unknown: regulated by multiple stresses	13
Y46H3A.2	WBGene00002018	hsp-16.41	Stress response	Stress response: heat	Stress response: heat	13
Y46H3A.3	WBGene00002016	hsp-16.2	Stress response	Stress response: heat	Stress response: heat	13
Y47D3A.13	WBGene00012926	Y47D3A.13	Unknown	Unknown	Unknown: regulated by multiple stresses	13
Y47D7A.5	WBGene00001714	grl-5	Signaling	Signaling: hedgehog-like	Signaling: hedgehog-like	13
Y48B6A.5	WBGene00012979	Y48B6A.5	Unknown	Unknown	Unknown	13
Y48E1B.10	WBGene00001768	gst-20	Stress response	Stress response: GST	Stress response: GST	13
Y51A2D.13	WBGene00013080	Y51A2D.13	Signaling	Signaling: lipid	Signaling: lipid: phospholipase D	13
Y51A2D.5	WBGene00013074	hmit-1.2	Transmembrane transport	Transmembrane transport: lipid	Transmembrane transport: lipid	13
Y53F4B.29	WBGene00001774	gst-26	Stress response	Stress response: GST	Stress response: GST	13
Y53F4B.31	WBGene00001776	gst-28	Stress response	Stress response: GST	Stress response: GST	13
Y53G8AM.5	WBGene00021805	Y53G8AM.5	Unknown	Unknown	Unknown: regulated by multiple stresses	13
Y54G2A.39	WBGene00043062	clec-80	Stress response	Stress response: C-type Lectin	Stress response: C-type Lectin	13
Y54G2A.52	WBGene00045397	Y54G2A.52	Unknown	Unknown	Unknown	13
Y5F2A.2	WBGene00012383	ttr-17	Unknown	Unknown	Unknown: regulated by multiple stresses	13
Y69A2AR.19	WBGene00022090	Y69A2AR.19	Signaling	Signaling: phosphatase	Signaling: phosphatase: Y	13
Y71H2AM.16	WBGene00022181	pho-9	Lysosome	Lysosome: acid phosphatase	Lysosome: acid phosphatase	13
Y73C8C.2	WBGene00022261	clec-210	Stress response	Stress response: C-type Lectin	Stress response: C-type Lectin	13
Y75B8A.21	WBGene00013555	fbxa-89	Proteolysis proteasome	Proteolysis proteasome: E3	Proteolysis proteasome: E3: F box	13
Y75B8A.39	WBGene00023483	Y75B8A.39	Unknown	Unknown	Unknown: regulated by multiple stresses	13
ZC47.4	WBGene00013837	fbxa-30	Proteolysis proteasome	Proteolysis proteasome: E3	Proteolysis proteasome: E3: F box	13
ZC47.5	WBGene00013838	fbxa-31	Proteolysis proteasome	Proteolysis proteasome: E3	Proteolysis proteasome: E3: F box	13
ZC513.8	WBGene00000620	col-43	Extracellular material	Extracellular material: collagen	Extracellular material: collagen	13
ZC581.7	WBGene00022634	ZC581.7	Signaling	Signaling: Y kinase	Signaling: Y kinase	13
ZK1010.5	WBGene00014179	ZK1010.5	Unknown	Unknown	Unknown: regulated by multiple stresses	13
ZK1010.7	WBGene00000672	col-97	Extracellular material	Extracellular material: collagen	Extracellular material: collagen	13
ZK112.1	WBGene00003956	pcp-1	Proteolysis general	Proteolysis general: carboxypeptidase	Proteolysis general: carboxypeptidase	13
ZK1127.2	WBGene00022849	acs-6	Metabolism	Metabolism: lipid	Metabolism: lipid: fatty acid	13
ZK1193.2	WBGene00022858	ZK1193.2	Unknown	Unknown	Unknown: regulated by multiple stresses	13
ZK1248.5	WBGene00022876	ZK1248.5	Unknown	Unknown	Unknown	13
ZK1290.3	WBGene00004398	rol-8	Extracellular material	Extracellular material: collagen	Extracellular material: collagen	13
ZK1320.2	WBGene00014252	ZK1320.2	Stress response	Stress response: pathogen	Stress response: pathogen: other	13
ZK354.2	WBGene00022705	ZK354.2	Cytoskeleton	Cytoskeleton: microtubule	Cytoskeleton: microtubule: tau tubulin kinase	13
ZK354.8	WBGene00022709	ZK354.8	Signaling	Signaling: phosphatase	Signaling: phosphatase: Y	13
ZK484.2	WBGene00001819	haf-9	Transmembrane transport	Transmembrane transport: ABC	Transmembrane transport: ABC	13
ZK484.7	WBGene00022753	ZK484.7	Signaling	Signaling: phosphatase	Signaling: phosphatase: Y	13
ZK520.5	WBGene00000878	cyn-2	Chaperone	Chaperone: cyclophilin	Chaperone: cyclophilin	13
ZK546.3	WBGene00022760	ZK546.3	Pseudogene	Pseudogene	Pseudogene	13
ZK593.1	WBGene00014001	pyk-2	Metabolism	Metabolism: mitochondria	Metabolism: mitochondria: citric acid cycle	13
ZK617.2	WBGene00014009	lips-6	Metabolism	Metabolism: lipid	Metabolism: lipid: lipase	13
ZK688.10	WBGene00044447	ZK688.10	Unknown	Unknown	Unknown: regulated by multiple stresses	13
ZK783.1	WBGene00022816	fbn-1	Extracellular material	Extracellular material: matrix	Extracellular material: matrix	13
ZK892.3	WBGene00014127	ZK892.3	Transmembrane transport	Transmembrane transport: solute carrier	Transmembrane transport: solute carrier	13
ZK938.1	WBGene00014158	ZK938.1	Signaling	Signaling: phosphatase	Signaling: phosphatase: other	13
ZK945.7	WBGene00014169	ZK945.7	Unknown	Unknown	Unknown: regulated by multiple stresses	13
AC3.5	WBGene00007071	AC3.5	Proteolysis general	Proteolysis general: other	Proteolysis general: other	12
B0207.7	WBGene00015030	B0207.7	Cytoskeleton	Cytoskeleton: microtubule	Cytoskeleton: microtubule: tau tubulin kinase	12
B0244.10	WBGene00015085	B0244.10	Signaling	Signaling: small GTPase	Signaling: small GTPase: other	12
B0244.6	WBGene00015081	B0244.6	Unknown	Unknown	Unknown: regulated by multiple stresses	12
B0280.11	WBGene00015106	B0280.11	Signaling	Signaling: phosphatase	Signaling: phosphatase: Y	12
B0310.3	WBGene00015139	B0310.3	Unknown	Unknown	Unknown	12
B0513.9	WBGene00007200	vamp-8	Trafficking	Trafficking: vesicle targeting/fusion	Trafficking: vesicle targeting/fusion: SNARE	12
C02A12.1	WBGene00001781	gst-33	Stress response	Stress response: GST	Stress response: GST	12
C03A7.14	WBGene00000031	abu-8	Transmembrane protein	Transmembrane protein: other	Transmembrane protein: other	12
C03G5.7	WBGene00001448	flp-5	Neuronal function	Neuronal function: synaptic function	Neuronal function: synaptic function: neuropeptide	12
C04F12.7	WBGene00007301	C04F12.7	Unknown	Unknown	Unknown	12
C04G2.8	WBGene00007307	spch-1	Transcription: chromatin	Transcription: chromatin structure	Transcription: chromatin structure: other	12
C04G6.1	WBGene00003402	mpk-2	Signaling	Signaling: MAPK	Signaling: MAPK	12
C05C12.4	WBGene00007336	C05C12.4	Unknown	Unknown	Unknown	12
C05C12.5	WBGene00007337	C05C12.5	Unknown	Unknown	Unknown: regulated by multiple stresses	12
C05D2.3	WBGene00015467	basl-1	Metabolism	Metabolism: amino acid	Metabolism: amino acid: other	12
C05D9.2	WBGene00015471	lmp-2	Transmembrane protein	Transmembrane protein: other	Transmembrane protein: other	12
C06A12.5	WBGene00007358	lact-6	Transmembrane protein	Transmembrane protein: other	Transmembrane protein: other	12
C06B3.2	WBGene00007361	oac-3	Metabolism	Metabolism: lipid	Metabolism: lipid: o-acyl transferase	12
C06C6.4	WBGene00003653	nhr-63	Transcription factor	Transcription factor: NHR	Transcription factor: NHR	12
C06C6.5	WBGene00003640	nhr-50	Transcription factor	Transcription factor: NHR	Transcription factor: NHR	12
C07G3.2	WBGene00015574	irg-1	Stress response	Stress response: pathogen	Stress response: pathogen: other	12
C07G3.9	WBGene00015577	ugt-64	Stress response	Stress response: detoxification	Stress response: detoxification: ugt	12
C08F11.10	WBGene00007457	C08F11.10	Unknown	Unknown	Unknown: regulated by multiple stresses	12
C08F8.4	WBGene00007446	mboa-4	Metabolism	Metabolism: lipid	Metabolism: lipid: phospholipid	12
C09B8.5	WBGene00015624	C09B8.5	Unknown	Unknown	Unknown: regulated by multiple stresses	12
C09G5.4	WBGene00000616	col-39	Extracellular material	Extracellular material: collagen	Extracellular material: collagen	12
C10G11.9	WBGene00015689	spch-2	Transcription: chromatin	Transcription: chromatin structure	Transcription: chromatin structure: other	12
C11E4.1	WBGene00007516	gpx-5	Metabolism	Metabolism: glutathione	Metabolism: glutathione	12
C14C10.1	WBGene00007584	C14C10.1	Transmembrane transport	Transmembrane transport: mitochondrial	Transmembrane transport: mitochondrial: solute carrier	12
C14F5.2	WBGene00006980	zig-3	Extracellular material	Extracellular material: matrix	Extracellular material: matrix	12
C15H11.1	WBGene00007613	C15H11.1	Unknown	Unknown	Unknown: regulated by multiple stresses	12
C17C3.19	WBGene00002095	ins-12	Metabolism	Metabolism: insulin	Metabolism: insulin	12
C17E7.12	WBGene00015905	C17E7.12	Unknown	Unknown	Unknown: regulated by multiple stresses	12
C17H12.12	WBGene00015937	C17H12.12	Unknown	Unknown	Unknown: regulated by multiple stresses	12
C18H7.1	WBGene00015993	C18H7.1	Unknown	Unknown	Unknown: regulated by multiple stresses	12
C18H7.7	WBGene00015997	C18H7.7	Unknown	Unknown	Unknown: regulated by multiple stresses	12
C23H3.2	WBGene00016018	C23H3.2	Unknown	Unknown	Unknown	12
C23H5.1	WBGene00016023	prmt-6	Protein modification	Protein modification: methyltransferase	Protein modification: methyltransferase	12
C24A11.1	WBGene00016040	C24A11.1	Unknown	Unknown	Unknown: regulated by multiple stresses	12
C24B9.3	WBGene00016048	C24B9.3	Extracellular material	Extracellular material: matrix	Extracellular material: matrix	12
C24D10.2	WBGene00016054	C24D10.2	Unknown	Unknown	Unknown: regulated by multiple stresses	12
C27B7.6	WBGene00007763	C27B7.6	Signaling	Signaling: phosphatase	Signaling: phosphatase: other	12
C27B7.9	WBGene00007765	C27B7.9	Unknown	Unknown	Unknown: regulated by multiple stresses	12
C27D6.11	WBGene00044388	C27D6.11	Signaling	Signaling: S/T kinase	Signaling: S/T kinase	12
C27D8.2	WBGene00007778	C27D8.2	Unknown	Unknown	Unknown: regulated by multiple stresses	12
C31H1.1	WBGene00016286	C31H1.1	Unknown	Unknown	Unknown: regulated by multiple stresses	12
C32D5.4	WBGene00016312	C32D5.4	Unknown	Unknown	Unknown: regulated by multiple stresses	12
C32F10.6	WBGene00003601	nhr-2	Transcription factor	Transcription factor: NHR	Transcription factor: NHR	12
C33A12.4	WBGene00007883	C33A12.4	Unknown	Unknown	Unknown	12
C33D3.3	WBGene00007894	C33D3.3	Unknown	Unknown	Unknown: regulated by multiple stresses	12
C33F10.12	WBGene00016358	C33F10.12	Transmembrane transport	Transmembrane transport: mitochondrial	Transmembrane transport: mitochondrial: solute carrier	12
C34F11.4	WBGene00003443	msp-50	Major sperm protein	Major sperm protein	Major sperm protein	12
C35D10.2	WBGene00016440	gipc-1	Signaling	Signaling: other	Signaling: other	12
C36H8.1	WBGene00007987	C36H8.1	Unknown	Unknown	Unknown: regulated by multiple stresses	12
C38C3.3	WBGene00016512	C38C3.3	Unknown	Unknown	Unknown: regulated by multiple stresses	12
C39H7.1	WBGene00016541	C39H7.1	Cytoskeleton	Cytoskeleton: microtubule	Cytoskeleton: microtubule: tau tubulin kinase	12
#N/A	#N/A	#N/A	#N/A	#N/A	#N/A	12
C43G2.3	WBGene00016612	C43G2.3	Unknown	Unknown	Unknown: regulated by multiple stresses	12
C45B2.7	WBGene00004219	ptr-4	Signaling	Signaling: hedgehog-like	Signaling: hedgehog-like	12
C46A5.3	WBGene00000603	col-14	Extracellular material	Extracellular material: collagen	Extracellular material: collagen	12
C46F9.3	WBGene00016719	math-24	Development	Development: apoptosis	Development: apoptosis	12
C50E3.12	WBGene00016823	C50E3.12	Unknown	Unknown	Unknown	12
C50F2.5	WBGene00016839	C50F2.5	Signaling	Signaling: phosphatase	Signaling: phosphatase: Y	12
D1022.9	WBGene00044300	D1022.9	Unknown	Unknown	Unknown	12
D1086.10	WBGene00044080	D1086.10	Unknown	Unknown	Unknown: regulated by multiple stresses	12
D1086.5	WBGene00008392	D1086.5	Unknown	Unknown	Unknown: regulated by multiple stresses	12
D2007.1	WBGene00017041	D2007.1	Stress response	Stress response: pathogen	Stress response: pathogen: other	12
D2023.7	WBGene00000731	col-158	Extracellular material	Extracellular material: collagen	Extracellular material: collagen	12
D2045.8	WBGene00008425	D2045.8	Transmembrane transport	Transmembrane transport: potassium channel	Transmembrane transport: potassium channel	12
DC2.5	WBGene00017082	DC2.5	Metabolism	Metabolism: short chain dehydrogenase	Metabolism: short chain dehydrogenase	12
E04F6.8	WBGene00017127	E04F6.8	Unknown	Unknown	Unknown: regulated by multiple stresses	12
F01D4.8	WBGene00008490	F01D4.8	Metabolism	Metabolism: amino acid	Metabolism: amino acid: synthesis	12
F02H6.4	WBGene00008537	F02H6.4	Pseudogene	Pseudogene	Pseudogene	12
F07A5.3	WBGene00008542	scav-6	Transmembrane protein	Transmembrane protein: other	Transmembrane protein: other	12
F07G6.7	WBGene00017226	fbxa-53	Proteolysis proteasome	Proteolysis proteasome: E3	Proteolysis proteasome: E3: F box	12
F08C6.2	WBGene00017241	pcyt-1	Metabolism	Metabolism: lipid	Metabolism: lipid: phospholipid	12
F08D12.2	WBGene00017246	F08D12.2	Unknown	Unknown	Unknown: regulated by multiple stresses	12
F08F8.6	WBGene00017271	F08F8.6	Unknown	Unknown	Unknown: regulated by multiple stresses	12
F09B12.1	WBGene00008605	mlt-9	Development	Development: somatic	Development: somatic	12
F09D12.1	WBGene00001699	grd-10	Signaling	Signaling: hedgehog-like	Signaling: hedgehog-like	12
F09F9.2	WBGene00017307	F09F9.2	Unknown	Unknown	Unknown: regulated by multiple stresses	12
F10A3.2	WBGene00008632	fbxa-88	Proteolysis proteasome	Proteolysis proteasome: E3	Proteolysis proteasome: E3: F box	12
F11G11.4	WBGene00017384	F11G11.4	Unknown	Unknown	Unknown: regulated by multiple stresses	12
F11G11.9	WBGene00017387	mpst-4	Metabolism	Metabolism: other	Metabolism: other	12
F12A10.1	WBGene00017390	F12A10.1	Unknown	Unknown	Unknown: regulated by multiple stresses	12
F12E12.1	WBGene00017402	F12E12.1	Unknown	Unknown	Unknown	12
F13D11.2	WBGene00001824	hbl-1	Transcription factor	Transcription factor: ZF	Transcription factor: ZF	12
F13E9.5	WBGene00008754	F13E9.5	Unknown	Unknown	Unknown: regulated by multiple stresses	12
F13H6.3	WBGene00017431	F13H6.3	Unknown	Unknown	Unknown: regulated by multiple stresses	12
F14D7.6	WBGene00008793	F14D7.6	Transmembrane transport	Transmembrane transport: major facilitator	Transmembrane transport: major facilitator	12
F14H3.12	WBGene00008831	F14H3.12	Cytoskeleton	Cytoskeleton: microtubule	Cytoskeleton: microtubule: tau tubulin kinase	12
F15E11.13	WBGene00017499	pud-1.1	Unknown	Unknown	Unknown	12
F17B5.8	WBGene00045458	F17B5.8	Unknown	Unknown	Unknown: regulated by multiple stresses	12
F18G5.2	WBGene00003981	pes-8	Transmembrane protein	Transmembrane protein: other	Transmembrane protein: other	12
F20D6.5	WBGene00017635	F20D6.5	Unknown	Unknown	Unknown: regulated by multiple stresses	12
F20D6.6	WBGene00017636	F20D6.6	Signaling	Signaling: phosphatase	Signaling: phosphatase: other	12
F20H11.4	WBGene00017647	F20H11.4	Signaling	Signaling: phosphatase	Signaling: phosphatase: Y	12
F21H7.2	WBGene00009028	F21H7.2	Unknown	Unknown	Unknown: regulated by multiple stresses	12
F22F7.8	WBGene00194908	F22F7.8	Unknown	Unknown	Unknown	12
F22H10.3	WBGene00017727	F22H10.3	Unknown	Unknown	Unknown: regulated by multiple stresses	12
F23C8.5	WBGene00017734	F23C8.5	Metabolism	Metabolism: mitochondria	Metabolism: mitochondria: other	12
F23F12.13	WBGene00044455	F23F12.13	Transmembrane transport	Transmembrane transport: solute carrier	Transmembrane transport: solute carrier	12
F26C11.1	WBGene00009146	F26C11.1	Lysosome	Lysosome: acid phosphatase	Lysosome: acid phosphatase	12
F26F12.1	WBGene00000713	col-140	Extracellular material	Extracellular material: collagen	Extracellular material: collagen	12
F28A12.3	WBGene00017880	F28A12.3	Unknown	Unknown	Unknown	12
F30A10.13	WBGene00044680	F30A10.13	Unknown	Unknown	Unknown	12
F31D5.5	WBGene00017948	mth-1	Transmembrane protein	Transmembrane protein: seven transmembrane receptor	Transmembrane protein: seven transmembrane receptor: other	12
F31E8.5	WBGene00017955	F31E8.5	Unknown	Unknown	Unknown: regulated by multiple stresses	12
F35B12.2	WBGene00000983	dhs-20	Metabolism	Metabolism: short chain dehydrogenase	Metabolism: short chain dehydrogenase	12
F35B12.3	WBGene00009383	F35B12.3	mRNA functions	mRNA functions: processing	mRNA functions: processing: other	12
F35C11.2	WBGene00009401	F35C11.2	Signaling	Signaling: phosphatase	Signaling: phosphatase: Y	12
F35E2.9	WBGene00009416	F35E2.9	Unknown	Unknown	Unknown: regulated by multiple stresses	12
F35E8.11	WBGene00000412	cdr-1	Stress response	Stress response: heavy metal	Stress response: heavy metal	12
F36A4.2	WBGene00018081	F36A4.2	Unknown	Unknown	Unknown: regulated by multiple stresses	12
F36A4.4	WBGene00018083	F36A4.4	Unknown	Unknown	Unknown: regulated by multiple stresses	12
F36D1.7	WBGene00009466	F36D1.7	Unknown	Unknown	Unknown: regulated by multiple stresses	12
F36D3.4	WBGene00009470	F36D3.4	Unknown	Unknown	Unknown	12
F36H12.5	WBGene00018121	F36H12.5	Unknown	Unknown	Unknown: regulated by multiple stresses	12
F37A8.5	WBGene00009503	F37A8.5	Unknown	Unknown	Unknown	12
F37C4.6	WBGene00018146	F37C4.6	Metabolism	Metabolism: other	Metabolism: other	12
F37H8.3	WBGene00009512	bigr-1	Metabolism	Metabolism: lipid	Metabolism: lipid: beta oxidation	12
F37H8.5	WBGene00009514	F37H8.5	Metabolism	Metabolism: other	Metabolism: other	12
F38A1.1	WBGene00009515	clec-170	Stress response	Stress response: C-type Lectin	Stress response: C-type Lectin	12
F38A1.10	WBGene00009523	clec-165	Stress response	Stress response: C-type Lectin	Stress response: C-type Lectin	12
F38E9.1	WBGene00018184	F38E9.1	Signaling	Signaling: lipid	Signaling: lipid: phospholipase C	12
F40E10.5	WBGene00009573	F40E10.5	Unknown	Unknown	Unknown: regulated by multiple stresses	12
F40E3.5	WBGene00018232	F40E3.5	Signaling	Signaling: phosphatase	Signaling: phosphatase: other	12
F40F9.3	WBGene00009581	F40F9.3	Unknown	Unknown	Unknown: regulated by multiple stresses	12
F42C5.5	WBGene00018347	F42C5.5	Signaling	Signaling: phosphatase	Signaling: phosphatase: Y	12
F42E11.4	WBGene00006584	tni-1	Muscle function	Muscle function	Muscle function	12
F42G10.1	WBGene00009645	F42G10.1	Proteolysis general	Proteolysis general: metallopeptidase	Proteolysis general: metallopeptidase	12
F42G2.2	WBGene00018351	F42G2.2	Unknown	Unknown	Unknown: regulated by multiple stresses	12
F43C1.5	WBGene00009649	F43C1.5	Unknown	Unknown	Unknown	12
F43C1.7	WBGene00023423	F43C1.7	Unknown	Unknown	Unknown	12
F43G6.7	WBGene00009659	F43G6.7	Unknown	Unknown	Unknown: regulated by multiple stresses	12
F44B9.1	WBGene00001059	dpf-6	Proteolysis general	Proteolysis general: serine	Proteolysis general: serine	12
F44C8.3	WBGene00003617	nhr-18	Transcription factor	Transcription factor: NHR	Transcription factor: NHR	12
F44E7.5	WBGene00018427	F44E7.5	Unknown	Unknown	Unknown: regulated by multiple stresses	12
F44F4.11	WBGene00006530	tba-4	Cytoskeleton	Cytoskeleton: microtubule	Cytoskeleton: microtubule: tubulin	12
F44G3.14	WBGene00044661	fbxa-143	Proteolysis proteasome	Proteolysis proteasome: E3	Proteolysis proteasome: E3: F box	12
F47B8.2	WBGene00009803	F47B8.2	Unknown	Unknown	Unknown: regulated by multiple stresses	12
F47B8.4	WBGene00009805	F47B8.4	Stress response	Stress response: pathogen	Stress response: pathogen: other	12
F48F7.7	WBGene00009852	arrd-24	Signaling	Signaling: heteromeric G protein	Signaling: heteromeric G protein: arrestin	12
F52B11.4	WBGene00000707	col-133	Extracellular material	Extracellular material: collagen	Extracellular material: collagen	12
F52H3.6	WBGene00009948	F52H3.6	Signaling	Signaling: phosphatase	Signaling: phosphatase: other	12
F53F1.2	WBGene00009980	F53F1.2	Metabolism	Metabolism: short chain dehydrogenase	Metabolism: short chain dehydrogenase	12
F54D1.1	WBGene00010046	F54D1.1	mRNA functions	mRNA functions: binding	mRNA functions: binding: KH	12
F55C10.3	WBGene00000728	col-155	Extracellular material	Extracellular material: collagen	Extracellular material: collagen	12
F55C5.2	WBGene00010092	F55C5.2	Pseudogene	Pseudogene	Pseudogene	12
F55F8.7	WBGene00018895	F55F8.7	Signaling	Signaling: phosphatase	Signaling: phosphatase: Y	12
F56D5.6	WBGene00010150	F56D5.6	Unknown	Unknown	Unknown: regulated by multiple stresses	12
F57B9.3	WBGene00018997	F57B9.3	Ribosome	Ribosome: EIF	Ribosome: EIF	12
F58B6.1	WBGene00019029	F58B6.1	Unknown	Unknown	Unknown	12
F58D5.7	WBGene00010246	F58D5.7	Unknown	Unknown	Unknown: regulated by multiple stresses	12
F59B10.4	WBGene00010320	F59B10.4	Unknown	Unknown	Unknown: regulated by multiple stresses	12
F59C6.16	WBGene00077764	F59C6.16	Unknown	Unknown	Unknown: regulated by multiple stresses	12
F59C6.2	WBGene00010323	dhhc-12	Protein modification	Protein modification: lipidation	Protein modification: lipidation	12
F59D8.2	WBGene00006928	vit-4	Metabolism	Metabolism: lipid	Metabolism: lipid: binding	12
H01M10.3	WBGene00045268	ttr-42	Unknown	Unknown	Unknown	12
H06H21.10	WBGene00019166	tat-2	Metabolism	Metabolism: lipid	Metabolism: lipid: phospholipid	12
H06H21.8	WBGene00019164	H06H21.8	Unknown	Unknown	Unknown: regulated by multiple stresses	12
H20J04.1	WBGene00019216	H20J04.1	Unknown	Unknown	Unknown: regulated by multiple stresses	12
H34I24.2	WBGene00019261	H34I24.2	Unknown	Unknown	Unknown: regulated by multiple stresses	12
H37A05.2	WBGene00010426	H37A05.2	Unknown	Unknown	Unknown	12
JC8.14	WBGene00044737	ttr-45	Unknown	Unknown	Unknown	12
K01D12.8	WBGene00010467	K01D12.8	Unknown	Unknown	Unknown: regulated by multiple stresses	12
K02A11.4	WBGene00044607	K02A11.4	Unknown	Unknown	Unknown	12
K02C4.2	WBGene00010501	K02C4.2	Unknown	Unknown	Unknown	12
K02D7.4	WBGene00001099	dsc-4	Metabolism	Metabolism: lipid	Metabolism: lipid: binding	12
K02E11.1	WBGene00010510	ent-3	Transmembrane transport	Transmembrane transport: solute carrier	Transmembrane transport: solute carrier	12
K02F3.4	WBGene00019327	zip-2	Transcription factor	Transcription factor: bZIP	Transcription factor: bZIP	12
K03H1.1	WBGene00001603	gln-2	Metabolism	Metabolism: amino acid	Metabolism: amino acid: synthesis	12
K03H1.5	WBGene00010540	K03H1.5	Stress response	Stress response: other	Stress response: other	12
K04F1.9	WBGene00019388	K04F1.9	Unknown	Unknown	Unknown: regulated by multiple stresses	12
K04H4.5	WBGene00010574	K04H4.5	Unknown	Unknown	Unknown: regulated by multiple stresses	12
K04H4.6	WBGene00000799	crn-6	Development	Development: apoptosis	Development: apoptosis	12
K05F1.7	WBGene00003456	msp-63	Major sperm protein	Major sperm protein	Major sperm protein	12
K06A9.1	WBGene00019435	K06A9.1	Unknown	Unknown	Unknown	12
K06H7.8	WBGene00019459	K06H7.8	Cytoskeleton	Cytoskeleton: microtubule	Cytoskeleton: microtubule: tau tubulin kinase	12
K07A1.5	WBGene00010612	K07A1.5	Unknown	Unknown	Unknown: regulated by multiple stresses	12
K07F5.5	WBGene00010633	nspd-2	Unknown	Unknown	Unknown: regulated by multiple stresses	12
K08C9.2	WBGene00010651	K08C9.2	Unknown	Unknown	Unknown	12
K09F6.3	WBGene00019586	K09F6.3	Signaling	Signaling: phosphatase	Signaling: phosphatase: Y	12
K10C2.7	WBGene00019622	K10C2.7	Unknown	Unknown	Unknown: regulated by multiple stresses	12
K10D3.6	WBGene00010740	K10D3.6	Unknown	Unknown	Unknown	12
K10H10.2	WBGene00010759	cysl-2	Metabolism	Metabolism: amino acid	Metabolism: amino acid: synthesis	12
K12B6.3	WBGene00019668	fil-2	Metabolism	Metabolism: lipid	Metabolism: lipid: lipase	12
LLC1.2	WBGene00010793	LLC1.2	Unknown	Unknown	Unknown	12
M02H5.3	WBGene00019741	nhr-201	Transcription factor	Transcription factor: NHR	Transcription factor: NHR	12
M02H5.5	WBGene00019743	nhr-203	Transcription factor	Transcription factor: NHR	Transcription factor: NHR	12
M02H5.6	WBGene00003688	nhr-98	Transcription factor	Transcription factor: NHR	Transcription factor: NHR	12
M03B6.1	WBGene00010833	M03B6.1	Unknown	Unknown	Unknown: regulated by multiple stresses	12
M162.2	WBGene00010928	clec-258	Stress response	Stress response: C-type Lectin	Stress response: C-type Lectin	12
M162.7	WBGene00010933	M162.7	Unknown	Unknown	Unknown: regulated by multiple stresses	12
M199.5	WBGene00000708	col-135	Extracellular material	Extracellular material: collagen	Extracellular material: collagen	12
M28.6	WBGene00010897	lact-3	Transmembrane protein	Transmembrane protein: other	Transmembrane protein: other	12
M60.2	WBGene00019779	endu-2	mRNA functions	mRNA functions: processing	mRNA functions: processing: nuclease	12
MTCE.7	WBGene00014454	MTCE.7	mRNA functions	mRNA functions: processing	mRNA functions: processing: snRNP	12
R05D8.8	WBGene00000977	dhs-14	Metabolism	Metabolism: short chain dehydrogenase	Metabolism: short chain dehydrogenase	12
R07B1.3	WBGene00011076	scav-5	Transmembrane protein	Transmembrane protein: other	Transmembrane protein: other	12
R07B7.5	WBGene00011089	kmo-1	Metabolism	Metabolism: amino acid	Metabolism: amino acid: breakdown	12
R07E3.6	WBGene00011107	R07E3.6	Unknown	Unknown	Unknown	12
R07E5.15	WBGene00011120	R07E5.15	Unknown	Unknown	Unknown: regulated by multiple stresses	12
R07E5.6	WBGene00011114	R07E5.6	Unknown	Unknown	Unknown: regulated by multiple stresses	12
R08F11.1	WBGene00019965	R08F11.1	Metabolism	Metabolism: lipid	Metabolism: lipid: sphingolipid	12
R09E10.3	WBGene00011173	acs-18	Metabolism	Metabolism: lipid	Metabolism: lipid: fatty acid	12
R11H6.1	WBGene00003982	pes-9	Proteolysis general	Proteolysis general: metallopeptidase	Proteolysis general: metallopeptidase	12
R13H9.5	WBGene00020071	R13H9.5	Cytoskeleton	Cytoskeleton: microtubule	Cytoskeleton: microtubule: tau tubulin kinase	12
T01G5.2	WBGene00011340	ugt-30	Stress response	Stress response: detoxification	Stress response: detoxification: ugt	12
T01H8.2	WBGene00011353	T01H8.2	Metabolism	Metabolism: amino acid	Metabolism: amino acid: synthesis	12
T02E1.5	WBGene00000967	dhs-3	Metabolism	Metabolism: mitochondria	Metabolism: mitochondria: other	12
T02E9.2	WBGene00001716	grl-7	Signaling	Signaling: hedgehog-like	Signaling: hedgehog-like	12
T03G6.1	WBGene00020194	T03G6.1	Unknown	Unknown	Unknown: regulated by multiple stresses	12
T04B2.5	WBGene00011423	ipla-7	Signaling	Signaling: lipid	Signaling: lipid: phospholipase A	12
T04C10.4	WBGene00000221	atf-5	Stress response	Stress response: ER	Stress response: ER	12
T05E7.1	WBGene00020258	T05E7.1	Metabolism	Metabolism: lipid	Metabolism: lipid: beta oxidation	12
T06A4.3	WBGene00020283	T06A4.3	Proteolysis general	Proteolysis general: carboxypeptidase	Proteolysis general: carboxypeptidase	12
T06C10.3	WBGene00020289	T06C10.3	Signaling	Signaling: Y kinase	Signaling: Y kinase	12
T06D8.1	WBGene00011522	srap-1	Unknown	Unknown	Unknown	12
T07A5.3	WBGene00011556	vglu-3	Transmembrane transport	Transmembrane transport: solute carrier	Transmembrane transport: solute carrier	12
T07D3.9	WBGene00020311	T07D3.9	Metabolism	Metabolism: lipid	Metabolism: lipid: beta oxidation	12
T07H3.2	WBGene00020325	bath-46	Unknown	Unknown	Unknown	12
T08A11.1	WBGene00011604	T08A11.1	Unknown	Unknown	Unknown	12
T08E11.1	WBGene00020357	T08E11.1	Proteolysis proteasome	Proteolysis proteasome: E3	Proteolysis proteasome: E3: F box	12
T08G11.2	WBGene00044684	T08G11.2	Unknown	Unknown	Unknown	12
T09F5.10	WBGene00011669	T09F5.10	Unknown	Unknown	Unknown: regulated by multiple stresses	12
T09H2.1	WBGene00020386	cyp-34A4	Stress response	Stress response: detoxification	Stress response: detoxification: CYP	12
T10G3.3	WBGene00011694	T10G3.3	Unknown	Unknown	Unknown: regulated by multiple stresses	12
T11F8.4	WBGene00020435	T11F8.4	Cytoskeleton	Cytoskeleton: microtubule	Cytoskeleton: microtubule: tau tubulin kinase	12
T11F9.3	WBGene00003539	nas-20	Proteolysis general	Proteolysis general: metallopeptidase	Proteolysis general: metallopeptidase	12
T12B5.2	WBGene00020449	fbxa-54	Proteolysis proteasome	Proteolysis proteasome: E3	Proteolysis proteasome: E3: F box	12
T13F2.11	WBGene00003465	msp-78	Major sperm protein	Major sperm protein	Major sperm protein	12
T19C4.5	WBGene00011839	T19C4.5	Globin	Globin	Globin	12
T19D12.1	WBGene00020576	T19D12.1	Unknown	Unknown	Unknown: regulated by multiple stresses	12
T20G5.8	WBGene00011870	T20G5.8	Unknown	Unknown	Unknown: regulated by multiple stresses	12
T21B6.2	WBGene00011879	pho-7	Lysosome	Lysosome: acid phosphatase	Lysosome: acid phosphatase	12
T22B7.3	WBGene00020672	T22B7.3	Metabolism	Metabolism: other	Metabolism: other	12
T22G5.7	WBGene00004997	spp-12	Stress response	Stress response: pathogen	Stress response: pathogen: saposin	12
T22H6.2	WBGene00011938	alh-13	Metabolism	Metabolism: amino acid	Metabolism: amino acid: synthesis	12
T22H9.3	WBGene00020707	wago-10	Non-coding RNA	Non-coding RNA: small RNA	Non-coding RNA: small RNA: argonaute	12
T23F2.1	WBGene00044623	bus-8	Extracellular material	Extracellular material: PGI	Extracellular material: PGI	12
T23F2.3	WBGene00020736	T23F2.3	Unknown	Unknown	Unknown: regulated by multiple stresses	12
T23G11.1	WBGene00011968	T23G11.1	Unknown	Unknown	Unknown: regulated by multiple stresses	12
T24C2.5	WBGene00011984	T24C2.5	Unknown	Unknown	Unknown	12
T24E12.11	WBGene00020778	T24E12.11	Unknown	Unknown	Unknown: regulated by multiple stresses	12
T25B9.1	WBGene00012007	T25B9.1	Metabolism	Metabolism: amino acid	Metabolism: amino acid: breakdown	12
T25B9.6	WBGene00012012	T25B9.6	Unknown	Unknown	Unknown: regulated by multiple stresses	12
T25D10.1	WBGene00020799	T25D10.1	Stress response	Stress response: pathogen	Stress response: pathogen: other	12
T25D10.5	WBGene00020802	btb-2	Unknown	Unknown	Unknown: regulated by multiple stresses	12
T27A3.4	WBGene00020840	spch-3	Development	Development: germline	Development: germline	12
T28A11.2	WBGene00020869	T28A11.2	Unknown	Unknown	Unknown: regulated by multiple stresses	12
T28D9.9	WBGene00020898	T28D9.9	Unknown	Unknown	Unknown: regulated by multiple stresses	12
T28F3.4	WBGene00012130	slc-17.4	Transmembrane transport	Transmembrane transport: solute carrier	Transmembrane transport: solute carrier	12
W01A11.5	WBGene00020911	cpt-6	Metabolism	Metabolism: lipid	Metabolism: lipid: beta oxidation	12
W01B6.2	WBGene00012169	ttbk-4	Cytoskeleton	Cytoskeleton: microtubule	Cytoskeleton: microtubule: tau tubulin kinase	12
W01F3.3	WBGene00012186	mlt-11	Unknown	Unknown	Unknown	12
W02A2.2	WBGene00001390	far-6	Metabolism	Metabolism: lipid	Metabolism: lipid: binding	12
W02D7.8	WBGene00020943	W02D7.8	Unknown	Unknown	Unknown: regulated by multiple stresses	12
W02D9.10	WBGene00012216	W02D9.10	Unknown	Unknown	Unknown: regulated by multiple stresses	12
W02G9.4	WBGene00020954	W02G9.4	Stress response	Stress response: pathogen	Stress response: pathogen: other	12
W02H3.1	WBGene00012217	W02H3.1	Unknown	Unknown	Unknown: regulated by multiple stresses	12
W03D8.6	WBGene00002174	itx-1	Cytoskeleton	Cytoskeleton: other	Cytoskeleton: other	12
W03D8.8	WBGene00020989	W03D8.8	Metabolism	Metabolism: lipid	Metabolism: lipid: beta oxidation	12
W03D8.9	WBGene00020990	W03D8.9	Unknown	Unknown	Unknown: regulated by multiple stresses	12
W03G1.5	WBGene00021011	W03G1.5	Unknown	Unknown	Unknown	12
W04A4.2	WBGene00012231	W04A4.2	Unknown	Unknown	Unknown: regulated by multiple stresses	12
W05B2.1	WBGene00000669	col-94	Extracellular material	Extracellular material: collagen	Extracellular material: collagen	12
W06D4.2	WBGene00012296	spe-46	Unknown	Unknown	Unknown	12
W08E3.4	WBGene00012345	W08E3.4	Unknown	Unknown	Unknown	12
W10G11.3	WBGene00021136	W10G11.3	Unknown	Unknown	Unknown: regulated by multiple stresses	12
Y105C5B.18	WBGene00013657	Y105C5B.18	Unknown	Unknown	Unknown: regulated by multiple stresses	12
Y17D7B.1	WBGene00012449	nhr-231	Transcription factor	Transcription factor: NHR	Transcription factor: NHR	12
Y19D10B.7	WBGene00021236	pud-1.2	Unknown	Unknown	Unknown	12
Y22D7AL.11	WBGene00021249	Y22D7AL.11	Protein modification	Protein modification: carbohydrate	Protein modification: carbohydrate	12
Y25C1A.1	WBGene00021288	clec-123	Stress response	Stress response: C-type Lectin	Stress response: C-type Lectin	12
Y2H9A.3	WBGene00000735	col-162	Extracellular material	Extracellular material: collagen	Extracellular material: collagen	12
Y37A1B.5	WBGene00012538	Y37A1B.5	Unknown	Unknown	Unknown	12
Y37A1B.7	WBGene00012540	Y37A1B.7	Unknown	Unknown	Unknown: regulated by multiple stresses	12
Y37D8A.6	WBGene00012548	Y37D8A.6	Unknown	Unknown	Unknown: regulated by multiple stresses	12
Y37E11AL.2	WBGene00021358	Y37E11AL.2	Unknown	Unknown	Unknown: regulated by multiple stresses	12
Y37E11AR.2	WBGene00021369	siah-1	Proteolysis proteasome	Proteolysis proteasome: E3	Proteolysis proteasome: E3: SCF	12
Y38C1BA.3	WBGene00000683	col-109	Extracellular material	Extracellular material: collagen	Extracellular material: collagen	12
Y38E10A.7	WBGene00012585	lips-15	Metabolism	Metabolism: lipid	Metabolism: lipid: lipase	12
Y38H6C.9	WBGene00012622	Y38H6C.9	Unknown	Unknown	Unknown	12
Y38H8A.3	WBGene00012637	Y38H8A.3	Cytoskeleton	Cytoskeleton: microtubule	Cytoskeleton: microtubule: tau tubulin kinase	12
Y39B6A.30	WBGene00012689	Y39B6A.30	Signaling	Signaling: phosphatase	Signaling: phosphatase: Y	12
Y39G10AR.16	WBGene00021472	Y39G10AR.16	Unknown	Unknown	Unknown: regulated by multiple stresses	12
Y40H4A.2	WBGene00012741	Y40H4A.2	Signaling	Signaling: phosphatase	Signaling: phosphatase: other	12
Y41E3.2	WBGene00001066	dpy-4	Extracellular material	Extracellular material: collagen	Extracellular material: collagen	12
Y43F8B.15	WBGene00045415	Y43F8B.15	Unknown	Unknown	Unknown	12
Y43F8C.9	WBGene00012831	Y43F8C.9	Unknown	Unknown	Unknown: regulated by multiple stresses	12
Y44A6D.5	WBGene00012855	Y44A6D.5	Metabolism	Metabolism: amino acid	Metabolism: amino acid: synthesis	12
Y45F10D.2	WBGene00012883	Y45F10D.2	Unknown	Unknown	Unknown: regulated by multiple stresses	12
Y46C8AL.8	WBGene00021585	clec-74	Stress response	Stress response: C-type Lectin	Stress response: C-type Lectin	12
Y46E12A.1	WBGene00000560	cnc-6	Stress response	Stress response: pathogen	Stress response: pathogen: caenacin	12
Y46G5A.22	WBGene00012912	Y46G5A.22	Unknown	Unknown	Unknown: regulated by multiple stresses	12
Y49C4A.8	WBGene00021709	ugt-29	Stress response	Stress response: detoxification	Stress response: detoxification: ugt	12
Y49G5A.1	WBGene00021731	Y49G5A.1	Proteolysis general	Proteolysis general: inhibitor	Proteolysis general: inhibitor: serine	12
#N/A	#N/A	#N/A	#N/A	#N/A	#N/A	12
Y51H4A.9	WBGene00000710	col-137	Extracellular material	Extracellular material: collagen	Extracellular material: collagen	12
Y53H1B.2	WBGene00013181	Y53H1B.2	Unknown	Unknown	Unknown: regulated by multiple stresses	12
Y54G11A.4	WBGene00013215	Y54G11A.4	Unknown	Unknown	Unknown	12
Y55F3AL.1	WBGene00004047	plx-1	Transmembrane protein	Transmembrane protein: other	Transmembrane protein: other	12
Y57G11B.5	WBGene00013297	Y57G11B.5	Unknown	Unknown	Unknown	12
Y57G11C.23	WBGene00013318	Y57G11C.23	Transmembrane transport	Transmembrane transport: solute carrier	Transmembrane transport: solute carrier	12
Y57G11C.6	WBGene00013304	Y57G11C.6	Signaling	Signaling: phosphatase	Signaling: phosphatase: Y	12
Y60C6A.1	WBGene00022013	Y60C6A.1	Unknown	Unknown	Unknown: regulated by multiple stresses	12
Y66A7A.6	WBGene00001633	gly-8	Trafficking	Trafficking: ER/Golgi	Trafficking: ER/Golgi: Golgi other	12
Y67H2A.9	WBGene00014941	Y67H2A.9	Pseudogene	Pseudogene	Pseudogene	12
Y69A2AR.25	WBGene00022096	Y69A2AR.25	Unknown	Unknown	Unknown: regulated by multiple stresses	12
Y71G12B.32	WBGene00044349	Y71G12B.32	Unknown	Unknown	Unknown	12
Y71H2B.7	WBGene00022196	gpa-17	Signaling	Signaling: heteromeric G protein	Signaling: heteromeric G protein: G alpha subunit	12
Y73B6BR.1	WBGene00004169	pqn-89	Unknown	Unknown	Unknown: prion domain	12
Y75B12B.6	WBGene00004037	plc-2	Signaling	Signaling: lipid	Signaling: lipid: phospholipase C	12
Y75B7AR.1	WBGene00022287	Y75B7AR.1	Unknown	Unknown	Unknown: regulated by multiple stresses	12
Y80D3A.7	WBGene00004236	ptr-22	Signaling	Signaling: hedgehog-like	Signaling: hedgehog-like	12
Y82E9BL.13	WBGene00022329	fbxa-79	Proteolysis proteasome	Proteolysis proteasome: E3	Proteolysis proteasome: E3: F box	12
Y82E9BL.14	WBGene00022330	fbxa-80	Proteolysis proteasome	Proteolysis proteasome: E3	Proteolysis proteasome: E3: F box	12
Y82E9BL.15	WBGene00022331	fbxa-19	Proteolysis proteasome	Proteolysis proteasome: E3	Proteolysis proteasome: E3: F box	12
Y82E9BL.20	WBGene00219770	linc-40	Non-coding RNA	Non-coding RNA: linc	Non-coding RNA: linc	12
Y87G2A.16	WBGene00013602	Y87G2A.16	Extracellular material	Extracellular Material: chondroitin sulfotransferase	Extracellular Material: chondroitin sulfotransferase	12
Y9C9A.1	WBGene00021176	Y9C9A.1	Unknown	Unknown	Unknown	12
#N/A	#N/A	#N/A	#N/A	#N/A	#N/A	12
ZC101.2	WBGene00006787	unc-52	Extracellular material	Extracellular material: matrix	Extracellular material: matrix	12
ZC374.2	WBGene00013872	ZC374.2	Unknown	Unknown	Unknown: regulated by multiple stresses	12
ZC376.2	WBGene00013874	ZC376.2	Metabolism	Metabolism: carbohydrate	Metabolism: carbohydrate	12
ZC416.6	WBGene00022610	ltah-1.2	Metabolism	Metabolism: lipid	Metabolism: lipid: other	12
ZC455.5	WBGene00013905	ugt-4	Stress response	Stress response: detoxification	Stress response: detoxification: ugt	12
ZC47.3	WBGene00013836	fbxa-29	Proteolysis proteasome	Proteolysis proteasome: E3	Proteolysis proteasome: E3: F box	12
ZK1251.1	WBGene00014240	htas-1	Transcription: chromatin	Transcription: chromatin structure	Transcription: chromatin structure: histone	12
ZK1251.6	WBGene00003463	msp-76	Major sperm protein	Major sperm protein	Major sperm protein	12
ZK1290.14	WBGene00044396	ZK1290.14	Unknown	Unknown	Unknown	12
ZK131.5	WBGene00001885	his-11	Transcription: chromatin	Transcription: chromatin structure	Transcription: chromatin structure: histone	12
ZK287.9	WBGene00013968	ZK287.9	Unknown	Unknown	Unknown	12
ZK622.3	WBGene00022781	pmt-1	Metabolism	Metabolism: lipid	Metabolism: lipid: phospholipid	12
ZK666.7	WBGene00014047	clec-61	Stress response	Stress response: C-type Lectin	Stress response: C-type Lectin	12
ZK678.5	WBGene00006950	wrt-4	Signaling	Signaling: hedgehog-like	Signaling: hedgehog-like	12
ZK721.2	WBGene00006764	unc-27	Muscle function	Muscle function	Muscle function	12
ZK822.5	WBGene00014092	ZK822.5	Transmembrane transport	Transmembrane transport: solute carrier	Transmembrane transport: solute carrier	12
ZK858.2	WBGene00014116	ZK858.2	Unknown	Unknown	Unknown: regulated by multiple stresses	12
B0213.12	WBGene00015042	cyp-34A7	Stress response	Stress response: detoxification	Stress response: detoxification: CYP	11
B0272.4	WBGene00007130	B0272.4	Metabolism	Metabolism: lipid	Metabolism: lipid: beta oxidation	11
B0331.2	WBGene00007141	pitr-4	Transmembrane transport	Transmembrane transport: solute carrier	Transmembrane transport: solute carrier	11
B0395.2	WBGene00007174	mboa-1	Metabolism	Metabolism: lipid	Metabolism: lipid: sterol	11
C01G6.2	WBGene00007224	C01G6.2	Unknown	Unknown	Unknown: regulated by multiple stresses	11
C02F12.5	WBGene00015355	C02F12.5	Extracellular material	Extracellular material: secreted protein	Extracellular material: secreted protein	11
C03G5.8	WBGene00023477	nspc-1	Unknown	Unknown	Unknown	11
C04E12.5	WBGene00015435	C04E12.5	Unknown	Unknown	Unknown	11
C04F12.3	WBGene00002069	ikb-1	Stress response	Stress response: pathogen	Stress response: pathogen: other	11
C04G2.9	WBGene00007308	C04G2.9	Unknown	Unknown	Unknown	11
C04G6.5	WBGene00015455	C04G6.5	Stress response	Stress response: pathogen	Stress response: pathogen: other	11
C05B5.2	WBGene00007320	C05B5.2	Unknown	Unknown	Unknown: regulated by multiple stresses	11
C05B5.9	WBGene00023482	C05B5.9	Pseudogene	Pseudogene	Pseudogene	11
C05D2.4	WBGene00000239	bas-1	Neuronal function	Neuronal function: synaptic function	Neuronal function: synaptic function: neurotransmitter metabolism	11
C06A1.3	WBGene00007354	C06A1.3	Signaling	Signaling: phosphatase	Signaling: phosphatase: other	11
C06A8.3	WBGene00015514	nlp-77	Neuronal function	Neuronal function: synaptic function	Neuronal function: synaptic function: neuropeptide	11
C06E7.1	WBGene00015538	sams-3	Metabolism	Metabolism: 1CC	Metabolism: 1CC: methionine	11
C07A9.11	WBGene00003572	ncx-7	Transmembrane transport	Transmembrane transport: solute carrier	Transmembrane transport: solute carrier	11
C08G5.7	WBGene00044418	C08G5.7	Unknown	Unknown	Unknown	11
C10C5.4	WBGene00007508	C10C5.4	Metabolism	Metabolism: amino acid	Metabolism: amino acid: other	11
C12D12.1	WBGene00015713	C12D12.1	Unknown	Unknown	Unknown: regulated by multiple stresses	11
C14A4.13	WBGene00007563	C14A4.13	Cytoskeleton	Cytoskeleton: microtubule	Cytoskeleton: microtubule: tau tubulin kinase	11
C15F1.6	WBGene00000198	art-1	Metabolism	Metabolism: lipid	Metabolism: lipid: fatty acid	11
C15H7.4	WBGene00007611	C15H7.4	Unknown	Unknown	Unknown: regulated by multiple stresses	11
C17B7.10	WBGene00015884	C17B7.10	Proteolysis general	Proteolysis general: metallopeptidase	Proteolysis general: metallopeptidase	11
C17B7.4	WBGene00015878	C17B7.4	Unknown	Unknown	Unknown	11
C17B7.5	WBGene00015879	C17B7.5	Unknown	Unknown	Unknown	11
C17F3.1	WBGene00015907	C17F3.1	Unknown	Unknown	Unknown	11
C17G10.3	WBGene00015917	C17G10.3	Unknown	Unknown	Unknown: regulated by multiple stresses	11
C17H1.3	WBGene00007656	pals-2	Unknown	Unknown	Unknown	11
C17H1.6	WBGene00007659	pals-5	Stress response	Stress response: pathogen	Stress response: pathogen: other	11
C18A11.4	WBGene00015950	C18A11.4	Unknown	Unknown	Unknown	11
C18H7.4	WBGene00015994	C18H7.4	Signaling	Signaling: Y kinase	Signaling: Y kinase	11
C18H9.5	WBGene00016003	C18H9.5	Transmembrane transport	Transmembrane transport: solute carrier	Transmembrane transport: solute carrier	11
C24F3.6	WBGene00000698	col-124	Extracellular material	Extracellular material: collagen	Extracellular material: collagen	11
C25A8.2	WBGene00016083	C25A8.2	Unknown	Unknown	Unknown: regulated by multiple stresses	11
C25F6.3	WBGene00016103	dpyd-1	Metabolism	Metabolism: nucleotide	Metabolism: nucleotide	11
C25F9.11	WBGene00045411	C25F9.11	Unknown	Unknown	Unknown	11
C26B9.5	WBGene00016134	C26B9.5	Proteolysis general	Proteolysis general: serine	Proteolysis general: serine	11
C27C7.3	WBGene00003664	nhr-74	Transcription factor	Transcription factor: NHR	Transcription factor: NHR	11
C27H5.3	WBGene00016173	fust-1	mRNA functions	mRNA functions: binding	mRNA functions: binding: RBM	11
C27H5.4	WBGene00016174	C27H5.4	Transmembrane transport	Transmembrane transport: major facilitator	Transmembrane transport: major facilitator	11
C28C12.4	WBGene00016180	C28C12.4	Unknown	Unknown	Unknown	11
C30C11.4	WBGene00016250	hsp-110	Stress response	Stress response: heat	Stress response: heat	11
C31H5.6	WBGene00007857	C31H5.6	Metabolism	Metabolism: lipid	Metabolism: lipid: beta oxidation	11
C32H11.1	WBGene00007864	irg-6	Stress response	Stress response: pathogen	Stress response: pathogen: CUB	11
C33F10.8	WBGene00016356	C33F10.8	Signaling	Signaling: phosphatase	Signaling: phosphatase: Y	11
C34B2.3	WBGene00016388	C34B2.3	Cytoskeleton	Cytoskeleton: microtubule	Cytoskeleton: microtubule: tau tubulin kinase	11
C34D4.2	WBGene00016398	C34D4.2	Signaling	Signaling: phosphatase	Signaling: phosphatase: other	11
C34F11.2	WBGene00016414	C34F11.2	Unknown	Unknown	Unknown: regulated by multiple stresses	11
C34F11.5	WBGene00016416	C34F11.5	Signaling	Signaling: Y kinase	Signaling: Y kinase	11
C34F6.2	WBGene00000751	col-178	Extracellular material	Extracellular material: collagen	Extracellular material: collagen	11
C35D10.11	WBGene00016447	msd-4	Unknown	Unknown	Unknown	11
C35D10.14	WBGene00016450	clec-5	Stress response	Stress response: C-type Lectin	Stress response: C-type Lectin	11
C35D10.3	WBGene00016441	C35D10.3	Unknown	Unknown	Unknown: regulated by multiple stresses	11
C35E7.1	WBGene00016453	vet-2	Unknown	Unknown	Unknown	11
C36B1.10	WBGene00007977	gska-3	Signaling	Signaling: MAPK	Signaling: MAPK	11
C36C5.5	WBGene00016474	C36C5.5	Unknown	Unknown	Unknown: regulated by multiple stresses	11
C37A2.3	WBGene00016491	acdh-5	Metabolism	Metabolism: other	Metabolism: other	11
C37C3.8	WBGene00016500	memo-1	Signaling	Signaling: other	Signaling: other	11
C39E9.4	WBGene00008028	scl-6	Transmembrane protein	Transmembrane protein: other	Transmembrane protein: other	11
C39H7.4	WBGene00016542	C39H7.4	Stress response	Stress response: pathogen	Stress response: pathogen: other	11
C40H1.7	WBGene00008042	C40H1.7	Unknown	Unknown	Unknown: regulated by multiple stresses	11
#N/A	#N/A	#N/A	#N/A	#N/A	#N/A	11
C42D4.13	WBGene00016598	C42D4.13	Unknown	Unknown	Unknown	11
C43E11.5	WBGene00016605	C43E11.5	Signaling	Signaling: phosphatase	Signaling: phosphatase: Y	11
C44B7.7	WBGene00016629	C44B7.7	Metabolism	Metabolism: glutathione	Metabolism: glutathione	11
C46E10.1	WBGene00016707	C46E10.1	Unknown	Unknown	Unknown: regulated by multiple stresses	11
C47B2.6	WBGene00008132	gale-1	Metabolism	Metabolism: carbohydrate	Metabolism: carbohydrate	11
C48B4.9	WBGene00008172	C48B4.9	Unknown	Unknown	Unknown	11
C49C3.4	WBGene00008194	C49C3.4	Unknown	Unknown	Unknown	11
C49F5.3	WBGene00008207	C49F5.3	Unknown	Unknown	Unknown: regulated by multiple stresses	11
C49F5.6	WBGene00008210	C49F5.6	Unknown	Unknown	Unknown	11
C50B8.4	WBGene00008226	C50B8.4	Unknown	Unknown	Unknown	11
C50F4.1	WBGene00008229	C50F4.1	Unknown	Unknown	Unknown	11
C50F4.10	WBGene00008235	C50F4.10	Cytoskeleton	Cytoskeleton: microtubule	Cytoskeleton: microtubule: tau tubulin kinase	11
C50F4.2	WBGene00008230	pfk-1.2	Metabolism	Metabolism: glycolysis	Metabolism: glycolysis	11
C53D6.10	WBGene00023424	C53D6.10	Unknown	Unknown	Unknown: regulated by multiple stresses	11
C54C8.12	WBGene00044242	C54C8.12	Unknown	Unknown	Unknown	11
C54D10.13	WBGene00045400	C54D10.13	Unknown	Unknown	Unknown	11
C54G7.2	WBGene00016934	mboa-3	Metabolism	Metabolism: lipid	Metabolism: lipid: phospholipid	11
C55A6.4	WBGene00008333	C55A6.4	Metabolism	Metabolism: short chain dehydrogenase	Metabolism: short chain dehydrogenase	11
D1025.7	WBGene00008358	nspc-18	Unknown	Unknown	Unknown	11
D1053.1	WBGene00001790	gst-42	Stress response	Stress response: oxidative	Stress response: oxidative	11
D1081.5	WBGene00008383	D1081.5	Unknown	Unknown	Unknown: regulated by multiple stresses	11
D2092.1	WBGene00017063	mctp-1	Transmembrane protein	Transmembrane protein: other	Transmembrane protein: other	11
DY3.6	WBGene00008439	mfb-1	Proteolysis proteasome	Proteolysis proteasome: E3	Proteolysis proteasome: E3: F box	11
E03A3.4	WBGene00001944	his-70	Transcription: chromatin	Transcription: chromatin structure	Transcription: chromatin structure: histone	11
E03H4.8	WBGene00008476	E03H4.8	Trafficking	Trafficking: ER/Golgi	Trafficking: ER/Golgi: COP I	11
F01F1.6	WBGene00000115	alh-9	Metabolism	Metabolism: short chain dehydrogenase	Metabolism: short chain dehydrogenase	11
F01G10.2	WBGene00001157	ech-8	Metabolism	Metabolism: lipid	Metabolism: lipid: beta oxidation	11
F01G10.5	WBGene00008508	F01G10.5	Unknown	Unknown	Unknown: regulated by multiple stresses	11
F02E9.3	WBGene00008529	F02E9.3	Unknown	Unknown	Unknown: regulated by multiple stresses	11
F02H6.2	WBGene00008535	F02H6.2	Unknown	Unknown	Unknown: regulated by multiple stresses	11
F07C4.2	WBGene00017199	clec-45	Stress response	Stress response: C-type Lectin	Stress response: C-type Lectin	11
F07C4.6	WBGene00017200	F07C4.6	Unknown	Unknown	Unknown: regulated by multiple stresses	11
F08E10.7	WBGene00008575	scl-24	Proteolysis general	Proteolysis general: inhibitor	Proteolysis general: inhibitor: peptidase inhibitor 16	11
F08F3.4	WBGene00017262	F08F3.4	Stress response	Stress response: pathogen	Stress response: pathogen: other	11
F08G5.2	WBGene00008581	acl-13	Metabolism	Metabolism: lipid	Metabolism: lipid: phospholipid	11
F09C12.8	WBGene00017279	F09C12.8	Signaling	Signaling: phosphatase	Signaling: phosphatase: other	11
F10G7.11	WBGene00017374	ttr-41	Unknown	Unknown	Unknown	11
F11C7.6	WBGene00017378	F11C7.6	Unknown	Unknown	Unknown	11
F11E6.11	WBGene00023501	F11E6.11	Unknown	Unknown	Unknown: regulated by multiple stresses	11
F11F1.6	WBGene00003249	mig-18	Unknown	Unknown	Unknown	11
F11G11.11	WBGene00000609	col-20	Extracellular material	Extracellular material: collagen	Extracellular material: collagen	11
F11G11.8	WBGene00017386	nspd-5	Unknown	Unknown	Unknown: regulated by multiple stresses	11
F13A7.9	WBGene00004817	skr-11	Pseudogene	Pseudogene	Pseudogene	11
F13B6.2	WBGene00017417	F13B6.2	Unknown	Unknown	Unknown: regulated by multiple stresses	11
F14B8.4	WBGene00017446	F14B8.4	Unknown	Unknown	Unknown: regulated by multiple stresses	11
F14D7.2	WBGene00008789	F14D7.2	Unknown	Unknown	Unknown	11
F14H12.3	WBGene00017471	F14H12.3	Extracellular material	Extracellular material: matrix	Extracellular material: matrix	11
F14H3.4	WBGene00008823	F14H3.4	Unknown	Unknown	Unknown: regulated by multiple stresses	11
F15A4.10	WBGene00008844	F15A4.10	Unknown	Unknown	Unknown: regulated by multiple stresses	11
F15B9.2	WBGene00001388	far-4	Metabolism	Metabolism: lipid	Metabolism: lipid: binding	11
F15G9.4	WBGene00001863	him-4	Transmembrane protein	Transmembrane protein: other	Transmembrane protein: other	11
F16B4.4	WBGene00017506	F16B4.4	Unknown	Unknown	Unknown: regulated by multiple stresses	11
F16B4.8	WBGene00000387	cdc-25.2	Cell cycle	Cell cycle: phosphatase	Cell cycle: phosphatase	11
F16F9.2	WBGene00001068	dpy-6	Extracellular material	Extracellular material: PGI	Extracellular material: PGI	11
F16H11.3	WBGene00017532	ent-5	Transmembrane transport	Transmembrane transport: solute carrier	Transmembrane transport: solute carrier	11
F17A9.3	WBGene00017535	atf-8	Transcription factor	Transcription factor: bZIP	Transcription factor: bZIP	11
F17B5.1	WBGene00008905	F17B5.1	Unknown	Unknown	Unknown: regulated by multiple stresses	11
F18A1.7	WBGene00017548	F18A1.7	Unknown	Unknown	Unknown	11
F18C5.4	WBGene00017559	mpz-3	Unknown	Unknown	Unknown	11
F19B10.9	WBGene00004750	sea-1	Transcription factor	Transcription factor: T box	Transcription factor: T box	11
F21D9.2	WBGene00009016	F21D9.2	Unknown	Unknown	Unknown: regulated by multiple stresses	11
F21G4.2	WBGene00003410	mrp-4	Transmembrane transport	Transmembrane transport: ABC	Transmembrane transport: ABC	11
F21H12.6	WBGene00017686	tpp-2	Proteolysis proteasome	Proteolysis proteasome: other	Proteolysis proteasome: other	11
F21H7.5	WBGene00009031	F21H7.5	Unknown	Unknown	Unknown: regulated by multiple stresses	11
F22A3.7	WBGene00044605	ttr-36	Unknown	Unknown	Unknown: regulated by multiple stresses	11
F22B8.4	WBGene00009047	F22B8.4	Pseudogene	Pseudogene	Pseudogene	11
F22B8.5	WBGene00006075	str-7	Transmembrane protein	Transmembrane protein: seven transmembrane receptor	Transmembrane protein: seven transmembrane receptor: str	11
F22F7.1	WBGene00017719	ldp-1	Metabolism	Metabolism: other	Metabolism: other	11
F23D12.11	WBGene00194674	F23D12.11	Unknown	Unknown	Unknown: regulated by multiple stresses	11
F25B4.9	WBGene00017772	clec-1	Stress response	Stress response: C-type Lectin	Stress response: C-type Lectin	11
F25H5.8	WBGene00009130	F25H5.8	Unknown	Unknown	Unknown: regulated by multiple stresses	11
F26A1.10	WBGene00017808	nspd-9	Unknown	Unknown	Unknown	11
F26A1.3	WBGene00017802	F26A1.3	Cytoskeleton	Cytoskeleton: microtubule	Cytoskeleton: microtubule: tau tubulin kinase	11
F26G1.2	WBGene00017838	F26G1.2	Unknown	Unknown	Unknown: regulated by multiple stresses	11
F26G1.7	WBGene00003424	msp-3	Major sperm protein	Major sperm protein	Major sperm protein	11
F27C1.1	WBGene00017851	F27C1.1	Unknown	Unknown	Unknown: regulated by multiple stresses	11
F29C4.2	WBGene00017926	cox-6C	Metabolism	Metabolism: mitochondria	Metabolism: mitochondria: complex IV	11
F31E9.1	WBGene00009295	fbxa-180	Pseudogene	Pseudogene	Pseudogene	11
F32B4.2	WBGene00009313	F32B4.2	Metabolism	Metabolism: mitochondria	Metabolism: mitochondria: translocase	11
F32G8.4	WBGene00009340	best-14	Transmembrane transport	Transmembrane transport: chloride channel	Transmembrane transport: chloride channel	11
F33D4.3	WBGene00001456	flp-13	Neuronal function	Neuronal function: synaptic function	Neuronal function: synaptic function: neuropeptide	11
F35B12.7	WBGene00003762	nlp-24	Neuronal function	Neuronal function: synaptic function	Neuronal function: synaptic function: neuropeptide	11
F35E2.5	WBGene00009412	F35E2.5	Unknown	Unknown	Unknown: regulated by multiple stresses	11
F35F10.5	WBGene00018055	F35F10.5	Unknown	Unknown	Unknown: regulated by multiple stresses	11
F36A2.12	WBGene00009459	F36A2.12	Unknown	Unknown	Unknown: regulated by multiple stresses	11
F36F2.2	WBGene00009476	F36F2.2	Unknown	Unknown	Unknown: regulated by multiple stresses	11
F36H1.3	WBGene00009492	F36H1.3	Signaling	Signaling: phosphatase	Signaling: phosphatase: Y	11
F36H12.7	WBGene00003426	msp-19	Major sperm protein	Major sperm protein	Major sperm protein	11
F37A8.2	WBGene00009502	F37A8.2	Unknown	Unknown	Unknown: regulated by multiple stresses	11
F37C4.5	WBGene00018145	F37C4.5	Unknown	Unknown	Unknown: regulated by multiple stresses	11
F37E3.3	WBGene00018158	comp-1	Unknown	Unknown	Unknown: regulated by multiple stresses	11
F38A1.9	WBGene00009522	F38A1.9	Unknown	Unknown	Unknown	11
F38A5.6	WBGene00018163	F38A5.6	Unknown	Unknown	Unknown: regulated by multiple stresses	11
F40F12.3	WBGene00009592	F40F12.3	Unknown	Unknown	Unknown: regulated by multiple stresses	11
F40H7.12	WBGene00044379	F40H7.12	Unknown	Unknown	Unknown	11
F41E7.4	WBGene00009620	fip-5	Unknown	Unknown	Unknown: regulated by multiple stresses	11
F41G4.8	WBGene00018311	F41G4.8	Unknown	Unknown	Unknown	11
F42D1.3	WBGene00009629	sprr-2	Signaling	Signaling: heteromeric G protein	Signaling: heteromeric G protein: receptor	11
F42F12.1	WBGene00009634	nspc-9	Unknown	Unknown	Unknown	11
F42G4.2	WBGene00009641	F42G4.2	Unknown	Unknown	Unknown: regulated by multiple stresses	11
F42G8.9	WBGene00018360	irld-8	Unknown	Unknown	Unknown: regulated by multiple stresses	11
F43G6.8	WBGene00009660	F43G6.8	Proteolysis proteasome	Proteolysis proteasome: E3	Proteolysis proteasome: E3: RING finger	11
F44D12.6	WBGene00009683	F44D12.6	Unknown	Unknown	Unknown: regulated by multiple stresses	11
F44D12.8	WBGene00009685	F44D12.8	Unknown	Unknown	Unknown	11
F44E2.4	WBGene00018418	F44E2.4	Unknown	Unknown	Unknown: regulated by multiple stresses	11
F44G3.10	WBGene00009710	F44G3.10	Cytoskeleton	Cytoskeleton: claudin	Cytoskeleton: claudin	11
F44G3.6	WBGene00004809	skr-3	Proteolysis proteasome	Proteolysis proteasome: E3	Proteolysis proteasome: E3: SCF	11
F44G4.5	WBGene00009714	F44G4.5	Unknown	Unknown	Unknown: regulated by multiple stresses	11
F46A8.7	WBGene00009750	F46A8.7	Unknown	Unknown	Unknown: regulated by multiple stresses	11
F46G10.3	WBGene00004802	sir-2.3	Protein modification	Protein modification: deacylase	Protein modification: deacylase	11
F47B8.11	WBGene00006057	sss-2	Pseudogene	Pseudogene	Pseudogene	11
F47D12.7	WBGene00018563	F47D12.7	Unknown	Unknown	Unknown: regulated by multiple stresses	11
F47F6.1	WBGene00018572	lin-42	Development	Development: somatic	Development: somatic	11
F47F6.5	WBGene00018575	clec-119	Stress response	Stress response: C-type Lectin	Stress response: C-type Lectin	11
F47G4.7	WBGene00004875	smd-1	Metabolism	Metabolism: polyamine	Metabolism: polyamine	11
F47H4.10	WBGene00004811	skr-5	Proteolysis proteasome	Proteolysis proteasome: E3	Proteolysis proteasome: E3: SCF	11
F52E4.4	WBGene00006670	twk-16	Transmembrane transport	Transmembrane transport: potassium channel	Transmembrane transport: potassium channel	11
F52F12.5	WBGene00009938	F52F12.5	Unknown	Unknown	Unknown: regulated by multiple stresses	11
F53B3.5	WBGene00018743	F53B3.5	Cytoskeleton	Cytoskeleton: claudin	Cytoskeleton: claudin	11
F53B3.6	WBGene00018744	F53B3.6	Unknown	Unknown	Unknown: regulated by multiple stresses	11
F53B6.4	WBGene00009959	F53B6.4	Unknown	Unknown	Unknown: regulated by multiple stresses	11
F53F1.6	WBGene00009984	F53F1.6	Unknown	Unknown	Unknown: regulated by multiple stresses	11
F53H2.1	WBGene00010004	F53H2.1	Unknown	Unknown	Unknown	11
F54B3.3	WBGene00010015	atad-3	Metabolism	Metabolism: mitochondria	Metabolism: mitochondria: other	11
F54D5.3	WBGene00010049	F54D5.3	Unknown	Unknown	Unknown: regulated by multiple stresses	11
F54F12.1	WBGene00010072	F54F12.1	Signaling	Signaling: phosphatase	Signaling: phosphatase: Y	11
F54F7.2	WBGene00010064	F54F7.2	Unknown	Unknown	Unknown: regulated by multiple stresses	11
F56D6.13	WBGene00044475	F56D6.13	Unknown	Unknown	Unknown: regulated by multiple stresses	11
F56F3.2	WBGene00003577	ndg-4	Unknown	Unknown	Unknown	11
F59E11.2	WBGene00019109	F59E11.2	Unknown	Unknown	Unknown	11
H02I12.1	WBGene00010351	cbd-1	Extracellular material	Extracellular material: PGI	Extracellular material: PGI	11
H04M03.4	WBGene00019154	glf-1	Metabolism	Metabolism: carbohydrate	Metabolism: carbohydrate	11
H05L14.1	WBGene00010366	H05L14.1	Cytoskeleton	Cytoskeleton: microtubule	Cytoskeleton: microtubule: tau tubulin kinase	11
H06H21.9	WBGene00019165	mpz-4	Development	Development: apoptosis	Development: apoptosis	11
H12C20.6	WBGene00003691	nhr-101	Transcription factor	Transcription factor: NHR	Transcription factor: NHR	11
H13N06.6	WBGene00006541	tbh-1	Neuronal function	Neuronal function: synaptic function	Neuronal function: synaptic function: neurotransmitter metabolism	11
H23N18.2	WBGene00019233	ugt-14	Stress response	Stress response: detoxification	Stress response: detoxification: ugt	11
H23N18.5	WBGene00019236	H23N18.5	Signaling	Signaling: lipid	Signaling: lipid: phospholipase A	11
H27M09.5	WBGene00019248	H27M09.5	Unknown	Unknown	Unknown: regulated by multiple stresses	11
K01A2.4	WBGene00019279	K01A2.4	Unknown	Unknown	Unknown: regulated by multiple stresses	11
K01C8.1	WBGene00010456	K01C8.1	Metabolism	Metabolism: amino acid	Metabolism: amino acid: breakdown	11
K01H12.4	WBGene00010486	K01H12.4	Unknown	Unknown	Unknown: regulated by multiple stresses	11
K02B9.1	WBGene00010492	meg-1	Development	Development: germline	Development: germline	11
K02E7.6	WBGene00019311	K02E7.6	Pseudogene	Pseudogene	Pseudogene	11
K04A8.5	WBGene00019376	lipl-4	Metabolism	Metabolism: lipid	Metabolism: lipid: lipase	11
K04C1.5	WBGene00010555	K04C1.5	Signaling	Signaling: other	Signaling: other	11
K04G2.10	WBGene00010568	K04G2.10	Unknown	Unknown	Unknown: regulated by multiple stresses	11
K05B2.5	WBGene00003986	mct-4	Transmembrane transport	Transmembrane transport: monocarboxylate	Transmembrane transport: monocarboxylate	11
K07F5.11	WBGene00006050	ssq-1	Unknown	Unknown	Unknown	11
K07F5.3	WBGene00003449	msp-56	Major sperm protein	Major sperm protein	Major sperm protein	11
K07F5.4	WBGene00002206	kin-24	Signaling	Signaling: Y kinase	Signaling: Y kinase	11
K07H8.5	WBGene00019506	K07H8.5	Unknown	Unknown	Unknown: regulated by multiple stresses	11
K08C7.2	WBGene00001476	fmo-1	Metabolism	Metabolism: FMO	Metabolism: FMO	11
K08F4.5	WBGene00010679	K08F4.5	Unknown	Unknown	Unknown: regulated by multiple stresses	11
K09A11.2	WBGene00010705	cyp-14A1	Stress response	Stress response: detoxification	Stress response: detoxification: CYP	11
K09B11.5	WBGene00010712	K09B11.5	Signaling	Signaling: Y kinase	Signaling: Y kinase	11
K09C6.2	WBGene00019556	K09C6.2	Signaling	Signaling: other	Signaling: other	11
K09E3.7	WBGene00019578	K09E3.7	Unknown	Unknown	Unknown: regulated by multiple stresses	11
K09G1.2	WBGene00010728	K09G1.2	Unknown	Unknown	Unknown: regulated by multiple stresses	11
K10C2.8	WBGene00045265	K10C2.8	Unknown	Unknown	Unknown	11
K10D2.8	WBGene00189952	K10D2.8	Unknown	Unknown	Unknown	11
K11C4.1	WBGene00019642	K11C4.1	Cytoskeleton	Cytoskeleton: microtubule	Cytoskeleton: microtubule: tau tubulin kinase	11
K11H3.3	WBGene00010780	K11H3.3	Transmembrane transport	Transmembrane transport: mitochondrial	Transmembrane transport: mitochondrial: solute carrier	11
K12B6.11	WBGene00195164	K12B6.11	Unknown	Unknown	Unknown	11
M05B5.1	WBGene00010869	M05B5.1	Signaling	Signaling: phosphatase	Signaling: phosphatase: Y	11
M05D6.7	WBGene00001523	gbh-2	Metabolism	Metabolism: glutathione	Metabolism: glutathione	11
M163.1	WBGene00010935	M163.1	Unknown	Unknown	Unknown: regulated by multiple stresses	11
M176.6	WBGene00002199	kin-15	Signaling	Signaling: Y kinase	Signaling: Y kinase	11
M176.9	WBGene00014813	M176.9	Signaling	Signaling: Y kinase	Signaling: Y kinase	11
M60.7	WBGene00019782	M60.7	Signaling	Signaling: heteromeric G protein	Signaling: heteromeric G protein: other	11
M70.1	WBGene00019783	M70.1	Unknown	Unknown	Unknown	11
M70.3	WBGene00019785	M70.3	Unknown	Unknown	Unknown	11
MTCE.3	WBGene00010957	nduo-6	Metabolism	Metabolism: mitochondria	Metabolism: mitochondria: complex I	11
R02D5.7	WBGene00010980	R02D5.7	Unknown	Unknown	Unknown	11
R03D7.2	WBGene00010989	R03D7.2	Non-coding RNA	Non-coding RNA: tRNA	Non-coding RNA: tRNA: production	11
R03D7.6	WBGene00001753	gst-5	Stress response	Stress response: GST	Stress response: GST	11
R03G5.5	WBGene00019846	gpx-7	Stress response	Stress response: other	Stress response: other	11
R03G8.6	WBGene00011000	R03G8.6	Proteolysis general	Proteolysis general: metallopeptidase	Proteolysis general: metallopeptidase	11
R04D3.3	WBGene00011011	R04D3.3	Unknown	Unknown	Unknown: regulated by multiple stresses	11
R05F9.8	WBGene00003431	msp-33	Major sperm protein	Major sperm protein	Major sperm protein	11
R05G9.3	WBGene00019905	R05G9.3	Unknown	Unknown	Unknown: regulated by multiple stresses	11
R05H10.1	WBGene00011042	R05H10.1	Unknown	Unknown	Unknown: regulated by multiple stresses	11
R07C3.13	WBGene00019929	R07C3.13	Unknown	Unknown	Unknown: regulated by multiple stresses	11
R08C7.5	WBGene00019949	R08C7.5	Unknown	Unknown	Unknown: regulated by multiple stresses	11
R08E5.2	WBGene00019962	cysl-3	Metabolism	Metabolism: 1CC	Metabolism: 1CC: transsulfuration	11
R09A8.2	WBGene00011153	R09A8.2	Unknown	Unknown	Unknown: regulated by multiple stresses	11
R09A8.4	WBGene00000755	col-182	Extracellular material	Extracellular material: collagen	Extracellular material: collagen	11
R09E10.1	WBGene00011171	R09E10.1	Unknown	Unknown	Unknown: regulated by multiple stresses	11
R09H10.7	WBGene00011184	R09H10.7	Unknown	Unknown	Unknown	11
R10E9.2	WBGene00011214	R10E9.2	Unknown	Unknown	Unknown: regulated by multiple stresses	11
R11D1.3	WBGene00011244	R11D1.3	Unknown	Unknown	Unknown	11
R11E3.2	WBGene00020004	R11E3.2	Transmembrane transport	Transmembrane transport: solute carrier	Transmembrane transport: solute carrier	11
R11H6.4	WBGene00011252	R11H6.4	Unknown	Unknown	Unknown: regulated by multiple stresses	11
R12E2.10	WBGene00020035	egg-5	Signaling	Signaling: phosphatase	Signaling: phosphatase: Y	11
R12E2.15	WBGene00020040	R12E2.15	Unknown	Unknown	Unknown: regulated by multiple stresses	11
R155.2	WBGene00020116	moa-1	Signaling	Signaling: phosphatase	Signaling: phosphatase: Y	11
R52.9	WBGene00020080	math-37	Unknown	Unknown	Unknown: regulated by multiple stresses	11
R90.2	WBGene00011284	ttr-27	Unknown	Unknown	Unknown: regulated by multiple stresses	11
T01B11.7	WBGene00003837	oat-1	Transmembrane transport	Transmembrane transport: anion	Transmembrane transport: anion	11
T02E1.1	WBGene00004966	spe-12	Transmembrane protein	Transmembrane protein: other	Transmembrane protein: other	11
T02E1.7	WBGene00011379	T02E1.7	Unknown	Unknown	Unknown: regulated by multiple stresses	11
T04A6.1	WBGene00020200	T04A6.1	Unknown	Unknown	Unknown	11
T04A8.5	WBGene00011407	ppat-1	Metabolism	Metabolism: nucleotide	Metabolism: nucleotide	11
T04B2.2	WBGene00001487	frk-1	Signaling	Signaling: Y kinase	Signaling: Y kinase	11
T04B2.3	WBGene00011422	T04B2.3	Unknown	Unknown	Unknown: regulated by multiple stresses	11
T04F3.3	WBGene00011438	T04F3.3	Signaling	Signaling: phosphatase	Signaling: phosphatase: Y	11
T05A10.3	WBGene00011460	ttr-14	Unknown	Unknown	Unknown: regulated by multiple stresses	11
T05A10.5	WBGene00011462	vap-2	Proteolysis general	Proteolysis general: other	Proteolysis general: other	11
T05C12.10	WBGene00004264	qua-1	Signaling	Signaling: hedgehog-like	Signaling: hedgehog-like	11
T05C12.3	WBGene00011467	decr-1.3	Metabolism	Metabolism: lipid	Metabolism: lipid: beta oxidation	11
T05F1.8	WBGene00011493	T05F1.8	Transmembrane transport	Transmembrane transport: mitochondrial	Transmembrane transport: mitochondrial: solute carrier	11
T06C10.6	WBGene00002208	kin-26	Signaling	Signaling: Y kinase	Signaling: Y kinase	11
T06E4.4	WBGene00000720	col-147	Extracellular material	Extracellular material: collagen	Extracellular material: collagen	11
T06E6.15	WBGene00044759	T06E6.15	Proteolysis proteasome	Proteolysis proteasome: E3	Proteolysis proteasome: E3: F box	11
T07A5.1	WBGene00011554	T07A5.1	Unknown	Unknown	Unknown: regulated by multiple stresses	11
T07A9.6	WBGene00000913	daf-18	Signaling	Signaling: lipid	Signaling: lipid: phosphatase	11
T08A9.6	WBGene00020338	T08A9.6	Pseudogene	Pseudogene	Pseudogene	11
T08B1.1	WBGene00020340	T08B1.1	Transmembrane transport	Transmembrane transport: solute carrier	Transmembrane transport: solute carrier	11
T08E11.4	WBGene00020360	math-41	Unknown	Unknown	Unknown	11
T09B4.5	WBGene00020379	T09B4.5	Unknown	Unknown	Unknown: regulated by multiple stresses	11
T09B4.8	WBGene00020382	T09B4.8	Metabolism	Metabolism: amino acid	Metabolism: amino acid: breakdown	11
T09E11.11	WBGene00011660	T09E11.11	Pseudogene	Pseudogene	Pseudogene	11
T11F9.11	WBGene00000982	dhs-19	Metabolism	Metabolism: short chain dehydrogenase	Metabolism: short chain dehydrogenase	11
T12A7.1	WBGene00001577	gem-4	Transmembrane protein	Transmembrane protein: other	Transmembrane protein: other	11
T13H10.1	WBGene00002193	kin-5	Signaling	Signaling: Y kinase	Signaling: Y kinase	11
T14B4.6	WBGene00001064	dpy-2	Extracellular material	Extracellular material: collagen	Extracellular material: collagen	11
T15B12.2	WBGene00020531	T15B12.2	Cytoskeleton	Cytoskeleton: microtubule	Cytoskeleton: microtubule: tau tubulin kinase	11
T16G12.7	WBGene00011808	T16G12.7	Signaling	Signaling: phosphatase	Signaling: phosphatase: other	11
T20D3.2	WBGene00011856	T20D3.2	Unknown	Unknown	Unknown: regulated by multiple stresses	11
T20D4.11	WBGene00020617	T20D4.11	Unknown	Unknown	Unknown: regulated by multiple stresses	11
T21C9.6	WBGene00011893	T21C9.6	Signaling	Signaling: other	Signaling: other	11
T21G5.4	WBGene00020661	smz-2	Development	Development: germline	Development: germline	11
T22E6.2	WBGene00219609	linc-7	Non-coding RNA	Non-coding RNA: linc	Non-coding RNA: linc	11
T22F3.8	WBGene00020698	T22F3.8	Unknown	Unknown	Unknown	11
T22G5.5	WBGene00011932	sptl-3	Metabolism	Metabolism: lipid	Metabolism: lipid: sphingolipid	11
T23C6.3	WBGene00020725	cnp-3	Unknown	Unknown	Unknown	11
T23E7.2	WBGene00020732	T23E7.2	Unknown	Unknown	Unknown	11
T23F4.4	WBGene00003545	nas-27	Proteolysis general	Proteolysis general: metallopeptidase	Proteolysis general: metallopeptidase	11
T23F6.3	WBGene00011951	T23F6.3	Unknown	Unknown	Unknown: regulated by multiple stresses	11
T24C12.3	WBGene00020765	T24C12.3	Metabolism	Metabolism: other	Metabolism: other	11
T24C4.2	WBGene00020758	T24C4.2	Unknown	Unknown	Unknown: regulated by multiple stresses	11
T24D3.2	WBGene00023492	T24D3.2	Unknown	Unknown	Unknown	11
T24F1.5	WBGene00011997	nlp-51	Neuronal function	Neuronal function: synaptic function	Neuronal function: synaptic function: neuropeptide	11
T25B9.9	WBGene00012015	T25B9.9	Metabolism	Metabolism: pentose phosphate pathway	Metabolism: pentose phosphate pathway	11
T25E4.1	WBGene00020803	T25E4.1	Unknown	Unknown	Unknown: regulated by multiple stresses	11
T25G3.2	WBGene00000496	chs-1	Metabolism	Metabolism: amino sugar	Metabolism: amino sugar	11
T27A10.3	WBGene00000515	ckc-1	Metabolism	Metabolism: lipid	Metabolism: lipid: phospholipid	11
T27A3.3	WBGene00006044	ssp-16	Unknown	Unknown	Unknown	11
T27A8.2	WBGene00012074	T27A8.2	Transcription factor	Transcription factor: ZF	Transcription factor: ZF	11
T27C10.7	WBGene00020860	nspd-10	Unknown	Unknown	Unknown: regulated by multiple stresses	11
T28A11.16	WBGene00020878	T28A11.16	Unknown	Unknown	Unknown: regulated by multiple stresses	11
T28H11.7	WBGene00020905	T28H11.7	Unknown	Unknown	Unknown: regulated by multiple stresses	11
VW02B12L.1	WBGene00006915	vha-6	Lysosome	Lysosome: Vacuolar ATPase	Lysosome: Vacuolar ATPase	11
W02A2.3	WBGene00004156	pqn-74	Extracellular material	Extracellular material: PGI	Extracellular material: PGI	11
W03B1.2	WBGene00020972	trpl-2	Unknown	Unknown	Unknown: regulated by multiple stresses	11
W03G11.1	WBGene00000754	col-181	Extracellular material	Extracellular material: collagen	Extracellular material: collagen	11
W05E10.4	WBGene00006609	tre-3	Metabolism	Metabolism: carbohydrate	Metabolism: carbohydrate	11
W05E7.3	WBGene00001702	grd-13	Signaling	Signaling: hedgehog-like	Signaling: hedgehog-like	11
W05G11.6	WBGene00021043	pck-1	Metabolism	Metabolism: glycolysis	Metabolism: glycolysis	11
W06F12.3	WBGene00012307	W06F12.3	Cytoskeleton	Cytoskeleton: microtubule	Cytoskeleton: microtubule: tau tubulin kinase	11
W10G11.2	WBGene00021135	W10G11.2	Unknown	Unknown	Unknown	11
Y102A11A.1	WBGene00022411	Y102A11A.1	Unknown	Unknown	Unknown: regulated by multiple stresses	11
Y102A11A.2	WBGene00022412	Y102A11A.2	Unknown	Unknown	Unknown	11
Y102A11A.3	WBGene00022413	Y102A11A.3	Unknown	Unknown	Unknown: regulated by multiple stresses	11
Y102A11A.5	WBGene00022415	Y102A11A.5	Unknown	Unknown	Unknown: regulated by multiple stresses	11
Y102A5B.2	WBGene00013608	clec-35	Stress response	Stress response: C-type Lectin	Stress response: C-type Lectin	11
Y105C5A.13	WBGene00013637	Y105C5A.13	Unknown	Unknown	Unknown: regulated by multiple stresses	11
Y105E8B.5	WBGene00013690	hprt-1	Metabolism	Metabolism: nucleotide	Metabolism: nucleotide	11
Y106G6G.1	WBGene00013710	Y106G6G.1	Unknown	Unknown	Unknown: regulated by multiple stresses	11
Y106G6G.4	WBGene00013713	Y106G6G.4	Unknown	Unknown	Unknown: regulated by multiple stresses	11
Y116A8C.4	WBGene00013785	nep-23	Proteolysis general	Proteolysis general: metallopeptidase	Proteolysis general: metallopeptidase	11
Y119C1B.1	WBGene00022467	Y119C1B.1	Unknown	Unknown	Unknown: regulated by multiple stresses	11
Y17G7B.11	WBGene00012464	arrd-7	Signaling	Signaling: heteromeric G protein	Signaling: heteromeric G protein: arrestin	11
Y18H1A.1	WBGene00021207	Y18H1A.1	Signaling	Signaling: phosphatase	Signaling: phosphatase: Y	11
Y27F2A.3	WBGene00005552	sri-40	Transmembrane protein	Transmembrane protein: seven transmembrane receptor	Transmembrane protein: seven transmembrane receptor: sri	11
Y32F6A.4	WBGene00012529	Y32F6A.4	Transmembrane transport	Transmembrane transport: amino acid	Transmembrane transport: amino acid	11
Y34F4.5	WBGene00021340	Y34F4.5	Unknown	Unknown	Unknown	11
Y36E3A.2	WBGene00194708	Y36E3A.2	Unknown	Unknown	Unknown	11
Y37F4.1	WBGene00021382	Y37F4.1	Unknown	Unknown	Unknown	11
Y38E10A.15	WBGene00012593	nspe-7	Unknown	Unknown	Unknown: regulated by multiple stresses	11
Y38F2AL.3	WBGene00006920	vha-11	Lysosome	Lysosome: Vacuolar ATPase	Lysosome: Vacuolar ATPase	11
Y38H6C.11	WBGene00012624	fbxa-150	Proteolysis proteasome	Proteolysis proteasome: E3	Proteolysis proteasome: E3: F box	11
Y38H8A.4	WBGene00012638	Y38H8A.4	Signaling	Signaling: S/T kinase	Signaling: S/T kinase	11
Y39A1A.9	WBGene00012648	Y39A1A.9	Unknown	Unknown	Unknown	11
Y39E4B.5	WBGene00012716	Y39E4B.5	Transmembrane transport	Transmembrane transport: other	Transmembrane transport: other	11
Y41C4A.16	WBGene00000670	col-95	Extracellular material	Extracellular material: collagen	Extracellular material: collagen	11
Y43F8B.12	WBGene00012822	Y43F8B.12	Unknown	Unknown	Unknown: regulated by multiple stresses	11
Y43F8B.23	WBGene00194815	Y43F8B.23	Unknown	Unknown	Unknown	11
Y43F8B.9	WBGene00012819	Y43F8B.9	Unknown	Unknown	Unknown: regulated by multiple stresses	11
Y43F8C.13	WBGene00012834	Y43F8C.13	Unknown	Unknown	Unknown: regulated by multiple stresses	11
Y46C8AR.1	WBGene00021587	clec-76	Stress response	Stress response: C-type Lectin	Stress response: C-type Lectin	11
Y46D2A.1	WBGene00021589	Y46D2A.1	Unknown	Unknown	Unknown	11
Y46G5A.21	WBGene00012911	acl-7	Metabolism	Metabolism: lipid	Metabolism: lipid: glycerolipid	11
Y46G5A.30	WBGene00004904	snf-5	Transmembrane transport	Transmembrane transport: solute carrier	Transmembrane transport: solute carrier	11
Y46G5A.4	WBGene00012896	snrp-200	mRNA functions	mRNA functions: processing	mRNA functions: processing: snRNP	11
Y46H3A.6	WBGene00001632	gly-7	Protein modification	Protein modification: carbohydrate	Protein modification: carbohydrate	11
Y47D3B.4	WBGene00012941	Y47D3B.4	Unknown	Unknown	Unknown	11
Y47D7A.15	WBGene00021627	Y47D7A.15	Unknown	Unknown	Unknown: regulated by multiple stresses	11
Y47G6A.33	WBGene00045399	Y47G6A.33	Unknown	Unknown	Unknown	11
Y48B6A.3	WBGene00006964	xrn-2	mRNA functions	mRNA functions: processing	mRNA functions: processing: nuclease	11
Y49E10.16	WBGene00013035	Y49E10.16	Unknown	Unknown	Unknown	11
Y4C6B.4	WBGene00021158	Y4C6B.4	Transmembrane transport	Transmembrane transport: solute carrier	Transmembrane transport: solute carrier	11
Y53C12A.2	WBGene00001623	glt-5	Transmembrane transport	Transmembrane transport: amino acid	Transmembrane transport: amino acid	11
Y53F4B.11	WBGene00013158	Y53F4B.11	Unknown	Unknown	Unknown: regulated by multiple stresses	11
Y53F4B.19	WBGene00013165	Y53F4B.19	Unknown	Unknown	Unknown: regulated by multiple stresses	11
Y53F4B.30	WBGene00001775	gst-27	Stress response	Stress response: GST	Stress response: GST	11
Y53F4B.45	WBGene00044728	Y53F4B.45	Non-coding RNA	Non-coding RNA: ncRNA	Non-coding RNA: ncRNA	11
Y53G8B.1	WBGene00021817	Y53G8B.1	Stress response	Stress response: GST	Stress response: GST	11
Y54E10BL.2	WBGene00000625	col-48	Extracellular material	Extracellular material: collagen	Extracellular material: collagen	11
Y54E5A.1	WBGene00013197	ttm-5	Metabolism	Metabolism: lipid	Metabolism: lipid: sphingolipid	11
Y54F10AM.8	WBGene00021852	Y54F10AM.8	Signaling	Signaling: lipid	Signaling: lipid: phospholipase B	11
Y54G2A.11	WBGene00021876	Y54G2A.11	Unknown	Unknown	Unknown: regulated by multiple stresses	11
Y55B1AR.1	WBGene00002269	lec-6	Extracellular material	Extracellular material: galectin	Extracellular material: galectin	11
Y57A10B.7	WBGene00013279	Y57A10B.7	Unknown	Unknown	Unknown: regulated by multiple stresses	11
Y57G11C.5	WBGene00013303	Y57G11C.5	Unknown	Unknown	Unknown: regulated by multiple stresses	11
Y57G7A.5	WBGene00021968	Y57G7A.5	Development	Development: general	Development: general	11
Y61B8A.4	WBGene00044654	fbxa-85	Proteolysis proteasome	Proteolysis proteasome: E3	Proteolysis proteasome: E3: F box	11
Y62E10A.14	WBGene00013380	memi-2	Development	Development: somatic	Development: somatic	11
Y67A6A.1	WBGene00013449	Y67A6A.1	Unknown	Unknown	Unknown	11
Y69A2AR.4	WBGene00004878	smf-3	Transmembrane transport	Transmembrane transport: metal ion	Transmembrane transport: metal ion	11
Y69E1A.2	WBGene00013474	Y69E1A.2	Unknown	Unknown	Unknown	11
Y69E1A.8	WBGene00013478	Y69E1A.8	Unknown	Unknown	Unknown: regulated by multiple stresses	11
Y70C5A.3	WBGene00050904	Y70C5A.3	Unknown	Unknown	Unknown: regulated by multiple stresses	11
Y71D11A.3	WBGene00022104	acsd-1	Metabolism	Metabolism: other	Metabolism: other	11
Y71G12B.11	WBGene00006771	tln-1	Cytoskeleton	Cytoskeleton: other	Cytoskeleton: other	11
Y71G12B.27	WBGene00022162	Y71G12B.27	Cell cycle	Cell cycle: other	Cell cycle: other	11
Y73F4A.3	WBGene00013516	Y73F4A.3	Unknown	Unknown	Unknown: regulated by multiple stresses	11
Y77E11A.14	WBGene00022314	Y77E11A.14	Unknown	Unknown	Unknown: regulated by multiple stresses	11
Y94H6A.6	WBGene00006705	ubc-8	Proteolysis proteasome	Proteolysis proteasome: E2	Proteolysis proteasome: E2	11
ZC168.6	WBGene00013858	ssp-34	Unknown	Unknown	Unknown	11
ZC239.12	WBGene00022570	sdz-35	Transmembrane transport	Transmembrane transport: potassium channel	Transmembrane transport: potassium channel	11
ZC373.6	WBGene00000930	dao-4	Unknown	Unknown	Unknown	11
ZC434.9	WBGene00013895	ZC434.9	Proteolysis general	Proteolysis general: carboxypeptidase	Proteolysis general: carboxypeptidase	11
ZC477.1	WBGene00006052	ssq-3	Unknown	Unknown	Unknown: regulated by multiple stresses	11
ZC477.7	WBGene00022621	ZC477.7	Unknown	Unknown	Unknown: regulated by multiple stresses	11
ZC53.7	WBGene00004352	rgs-9	Signaling	Signaling: heteromeric G protein	Signaling: heteromeric G protein: other	11
ZC8.4	WBGene00022500	lfi-1	Cytoskeleton	Cytoskeleton: centrosome	Cytoskeleton: centrosome: centriole	11
ZK1025.3	WBGene00014183	ZK1025.3	Unknown	Unknown	Unknown: regulated by multiple stresses	11
ZK1055.7	WBGene00022848	ZK1055.7	Stress response	Stress response: pathogen	Stress response: pathogen: other	11
ZK1193.1	WBGene00000608	col-19	Extracellular material	Extracellular material: collagen	Extracellular material: collagen	11
ZK1225.5	WBGene00014239	ZK1225.5	Unknown	Unknown	Unknown: regulated by multiple stresses	11
ZK1251.2	WBGene00002090	ins-7	Metabolism	Metabolism: insulin	Metabolism: insulin	11
ZK1290.5	WBGene00022887	ZK1290.5	Metabolism	Metabolism: short chain dehydrogenase	Metabolism: short chain dehydrogenase	11
ZK1307.1	WBGene00014244	ZK1307.1	Unknown	Unknown	Unknown: regulated by multiple stresses	11
ZK1320.4	WBGene00014254	cyp-13A10	Stress response	Stress response: detoxification	Stress response: detoxification: CYP	11
ZK218.1	WBGene00013935	ZK218.1	Unknown	Unknown	Unknown: regulated by multiple stresses	11
ZK265.9	WBGene00044094	fitm-2	Metabolism	Metabolism: lipid	Metabolism: lipid: other	11
ZK354.6	WBGene00022707	ZK354.6	Cytoskeleton	Cytoskeleton: microtubule	Cytoskeleton: microtubule: tau tubulin kinase	11
ZK377.1	WBGene00006952	wrt-6	Signaling	Signaling: hedgehog-like	Signaling: hedgehog-like	11
ZK39.6	WBGene00013931	clec-97	Stress response	Stress response: C-type Lectin	Stress response: C-type Lectin	11
ZK418.2	WBGene00022732	ZK418.2	Unknown	Unknown	Unknown: regulated by multiple stresses	11
ZK484.5	WBGene00022751	msrp-2	Unknown	Unknown	Unknown: regulated by multiple stresses	11
ZK524.1	WBGene00004958	spe-4	Transmembrane protein	Transmembrane protein: other	Transmembrane protein: other	11
ZK546.6	WBGene00003470	msp-152	Major sperm protein	Major sperm protein	Major sperm protein	11
ZK596.2	WBGene00014007	ZK596.2	Cytoskeleton	Cytoskeleton: microtubule	Cytoskeleton: microtubule: tau tubulin kinase	11
ZK616.8	WBGene00022778	ZK616.8	Signaling	Signaling: phosphatase	Signaling: phosphatase: Y	11
ZK617.1	WBGene00006759	unc-22	Extracellular material	Extracellular material: matrix	Extracellular material: matrix	11
ZK688.2	WBGene00022797	best-24	Transmembrane transport	Transmembrane transport: chloride channel	Transmembrane transport: chloride channel	11
ZK863.8	WBGene00014125	ZK863.8	Unknown	Unknown	Unknown: regulated by multiple stresses	11
ZK892.5	WBGene00014129	ZK892.5	Unknown	Unknown	Unknown	11
AC3.10	WBGene00004964	spe-10	Transmembrane protein	Transmembrane protein: other	Transmembrane protein: other	10
AC3.7	WBGene00007072	ugt-1	Stress response	Stress response: detoxification	Stress response: detoxification: ugt	10
AH6.2	WBGene00007080	sfxn-1.1	Transmembrane transport	Transmembrane transport: heme	Transmembrane transport: heme	10
B0041.8	WBGene00015011	B0041.8	Unknown	Unknown	Unknown: regulated by multiple stresses	10
B0218.7	WBGene00015051	B0218.7	Unknown	Unknown	Unknown: regulated by multiple stresses	10
B0222.4	WBGene00006418	spl-2	Metabolism	Metabolism: lipid	Metabolism: lipid: sphingolipid	10
B0273.1	WBGene00015097	B0273.1	Unknown	Unknown	Unknown: regulated by multiple stresses	10
B0273.2	WBGene00004243	puf-7	mRNA functions	mRNA functions: binding	mRNA functions: binding: PUF	10
B0334.1	WBGene00007142	ttr-18	Unknown	Unknown	Unknown	10
B0491.3	WBGene00007190	rmd-3	Cytoskeleton	Cytoskeleton: microtubule	Cytoskeleton: microtubule: RMDN	10
B0563.9	WBGene00044687	B0563.9	Unknown	Unknown	Unknown	10
[truncated: 14,868 more rows]

## Sheet: CountsPerGene_Lipid
Counts of the numbers of different datasets (including different microbe exposure and time point) in which a gene is found (n) from a total of 56. Filtered by WormCAT_Category_2 "Metabolism: lipid" and "Signaling: lipid"
Functional cateogries are based on WormCAT (http://www.wormcat.com/)
Sequence_ID	Wormbase_ID	Gene_ID	WormCAT_Category_1	WormCAT_Category_2	WormCAT_Category_3	n (Total 56)
C55B7.4	WBGene00016943	acdh-1	Metabolism	Metabolism: lipid	Metabolism: lipid: beta oxidation	35
F37B4.7	WBGene00018138	folt-2	Transmembrane transport	Transmembrane transport: other	Transmembrane transport: other	35
C17H12.8	WBGene00015933	C17H12.8	Unknown	Unknown	Unknown: regulated by multiple stresses	34
C35A5.3	WBGene00007947	C35A5.3	Transmembrane transport	Transmembrane transport: solute carrier	Transmembrane transport: solute carrier	34
Y38F1A.6	WBGene00012608	hphd-1	Metabolism	Metabolism: mitochondria	Metabolism: mitochondria: other	34
T24B8.5	WBGene00011979	T24B8.5	Stress response	Stress response: pathogen	Stress response: pathogen: ShK	33
C17C3.12	WBGene00015894	acdh-2	Metabolism	Metabolism: lipid	Metabolism: lipid: beta oxidation	32
C49C8.5	WBGene00016769	C49C8.5	Stress response	Stress response: pathogen	Stress response: pathogen: other	32
T05E12.6	WBGene00011487	T05E12.6	Stress response	Stress response: pathogen	Stress response: pathogen: CUB	32
T10H9.5	WBGene00004062	pmp-5	Peroxisome	Peroxisome: transporter	Peroxisome: transporter	32
C06B3.3	WBGene00007362	cyp-35C1	Stress response	Stress response: detoxification	Stress response: detoxification: CYP	31
F46B6.8	WBGene00009773	lipl-2	Metabolism	Metabolism: lipid	Metabolism: lipid: lipase	31
K11G9.6	WBGene00003473	mtl-1	Stress response	Stress response: heavy metal	Stress response: heavy metal	31
K12G11.3	WBGene00010790	sodh-1	Metabolism	Metabolism: mitochondria	Metabolism: mitochondria: other	31
T01D3.6	WBGene00011330	T01D3.6	Unknown	Unknown	Unknown	31
C17H12.6	WBGene00015932	C17H12.6	Stress response	Stress response: pathogen	Stress response: pathogen: other	30
F01G10.3	WBGene00001158	ech-9	Metabolism	Metabolism: lipid	Metabolism: lipid: beta oxidation	30
F08G5.6	WBGene00008584	irg-4	Stress response	Stress response: pathogen	Stress response: pathogen: CUB	30
F53A9.6	WBGene00018729	F53A9.6	Stress response	Stress response: pathogen	Stress response: pathogen: other	30
F55G11.5	WBGene00010125	dod-22	Stress response	Stress response: pathogen	Stress response: pathogen: CUB	30
F58B3.1	WBGene00003093	lys-4	Proteolysis general	Proteolysis general: lysozyme	Proteolysis general: lysozyme	30
T08G5.10	WBGene00003474	mtl-2	Stress response	Stress response: other	Stress response: other	30
B0213.15	WBGene00015044	cyp-34A9	Stress response	Stress response: detoxification	Stress response: detoxification: CYP	29
F09B9.1	WBGene00008602	oac-14	Metabolism	Metabolism: lipid	Metabolism: lipid: o-acyl transferase	29
F31F4.15	WBGene00017962	fbxa-72	Proteolysis proteasome	Proteolysis proteasome: E3	Proteolysis proteasome: E3: F box	29
F43E2.5	WBGene00018393	msra-1	Metabolism	Metabolism: 1CC	Metabolism: 1CC: other	29
F53A9.8	WBGene00018731	F53A9.8	Stress response	Stress response: pathogen	Stress response: pathogen: other	29
K09F5.2	WBGene00006925	vit-1	Metabolism	Metabolism: lipid	Metabolism: lipid: binding	29
T05G5.6	WBGene00001155	ech-6	Metabolism	Metabolism: lipid	Metabolism: lipid: beta oxidation	29
T24C4.4	WBGene00020760	T24C4.4	Stress response	Stress response: pathogen	Stress response: pathogen: other	29
Y47H10A.5	WBGene00012961	Y47H10A.5	Unknown	Unknown	Unknown	29
C30G12.2	WBGene00016274	C30G12.2	Metabolism	Metabolism: short chain dehydrogenase	Metabolism: short chain dehydrogenase	28
C32H11.4	WBGene00007867	C32H11.4	Stress response	Stress response: pathogen	Stress response: pathogen: CUB	28
C54D10.7	WBGene00008301	pals-39	Unknown	Unknown	Unknown	28
D1086.3	WBGene00008390	D1086.3	Unknown	Unknown	Unknown: regulated by multiple stresses	28
F15E6.4	WBGene00017485	F15E6.4	Unknown	Unknown	Unknown: regulated by multiple stresses	28
F28A12.4	WBGene00017881	asp-13	Proteolysis general	Proteolysis general: aspartate	Proteolysis general: aspartate: cathepsin	28
F28D1.5	WBGene00009215	thn-2	Stress response	Stress response: pathogen	Stress response: pathogen: other	28
F53A9.1	WBGene00018724	F53A9.1	Unknown	Unknown	Unknown	28
F53A9.7	WBGene00018730	F53A9.7	Unknown	Unknown	Unknown: regulated by multiple stresses	28
F54F3.3	WBGene00010062	lipl-1	Metabolism	Metabolism: lipid	Metabolism: lipid: lipase	28
K11H12.4	WBGene00019660	K11H12.4	Unknown	Unknown	Unknown: regulated by multiple stresses	28
T03D3.1	WBGene00020182	ugt-53	Stress response	Stress response: detoxification	Stress response: detoxification: ugt	28
T10H4.12	WBGene00000783	cpr-3	Stress response	Stress response: pathogen	Stress response: pathogen: other	28
ZK6.10	WBGene00022644	dod-19	Stress response	Stress response: pathogen	Stress response: pathogen: other	28
B0024.4	WBGene00007097	B0024.4	Stress response	Stress response: pathogen	Stress response: pathogen: other	27
B0507.10	WBGene00015227	ddn-1	Unknown	Unknown	Unknown: regulated by multiple stresses	27
B0507.8	WBGene00015225	B0507.8	Cytoskeleton	Cytoskeleton: other	Cytoskeleton: other	27
C07A9.8	WBGene00007404	best-5	Transmembrane transport	Transmembrane transport: chloride channel	Transmembrane transport: chloride channel	27
C09B8.4	WBGene00015623	C09B8.4	Transmembrane protein	Transmembrane protein: other	Transmembrane protein: other	27
C32H11.12	WBGene00007875	dod-24	Stress response	Stress response: pathogen	Stress response: pathogen: other	27
C50F7.5	WBGene00016845	C50F7.5	Unknown	Unknown	Unknown: regulated by multiple stresses	27
F15E11.12	WBGene00017498	pud-4	Stress response	Stress response: heavy metal	Stress response: heavy metal	27
F21F8.4	WBGene00017678	asp-12	Proteolysis general	Proteolysis general: aspartate	Proteolysis general: aspartate: cathepsin	27
F35E12.5	WBGene00009429	irg-5	Stress response	Stress response: pathogen	Stress response: pathogen: other	27
F35E12.7	WBGene00009431	dct-17	Stress response	Stress response: pathogen	Stress response: pathogen: other	27
F56D6.2	WBGene00018971	clec-67	Stress response	Stress response: C-type Lectin	Stress response: C-type Lectin	27
F58B3.2	WBGene00003094	lys-5	Stress response	Stress response: pathogen	Stress response: pathogen: lysozyme	27
Y22F5A.5	WBGene00003091	lys-2	Proteolysis general	Proteolysis general: lysozyme	Proteolysis general: lysozyme	27
Y46D2A.2	WBGene00021590	Y46D2A.2	Unknown	Unknown	Unknown: regulated by multiple stresses	27
ZC443.5	WBGene00013900	ugt-18	Stress response	Stress response: detoxification	Stress response: detoxification: ugt	27
C15C8.3	WBGene00007605	hrg-7	Proteolysis general	Proteolysis general: aspartate	Proteolysis general: aspartate: cathepsin	26
C23H5.8	WBGene00016027	C23H5.8	Unknown	Unknown	Unknown: regulated by multiple stresses	26
F01D5.3	WBGene00008494	F01D5.3	Extracellular material	Extracellular material: matrix	Extracellular material: matrix	26
F35E12.4	WBGene00009428	F35E12.4	Pseudogene	Pseudogene	Pseudogene	26
F42C5.3	WBGene00018345	F42C5.3	Unknown	Unknown	Unknown: regulated by multiple stresses	26
K02D7.3	WBGene00000675	col-101	Extracellular material	Extracellular material: collagen	Extracellular material: collagen	26
K05B2.4	WBGene00019404	K05B2.4	Metabolism	Metabolism: lipid	Metabolism: lipid: beta oxidation	26
K08C7.5	WBGene00001477	fmo-2	Metabolism	Metabolism: FMO	Metabolism: FMO	26
K10D11.1	WBGene00010745	dod-17	Stress response	Stress response: pathogen	Stress response: pathogen: CUB	26
M02H5.8	WBGene00019744	M02H5.8	Unknown	Unknown	Unknown: regulated by multiple stresses	26
W06D12.3	WBGene00001397	fat-5	Metabolism	Metabolism: lipid	Metabolism: lipid: fatty acid	26
Y40D12A.2	WBGene00021503	ctsa-2	Proteolysis general	Proteolysis general: cysteine	Proteolysis general: cysteine: cathepsin	26
Y5H2B.5	WBGene00021167	cyp-32B1	Stress response	Stress response: detoxification	Stress response: detoxification: CYP	26
ZK6.11	WBGene00022645	ZK6.11	Stress response	Stress response: pathogen	Stress response: pathogen: other	26
C04F5.7	WBGene00015449	ugt-63	Stress response	Stress response: detoxification	Stress response: detoxification: ugt	25
C31B8.4	WBGene00016281	pals-32	Unknown	Unknown	Unknown: regulated by multiple stresses	25
C49F5.1	WBGene00008205	sams-1	Metabolism	Metabolism: 1CC	Metabolism: 1CC: methionine	25
DH11.2	WBGene00008436	DH11.2	Unknown	Unknown	Unknown: regulated by multiple stresses	25
F07H5.9	WBGene00008560	pho-13	Lysosome	Lysosome: acid phosphatase	Lysosome: acid phosphatase	25
F15E11.15	WBGene00017501	pud-3	Stress response	Stress response: heavy metal	Stress response: heavy metal	25
F45D3.4	WBGene00009724	F45D3.4	Unknown	Unknown	Unknown: regulated by multiple stresses	25
F53A9.2	WBGene00018725	kreg-1	Stress response	Stress response: heavy metal	Stress response: heavy metal	25
F53E10.4	WBGene00018760	irg-3	Stress response	Stress response: pathogen	Stress response: pathogen: other	25
F57F4.4	WBGene00019017	F57F4.4	Development	Development: general	Development: general	25
H02F09.3	WBGene00019146	H02F09.3	Extracellular material	Extracellular material: matrix	Extracellular material: matrix	25
M02F4.7	WBGene00019738	clec-265	Stress response	Stress response: C-type Lectin	Stress response: C-type Lectin	25
T19D12.4	WBGene00020579	T19D12.4	Stress response	Stress response: pathogen	Stress response: pathogen: other	25
T20B3.1	WBGene00011850	T20B3.1	Metabolism	Metabolism: mitochondria	Metabolism: mitochondria: transporter	25
Y16B4A.2	WBGene00012445	Y16B4A.2	Proteolysis general	Proteolysis general: cysteine	Proteolysis general: cysteine: cathepsin	25
Y39B6A.1	WBGene00012664	Y39B6A.1	Stress response	Stress response: other	Stress response: other	25
Y41D4B.16	WBGene00021518	hpo-6	Stress response	Stress response: pathogen	Stress response: pathogen: other	25
Y58A7A.5	WBGene00021979	Y58A7A.5	Unknown	Unknown	Unknown: regulated by multiple stresses	25
ZK666.6	WBGene00014046	clec-60	Stress response	Stress response: C-type Lectin	Stress response: C-type Lectin	25
ZK896.5	WBGene00014136	ZK896.5	Transmembrane transport	Transmembrane transport: sodium channel	Transmembrane transport: sodium channel	25
B0218.8	WBGene00015052	clec-52	Stress response	Stress response: C-type Lectin	Stress response: C-type Lectin	24
B0496.7	WBGene00015216	valv-1	Development	Development: somatic	Development: somatic	24
C01G6.7	WBGene00007228	acs-7	Metabolism	Metabolism: lipid	Metabolism: lipid: fatty acid	24
C02F5.11	WBGene00006628	tsp-2	Transmembrane protein	Transmembrane protein: other	Transmembrane protein: other	24
C02F5.8	WBGene00006627	tsp-1	Stress response	Stress response: pathogen	Stress response: pathogen: other	24
C08B6.1	WBGene00007422	ugt-17	Stress response	Stress response: detoxification	Stress response: detoxification: ugt	24
C45G7.3	WBGene00016670	ilys-3	Proteolysis general	Proteolysis general: lysozyme	Proteolysis general: lysozyme	24
C50A2.3	WBGene00016797	C50A2.3	Unknown	Unknown	Unknown: regulated by multiple stresses	24
C52E4.1	WBGene00000781	cpr-1	Proteolysis general	Proteolysis general: cysteine	Proteolysis general: cysteine: cathepsin	24
F08A8.2	WBGene00008565	acox-1.2	Metabolism	Metabolism: lipid	Metabolism: lipid: beta oxidation	24
F19B2.5	WBGene00008944	F19B2.5	Unknown	Unknown	Unknown	24
F49E11.10	WBGene00009895	scl-2	Transmembrane protein	Transmembrane protein: other	Transmembrane protein: other	24
F52F10.3	WBGene00018707	oac-31	Metabolism	Metabolism: lipid	Metabolism: lipid: o-acyl transferase	24
F52F10.4	WBGene00018708	oac-32	Metabolism	Metabolism: lipid	Metabolism: lipid: o-acyl transferase	24
F57F4.3	WBGene00001581	gfi-1	Globin	Globin	Globin	24
K07E8.3	WBGene00019495	sdz-24	Unknown	Unknown	Unknown	24
K08D8.5	WBGene00010659	K08D8.5	Stress response	Stress response: pathogen	Stress response: pathogen: CUB	24
T08A9.12	WBGene00004987	spp-2	Stress response	Stress response: pathogen	Stress response: pathogen: saposin	24
T28H10.3	WBGene00012144	T28H10.3	Proteolysis general	Proteolysis general: aspartate	Proteolysis general: aspartate: other	24
Y22F5A.6	WBGene00003092	lys-3	Proteolysis general	Proteolysis general: lysozyme	Proteolysis general: lysozyme	24
Y45G5AM.1	WBGene00003704	nhr-114	Transcription factor	Transcription factor: NHR	Transcription factor: NHR	24
C08F11.8	WBGene00007455	ugt-22	Stress response	Stress response: detoxification	Stress response: detoxification: ugt	23
C09H5.2	WBGene00015660	catp-3	Transmembrane transport	Transmembrane transport: other	Transmembrane transport: other	23
C18H9.6	WBGene00016004	C18H9.6	Unknown	Unknown	Unknown	23
C23G10.11	WBGene00016017	C23G10.11	Unknown	Unknown	Unknown	23
C29F3.7	WBGene00007807	C29F3.7	Stress response	Stress response: pathogen	Stress response: pathogen: CUB	23
C31A11.5	WBGene00007833	oac-6	Metabolism	Metabolism: lipid	Metabolism: lipid: o-acyl transferase	23
C49C3.9	WBGene00008199	C49C3.9	Unknown	Unknown	Unknown	23
F09E10.3	WBGene00000988	dhs-25	Metabolism	Metabolism: lipid	Metabolism: lipid: sterol	23
F09F7.4	WBGene00017301	hach-1	Metabolism	Metabolism: lipid	Metabolism: lipid: beta oxidation	23
F14F7.1	WBGene00000673	col-98	Extracellular material	Extracellular material: collagen	Extracellular material: collagen	23
F21C10.11	WBGene00017660	F21C10.11	Unknown	Unknown	Unknown: regulated by multiple stresses	23
F23B2.12	WBGene00003957	pcp-2	Proteolysis general	Proteolysis general: carboxypeptidase	Proteolysis general: carboxypeptidase	23
F25D1.5	WBGene00009110	F25D1.5	Metabolism	Metabolism: lipid	Metabolism: lipid: sterol	23
F28G4.1	WBGene00009226	cyp-37B1	Stress response	Stress response: detoxification	Stress response: detoxification: CYP	23
F35C5.9	WBGene00009397	clec-66	Stress response	Stress response: C-type Lectin	Stress response: C-type Lectin	23
F35E12.9	WBGene00009433	F35E12.9	Unknown	Unknown	Unknown	23
F38A5.3	WBGene00002274	lec-11	Extracellular material	Extracellular material: galectin	Extracellular material: galectin	23
F41H10.7	WBGene00001243	elo-5	Metabolism	Metabolism: lipid	Metabolism: lipid: fatty acid	23
F41H10.8	WBGene00001244	elo-6	Metabolism	Metabolism: lipid	Metabolism: lipid: fatty acid	23
F46C5.1	WBGene00009778	F46C5.1	Unknown	Unknown	Unknown: regulated by multiple stresses	23
F46F2.3	WBGene00009787	F46F2.3	Unknown	Unknown	Unknown	23
F49C12.7	WBGene00009877	F49C12.7	Signaling	Signaling: other	Signaling: other	23
F49F1.6	WBGene00018646	mul-1	Stress response	Stress response: pathogen	Stress response: pathogen: ShK	23
F53F1.4	WBGene00009982	F53F1.4	Unknown	Unknown	Unknown: regulated by multiple stresses	23
F54D5.12	WBGene00010055	F54D5.12	Metabolism	Metabolism: other	Metabolism: other	23
F58G6.3	WBGene00010274	F58G6.3	Transmembrane transport	Transmembrane transport: solute carrier	Transmembrane transport: solute carrier	23
K03H6.2	WBGene00019368	K03H6.2	Unknown	Unknown	Unknown: regulated by multiple stresses	23
K08D8.4	WBGene00010658	K08D8.4	Stress response	Stress response: pathogen	Stress response: pathogen: CUB	23
K10D11.5	WBGene00010749	K10D11.5	Stress response	Stress response: pathogen	Stress response: pathogen: CUB	23
T01C3.4	WBGene00011321	fil-1	Metabolism	Metabolism: lipid	Metabolism: lipid: lipase	23
T24E12.5	WBGene00020774	T24E12.5	Unknown	Unknown	Unknown: regulated by multiple stresses	23
C05A9.1	WBGene00003999	pgp-5	Transmembrane transport	Transmembrane transport: ABC	Transmembrane transport: ABC	22
C05C10.4	WBGene00007331	pho-11	Lysosome	Lysosome: acid phosphatase	Lysosome: acid phosphatase	22
C05E11.4	WBGene00000133	amt-1	Transmembrane transport	Transmembrane transport: ammonium	Transmembrane transport: ammonium	22
C08E8.4	WBGene00007440	C08E8.4	Metabolism	Metabolism: short chain dehydrogenase	Metabolism: short chain dehydrogenase	22
C12C8.2	WBGene00007533	cbl-1	Metabolism	Metabolism: 1CC	Metabolism: 1CC: transsulfuration	22
C28C12.5	WBGene00004993	spp-8	Stress response	Stress response: pathogen	Stress response: pathogen: saposin	22
C48B4.1	WBGene00008167	acox-1.5	Metabolism	Metabolism: lipid	Metabolism: lipid: beta oxidation	22
C50F4.9	WBGene00008234	C50F4.9	Stress response	Stress response: pathogen	Stress response: pathogen: other	22
EGAP2.3	WBGene00004020	pho-1	Lysosome	Lysosome: acid phosphatase	Lysosome: acid phosphatase	22
F01D4.2	WBGene00008486	ugt-44	Stress response	Stress response: detoxification	Stress response: detoxification: ugt	22
F10D2.9	WBGene00001399	fat-7	Metabolism	Metabolism: lipid	Metabolism: lipid: fatty acid	22
F17C11.11	WBGene00008922	F17C11.11	Stress response	Stress response: other	Stress response: other	22
F21E9.3	WBGene00017667	ttr-37	Development	Development: apoptosis	Development: apoptosis	22
F35C5.6	WBGene00009394	clec-63	Stress response	Stress response: C-type Lectin	Stress response: C-type Lectin	22
F44A6.5	WBGene00009677	F44A6.5	Unknown	Unknown	Unknown	22
F46E10.1	WBGene00018488	acs-1	Metabolism	Metabolism: lipid	Metabolism: lipid: fatty acid	22
F49E12.9	WBGene00009902	drd-1	Metabolism	Metabolism: lipid	Metabolism: lipid: fatty acid	22
F53C11.1	WBGene00009971	F53C11.1	Unknown	Unknown	Unknown	22
F55G11.2	WBGene00010123	F55G11.2	Stress response	Stress response: pathogen	Stress response: pathogen: CUB	22
F55G11.8	WBGene00010128	F55G11.8	Stress response	Stress response: pathogen	Stress response: pathogen: CUB	22
F56B3.1	WBGene00000677	col-103	Extracellular material	Extracellular material: collagen	Extracellular material: collagen	22
F58B3.3	WBGene00003095	lys-6	Proteolysis general	Proteolysis general: lysozyme	Proteolysis general: lysozyme	22
F58G6.7	WBGene00010277	F58G6.7	Transmembrane transport	Transmembrane transport: solute carrier	Transmembrane transport: solute carrier	22
H20E11.3	WBGene00019215	H20E11.3	Stress response	Stress response: pathogen	Stress response: pathogen: other	22
H23L24.5	WBGene00004052	parg-2	Stress response	Stress response: other	Stress response: other	22
K08D8.3	WBGene00010657	K08D8.3	Stress response	Stress response: pathogen	Stress response: pathogen: CUB	22
K11D12.4	WBGene00019644	cpt-4	Metabolism	Metabolism: lipid	Metabolism: lipid: beta oxidation	22
K11D2.2	WBGene00010769	asah-1	Metabolism	Metabolism: lipid	Metabolism: lipid: sphingolipid	22
M01G12.9	WBGene00010822	M01G12.9	Unknown	Unknown	Unknown: regulated by multiple stresses	22
R09B5.9	WBGene00000558	cnc-4	Stress response	Stress response: pathogen	Stress response: pathogen: caenacin	22
T07G12.5	WBGene00011596	T07G12.5	Transmembrane transport	Transmembrane transport: solute carrier	Transmembrane transport: solute carrier	22
T08A9.8	WBGene00004989	spp-4	Stress response	Stress response: pathogen	Stress response: pathogen: saposin	22
T10B9.2	WBGene00011672	cyp-13A5	Stress response	Stress response: detoxification	Stress response: detoxification: CYP	22
T13F3.6	WBGene00011753	T13F3.6	Unknown	Unknown	Unknown: regulated by multiple stresses	22
T21C9.8	WBGene00011894	ttr-23	Unknown	Unknown	Unknown: regulated by multiple stresses	22
T26H5.9	WBGene00044206	T26H5.9	Unknown	Unknown	Unknown: regulated by multiple stresses	22
W02A2.9	WBGene00044280	W02A2.9	Unknown	Unknown	Unknown: regulated by multiple stresses	22
W03G1.7	WBGene00000213	asm-3	Metabolism	Metabolism: lipid	Metabolism: lipid: sphingolipid	22
W08A12.4	WBGene00021081	pals-33	Stress response	Stress response: heavy metal	Stress response: heavy metal	22
Y38E10A.5	WBGene00012583	clec-4	Stress response	Stress response: C-type Lectin	Stress response: C-type Lectin	22
Y4C6B.6	WBGene00021160	gba-4	Metabolism	Metabolism: lipid	Metabolism: lipid: sphingolipid	22
Y58A7A.4	WBGene00021978	Y58A7A.4	Unknown	Unknown	Unknown	22
ZK418.7	WBGene00022736	ZK418.7	Transmembrane protein	Transmembrane protein: seven transmembrane receptor	Transmembrane protein: seven transmembrane receptor: other	22
C03G6.15	WBGene00015400	cyp-35A2	Stress response	Stress response: detoxification	Stress response: detoxification: CYP	21
C14C6.2	WBGene00015756	C14C6.2	Unknown	Unknown	Unknown	21
C17C3.1	WBGene00015887	C17C3.1	Metabolism	Metabolism: lipid	Metabolism: lipid: beta oxidation	21
C17H1.7	WBGene00007660	pals-6	Unknown	Unknown	Unknown	21
C42D4.2	WBGene00016595	C42D4.2	Metabolism	Metabolism: other	Metabolism: other	21
F02C12.5	WBGene00008519	cyp-13B1	Stress response	Stress response: detoxification	Stress response: detoxification: CYP	21
F08F3.7	WBGene00000373	cyp-14A5	Stress response	Stress response: pathogen	Stress response: pathogen: CYP	21
F14F9.4	WBGene00017467	F14F9.4	Unknown	Unknown	Unknown: regulated by multiple stresses	21
F18E2.1	WBGene00008936	papl-1	Lysosome	Lysosome: acid phosphatase	Lysosome: acid phosphatase	21
F28B4.3	WBGene00017892	F28B4.3	Stress response	Stress response: C-type Lectin	Stress response: C-type Lectin	21
F31F7.1	WBGene00017964	F31F7.1	Unknown	Unknown	Unknown	21
F33H12.7	WBGene00045457	F33H12.7	Unknown	Unknown	Unknown: regulated by multiple stresses	21
F35E12.8	WBGene00009432	cld-9	Stress response	Stress response: pathogen	Stress response: pathogen: other	21
F40F4.6	WBGene00018237	irg-7	Stress response	Stress response: C-type Lectin	Stress response: C-type Lectin	21
F53B2.8	WBGene00009957	F53B2.8	Unknown	Unknown	Unknown	21
F54D11.1	WBGene00018811	pmt-2	Metabolism	Metabolism: lipid	Metabolism: lipid: phospholipid	21
F54E2.1	WBGene00018823	F54E2.1	Unknown	Unknown	Unknown	21
F55C12.7	WBGene00018874	tag-234	Unknown	Unknown	Unknown	21
F57F5.1	WBGene00010204	F57F5.1	Proteolysis general	Proteolysis general: aspartate	Proteolysis general: aspartate: cathepsin	21
H22K11.1	WBGene00000216	asp-3	Proteolysis general	Proteolysis general: aspartate	Proteolysis general: aspartate: other	21
K01A2.2	WBGene00001391	far-7	Metabolism	Metabolism: lipid	Metabolism: lipid: binding	21
K08F4.7	WBGene00001752	gst-4	Stress response	Stress response: oxidative	Stress response: oxidative	21
R07E5.4	WBGene00011112	R07E5.4	Metabolism	Metabolism: other	Metabolism: other	21
T05E12.7	WBGene00005444	srh-237	Transmembrane protein	Transmembrane protein: seven transmembrane receptor	Transmembrane protein: seven transmembrane receptor: srh	21
T12B5.10	WBGene00020456	fbxa-60	Proteolysis proteasome	Proteolysis proteasome: E3	Proteolysis proteasome: E3: F box	21
T26F2.3	WBGene00045401	eol-1	mRNA functions	mRNA functions: processing	mRNA functions: processing: decapping	21
W02D7.2	WBGene00020938	clec-218	Stress response	Stress response: C-type Lectin	Stress response: C-type Lectin	21
Y22F5A.4	WBGene00003090	lys-1	Stress response	Stress response: pathogen	Stress response: pathogen: lysozyme	21
Y34F4.2	WBGene00021337	Y34F4.2	Unknown	Unknown	Unknown: regulated by multiple stresses	21
Y43F8B.14	WBGene00012824	Y43F8B.14	Unknown	Unknown	Unknown	21
Y54G2A.14	WBGene00021879	clec-83	Stress response	Stress response: C-type Lectin	Stress response: C-type Lectin	21
Y75B8A.28	WBGene00013559	Y75B8A.28	Unknown	Unknown	Unknown	21
Y94H6A.10	WBGene00022382	Y94H6A.10	Unknown	Unknown	Unknown: regulated by multiple stresses	21
ZC443.6	WBGene00013901	ugt-16	Stress response	Stress response: detoxification	Stress response: detoxification: ugt	21
ZK593.3	WBGene00014003	ZK593.3	Unknown	Unknown	Unknown	21
ZK6.6	WBGene00022641	ZK6.6	Transmembrane transport	Transmembrane transport: major facilitator	Transmembrane transport: major facilitator	21
ZK896.4	WBGene00014135	ZK896.4	Stress response	Stress response: pathogen	Stress response: pathogen: CUB	21
B0024.1	WBGene00000722	col-149	Extracellular material	Extracellular material: collagen	Extracellular material: collagen	20
B0310.5	WBGene00015141	ugt-46	Stress response	Stress response: detoxification	Stress response: detoxification: ugt	20
C10H11.6	WBGene00015695	ugt-26	Stress response	Stress response: detoxification	Stress response: detoxification: ugt	20
C14F5.3	WBGene00006588	tnt-3	Muscle function	Muscle function	Muscle function	20
C29F9.4	WBGene00016219	pals-24	Unknown	Unknown	Unknown	20
C45B11.3	WBGene00000981	dhs-18	Metabolism	Metabolism: short chain dehydrogenase	Metabolism: short chain dehydrogenase	20
C49G7.10	WBGene00016788	C49G7.10	Unknown	Unknown	Unknown	20
C49G7.7	WBGene00016785	C49G7.7	Unknown	Unknown	Unknown	20
D1025.2	WBGene00008354	gcsh-1	Metabolism	Metabolism: amino acid	Metabolism: amino acid: breakdown	20
D1054.8	WBGene00008375	D1054.8	Metabolism	Metabolism: lipid	Metabolism: lipid: sterol	20
F08H9.8	WBGene00008596	clec-54	Stress response	Stress response: C-type Lectin	Stress response: C-type Lectin	20
F09B12.3	WBGene00008607	F09B12.3	Signaling	Signaling: lipid	Signaling: lipid: phospholipase B	20
F09F7.6	WBGene00017303	F09F7.6	Unknown	Unknown	Unknown: regulated by multiple stresses	20
F10D2.11	WBGene00017336	ugt-41	Stress response	Stress response: detoxification	Stress response: detoxification: ugt	20
F10D2.6	WBGene00017332	ugt-37	Stress response	Stress response: detoxification	Stress response: detoxification: ugt	20
F15B9.6	WBGene00008850	F15B9.6	Unknown	Unknown	Unknown: regulated by multiple stresses	20
F18E3.11	WBGene00017567	F18E3.11	Unknown	Unknown	Unknown: regulated by multiple stresses	20
F20G2.5	WBGene00008988	F20G2.5	Stress response	Stress response: pathogen	Stress response: pathogen: other	20
F22A3.6	WBGene00017691	ilys-5	Proteolysis general	Proteolysis general: lysozyme	Proteolysis general: lysozyme	20
F22G12.1	WBGene00009061	pals-14	Unknown	Unknown	Unknown	20
F28D1.3	WBGene00009213	thn-1	Stress response	Stress response: pathogen	Stress response: pathogen: other	20
F32D8.12	WBGene00009334	F32D8.12	Metabolism	Metabolism: glycolysis	Metabolism: glycolysis	20
F35E12.6	WBGene00009430	F35E12.6	Stress response	Stress response: pathogen	Stress response: pathogen: other	20
F36G9.12	WBGene00009488	oac-20	Metabolism	Metabolism: lipid	Metabolism: lipid: o-acyl transferase	20
F38A3.2	WBGene00004300	ram-2	Extracellular material	Extracellular material: collagen	Extracellular material: collagen	20
F49H6.5	WBGene00009908	F49H6.5	Metabolism	Metabolism: molybdenum cofactor	Metabolism: molybdenum cofactor	20
F55G11.4	WBGene00010124	F55G11.4	Stress response	Stress response: pathogen	Stress response: pathogen: CUB	20
F56C3.9	WBGene00018946	F56C3.9	Unknown	Unknown	Unknown: regulated by multiple stresses	20
H43E16.1	WBGene00019273	H43E16.1	Unknown	Unknown	Unknown: regulated by multiple stresses	20
K09D9.1	WBGene00019564	K09D9.1	Unknown	Unknown	Unknown	20
K10B2.2	WBGene00019605	ctsa-1	Proteolysis general	Proteolysis general: cysteine	Proteolysis general: cysteine: cathepsin	20
K10C2.3	WBGene00019619	asp-14	Proteolysis general	Proteolysis general: aspartate	Proteolysis general: aspartate: other	20
M02D8.4	WBGene00019730	asns-2	Metabolism	Metabolism: amino acid	Metabolism: amino acid: synthesis	20
M195.1	WBGene00000653	col-77	Extracellular material	Extracellular material: collagen	Extracellular material: collagen	20
M28.8	WBGene00010899	M28.8	Unknown	Unknown	Unknown: regulated by multiple stresses	20
R08E5.3	WBGene00019963	R08E5.3	Protein modification	Protein modification: methyltransferase	Protein modification: methyltransferase	20
R09B5.3	WBGene00000556	cnc-2	Stress response	Stress response: pathogen	Stress response: pathogen: caenacin	20
T04F8.7	WBGene00011445	T04F8.7	Unknown	Unknown	Unknown: regulated by multiple stresses	20
T12D8.5	WBGene00011733	T12D8.5	Stress response	Stress response: heavy metal	Stress response: heavy metal	20
T14B4.4	WBGene00006636	tsp-10	Transmembrane protein	Transmembrane protein: other	Transmembrane protein: other	20
T16G1.5	WBGene00011799	T16G1.5	Unknown	Unknown	Unknown: regulated by multiple stresses	20
T22G5.2	WBGene00002259	lbp-7	Metabolism	Metabolism: lipid	Metabolism: lipid: binding	20
W01A11.4	WBGene00002273	lec-10	Stress response	Stress response: other	Stress response: other	20
W07B8.5	WBGene00000785	cpr-5	Proteolysis general	Proteolysis general: cysteine	Proteolysis general: cysteine: other	20
W09G12.7	WBGene00021121	W09G12.7	Unknown	Unknown	Unknown: regulated by multiple stresses	20
Y22D7AL.15	WBGene00021253	Y22D7AL.15	Unknown	Unknown	Unknown: regulated by multiple stresses	20
Y34F4.4	WBGene00021339	Y34F4.4	Unknown	Unknown	Unknown: regulated by multiple stresses	20
Y46C8AL.2	WBGene00021580	clec-174	Stress response	Stress response: C-type Lectin	Stress response: C-type Lectin	20
Y46C8AL.3	WBGene00021581	clec-70	Stress response	Stress response: C-type Lectin	Stress response: C-type Lectin	20
Y47D7A.13	WBGene00021625	Y47D7A.13	Unknown	Unknown	Unknown	20
Y51A2D.18	WBGene00013083	Y51A2D.18	Transmembrane transport	Transmembrane transport: solute carrier	Transmembrane transport: solute carrier	20
Y51A2D.4	WBGene00013073	hmit-1.1	Transmembrane transport	Transmembrane transport: lipid	Transmembrane transport: lipid	20
Y58A7A.3	WBGene00021977	Y58A7A.3	Unknown	Unknown	Unknown: regulated by multiple stresses	20
Y6G8.2	WBGene00012404	Y6G8.2	Unknown	Unknown	Unknown: regulated by multiple stresses	20
Y94H6A.2	WBGene00022375	Y94H6A.2	Unknown	Unknown	Unknown	20
ZK6.7	WBGene00022642	lipl-5	Metabolism	Metabolism: lipid	Metabolism: lipid: lipase	20
B0213.3	WBGene00003766	nlp-28	Neuronal function	Neuronal function: synaptic function	Neuronal function: synaptic function: neuropeptide	19
B0507.6	WBGene00015223	B0507.6	Unknown	Unknown	Unknown: regulated by multiple stresses	19
B0564.3	WBGene00007203	best-1	Transmembrane transport	Transmembrane transport: chloride channel	Transmembrane transport: chloride channel	19
C02A12.4	WBGene00003096	lys-7	Stress response	Stress response: pathogen	Stress response: pathogen: lysozyme	19
C05D12.3	WBGene00014666	C05D12.3	Metabolism	Metabolism: amino sugar	Metabolism: amino sugar	19
C08F11.13	WBGene00007460	C08F11.13	Unknown	Unknown	Unknown: regulated by multiple stresses	19
C14A6.1	WBGene00007565	clec-48	Stress response	Stress response: C-type Lectin	Stress response: C-type Lectin	19
C14C6.5	WBGene00015759	C14C6.5	Stress response	Stress response: pathogen	Stress response: pathogen: ShK	19
C18H7.11	WBGene00044457	C18H7.11	Unknown	Unknown	Unknown	19
C23G10.6	WBGene00016013	ugt-66	Stress response	Stress response: detoxification	Stress response: detoxification: ugt	19
C24B9.9	WBGene00016052	dod-3	Unknown	Unknown	Unknown: regulated by multiple stresses	19
C29F4.2	WBGene00007808	best-7	Transmembrane transport	Transmembrane transport: chloride channel	Transmembrane transport: chloride channel	19
C31C9.1	WBGene00006404	tag-10	Signaling	Signaling: hedgehog-like	Signaling: hedgehog-like	19
C36A4.1	WBGene00007963	cyp-25A1	Stress response	Stress response: detoxification	Stress response: detoxification: CYP	19
C36A4.2	WBGene00007964	cyp-25A2	Stress response	Stress response: detoxification	Stress response: detoxification: CYP	19
C44C1.5	WBGene00016644	abhd-3.2	Unknown	Unknown	Unknown: regulated by multiple stresses	19
C45E5.1	WBGene00016664	C45E5.1	Metabolism	Metabolism: other	Metabolism: other	19
C45G7.2	WBGene00016669	ilys-2	Stress response	Stress response: pathogen	Stress response: pathogen: other	19
C46F2.1	WBGene00016714	C46F2.1	Unknown	Unknown	Unknown: regulated by multiple stresses	19
C50B6.7	WBGene00008220	C50B6.7	Metabolism	Metabolism: carbohydrate	Metabolism: carbohydrate	19
C54F6.14	WBGene00001500	ftn-1	Metabolism	Metabolism: mitochondria	Metabolism: mitochondria: other	19
D2096.3	WBGene00017071	aagr-1	Metabolism	Metabolism: carbohydrate	Metabolism: carbohydrate	19
F01D5.1	WBGene00008492	F01D5.1	Stress response	Stress response: pathogen	Stress response: pathogen: other	19
F01D5.5	WBGene00008495	F01D5.5	Stress response	Stress response: pathogen	Stress response: pathogen: other	19
F08G2.5	WBGene00008577	F08G2.5	Stress response	Stress response: pathogen	Stress response: pathogen: other	19
F11A5.10	WBGene00001591	glc-1	Transmembrane transport	Transmembrane transport: chloride channel	Transmembrane transport: chloride channel	19
F11E6.5	WBGene00001240	elo-2	Metabolism	Metabolism: lipid	Metabolism: lipid: fatty acid	19
F22E5.1	WBGene00017703	F22E5.1	Unknown	Unknown	Unknown	19
F22H10.2	WBGene00017726	F22H10.2	Stress response	Stress response: pathogen	Stress response: pathogen: other	19
F25A2.1	WBGene00017764	F25A2.1	Unknown	Unknown	Unknown: regulated by multiple stresses	19
F25E2.4	WBGene00002058	ifd-2	Cytoskeleton	Cytoskeleton: intermediate filament protein	Cytoskeleton: intermediate filament protein	19
F27C8.4	WBGene00005003	spp-18	Stress response	Stress response: pathogen	Stress response: pathogen: saposin	19
F27E5.1	WBGene00009192	asah-2	Metabolism	Metabolism: lipid	Metabolism: lipid: sphingolipid	19
F28A10.6	WBGene00017874	acdh-9	Metabolism	Metabolism: lipid	Metabolism: lipid: beta oxidation	19
F28F8.2	WBGene00009221	acs-2	Metabolism	Metabolism: lipid	Metabolism: lipid: fatty acid	19
F35C5.5	WBGene00009393	clec-62	Stress response	Stress response: C-type Lectin	Stress response: C-type Lectin	19
F35E8.8	WBGene00001786	gst-38	Stress response	Stress response: GST	Stress response: GST	19
F38B6.4	WBGene00018174	F38B6.4	Unknown	Unknown	Unknown	19
F41F3.4	WBGene00000712	col-139	Extracellular material	Extracellular material: collagen	Extracellular material: collagen	19
F54B8.4	WBGene00010019	F54B8.4	Unknown	Unknown	Unknown	19
F55E10.6	WBGene00018885	drd-5	Metabolism	Metabolism: short chain dehydrogenase	Metabolism: short chain dehydrogenase	19
F56H9.2	WBGene00010174	F56H9.2	Unknown	Unknown	Unknown: regulated by multiple stresses	19
F58A6.1	WBGene00019022	F58A6.1	Metabolism	Metabolism: lipid	Metabolism: lipid: beta oxidation	19
H12C20.3	WBGene00003658	nhr-68	Transcription factor	Transcription factor: NHR	Transcription factor: NHR	19
H20E11.1	WBGene00019213	H20E11.1	Unknown	Unknown	Unknown: regulated by multiple stresses	19
K01A2.10	WBGene00019284	K01A2.10	Unknown	Unknown	Unknown	19
K06A4.7	WBGene00010597	K06A4.7	Unknown	Unknown	Unknown: regulated by multiple stresses	19
K08E5.3	WBGene00003482	mua-3	Extracellular material	Extracellular material: matrix	Extracellular material: matrix	19
K08E7.7	WBGene00000841	cul-6	Proteolysis proteasome	Proteolysis proteasome: E3	Proteolysis proteasome: E3: SCF	19
K10D11.2	WBGene00010746	K10D11.2	Stress response	Stress response: pathogen	Stress response: pathogen: CUB	19
R03D7.1	WBGene00010988	metr-1	Metabolism	Metabolism: 1CC	Metabolism: 1CC: folate	19
R09B5.6	WBGene00019978	hacd-1	Metabolism	Metabolism: lipid	Metabolism: lipid: beta oxidation	19
R10D12.9	WBGene00011190	swt-6	Transmembrane transport	Transmembrane transport: sugar	Transmembrane transport: sugar	19
T03F1.10	WBGene00020191	clec-53	Stress response	Stress response: C-type Lectin	Stress response: C-type Lectin	19
T07H3.3	WBGene00020326	math-38	Stress response	Stress response: pathogen	Stress response: pathogen: other	19
T12B5.8	WBGene00020455	fbxa-59	Proteolysis proteasome	Proteolysis proteasome: E3	Proteolysis proteasome: E3: F box	19
T16G1.6	WBGene00011800	T16G1.6	Unknown	Unknown	Unknown	19
T16G1.7	WBGene00011801	T16G1.7	Unknown	Unknown	Unknown: regulated by multiple stresses	19
T19H12.1	WBGene00020587	ugt-9	Stress response	Stress response: detoxification	Stress response: detoxification: ugt	19
T22B7.7	WBGene00020674	T22B7.7	Metabolism	Metabolism: lipid	Metabolism: lipid: beta oxidation	19
T25E12.12	WBGene00012027	fbxa-127	Proteolysis proteasome	Proteolysis proteasome: E3	Proteolysis proteasome: E3: F box	19
Y37H2A.14	WBGene00045416	Y37H2A.14	Unknown	Unknown	Unknown: regulated by multiple stresses	19
Y39G10AR.6	WBGene00021464	ugt-31	Stress response	Stress response: detoxification	Stress response: detoxification: ugt	19
Y54G2A.45	WBGene00044488	Y54G2A.45	Unknown	Unknown	Unknown: regulated by multiple stresses	19
Y82E9BL.10	WBGene00022326	fbxa-14	Proteolysis proteasome	Proteolysis proteasome: E3	Proteolysis proteasome: E3: F box	19
ZK185.3	WBGene00022683	ZK185.3	Unknown	Unknown	Unknown	19
ZK228.4	WBGene00013947	ZK228.4	Stress response	Stress response: pathogen	Stress response: pathogen: other	19
ZK512.7	WBGene00013986	ZK512.7	Unknown	Unknown	Unknown	19
ZK673.1	WBGene00014057	ZK673.1	Unknown	Unknown	Unknown: regulated by multiple stresses	19
ZK673.9	WBGene00014063	clec-143	Stress response	Stress response: C-type Lectin	Stress response: C-type Lectin	19
ZK970.7	WBGene00014173	ZK970.7	Unknown	Unknown	Unknown	19
B0035.13	WBGene00007112	B0035.13	Unknown	Unknown	Unknown: regulated by multiple stresses	18
B0218.2	WBGene00015048	faah-2	Metabolism	Metabolism: lipid	Metabolism: lipid: fatty acid	18
B0284.1	WBGene00007131	pals-26	Development	Development: somatic	Development: somatic	18
C01F1.3	WBGene00015298	C01F1.3	Metabolism	Metabolism: nucleotide	Metabolism: nucleotide	18
C06B3.7	WBGene00007366	C06B3.7	Unknown	Unknown	Unknown	18
C07B5.5	WBGene00003828	nuc-1	DNA	DNA: nuclease	DNA: nuclease	18
C09F12.1	WBGene00000522	clc-1	Cytoskeleton	Cytoskeleton: claudin	Cytoskeleton: claudin	18
C16B8.3	WBGene00015823	C16B8.3	Unknown	Unknown	Unknown: regulated by multiple stresses	18
C29F9.3	WBGene00016218	pals-23	Unknown	Unknown	Unknown	18
C33A12.6	WBGene00007885	ugt-21	Stress response	Stress response: detoxification	Stress response: detoxification: ugt	18
C33C12.8	WBGene00016340	gba-2	Metabolism	Metabolism: lipid	Metabolism: lipid: sphingolipid	18
C44H4.3	WBGene00006366	sym-1	Extracellular material	Extracellular material: PGI	Extracellular material: PGI	18
C44H9.1	WBGene00008097	ugt-15	Stress response	Stress response: detoxification	Stress response: detoxification: ugt	18
C47A10.1	WBGene00004003	pgp-9	Transmembrane transport	Transmembrane transport: ABC	Transmembrane transport: ABC	18
C47B2.8	WBGene00004196	prx-11	Stress response	Stress response: pathogen	Stress response: pathogen: other	18
C53A3.2	WBGene00016892	pgph-3	Metabolism	Metabolism: lipid	Metabolism: lipid: glycerolipid	18
C54D10.1	WBGene00008296	cdr-2	Stress response	Stress response: heavy metal	Stress response: heavy metal	18
C56A3.2	WBGene00008341	ttr-44	Unknown	Unknown	Unknown: regulated by multiple stresses	18
F08H9.7	WBGene00008595	clec-56	Stress response	Stress response: C-type Lectin	Stress response: C-type Lectin	18
F09C8.1	WBGene00008621	F09C8.1	Signaling	Signaling: lipid	Signaling: lipid: phospholipase B	18
F10D7.3	WBGene00017340	F10D7.3	Metabolism	Metabolism: mitochondria	Metabolism: mitochondria: other	18
F14F7.3	WBGene00008810	cyp-13A12	Stress response	Stress response: detoxification	Stress response: detoxification: CYP	18
F15B9.1	WBGene00001387	far-3	Metabolism	Metabolism: lipid	Metabolism: lipid: binding	18
F16C3.2	WBGene00008886	F16C3.2	Unknown	Unknown	Unknown	18
F32G8.6	WBGene00000298	cat-4	Neuronal function	Neuronal function: synaptic function	Neuronal function: synaptic function: neurotransmitter metabolism	18
F36H1.5	WBGene00009493	hrg-4	Transmembrane transport	Transmembrane transport: heme	Transmembrane transport: heme	18
F39E9.1	WBGene00018194	F39E9.1	Pseudogene	Pseudogene	Pseudogene	18
F43C9.1	WBGene00018375	F43C9.1	Proteolysis proteasome	Proteolysis proteasome: E3	Proteolysis proteasome: E3: F box	18
F44C4.3	WBGene00000784	cpr-4	Proteolysis general	Proteolysis general: aspartate	Proteolysis general: aspartate: cathepsin	18
F47C10.6	WBGene00018543	ugt-32	Stress response	Stress response: detoxification	Stress response: detoxification: ugt	18
F49E12.2	WBGene00009898	dod-23	Unknown	Unknown	Unknown: regulated by multiple stresses	18
F49F1.7	WBGene00018647	F49F1.7	Unknown	Unknown	Unknown: regulated by multiple stresses	18
F54B11.11	WBGene00010034	F54B11.11	Stress response	Stress response: pathogen	Stress response: pathogen: other	18
F54E2.3	WBGene00004130	ketn-1	Cytoskeleton	Cytoskeleton: other	Cytoskeleton: other	18
F54F3.4	WBGene00010063	dhrs-4	Metabolism	Metabolism: short chain dehydrogenase	Metabolism: short chain dehydrogenase	18
F57B1.3	WBGene00000732	col-159	Extracellular material	Extracellular material: collagen	Extracellular material: collagen	18
F57H12.6	WBGene00019021	F57H12.6	Unknown	Unknown	Unknown: regulated by multiple stresses	18
F59D6.3	WBGene00019105	asp-8	Proteolysis general	Proteolysis general: aspartate	Proteolysis general: aspartate: cathepsin	18
K03A1.5	WBGene00006351	sur-5	Metabolism	Metabolism: lipid	Metabolism: lipid: fatty acid	18
K07C6.5	WBGene00019473	cyp-35A5	Stress response	Stress response: detoxification	Stress response: detoxification: CYP	18
K08D8.6	WBGene00010660	K08D8.6	Stress response	Stress response: pathogen	Stress response: pathogen: CUB	18
K09D9.2	WBGene00019565	cyp-35A3	Stress response	Stress response: detoxification	Stress response: detoxification: CYP	18
K10C2.1	WBGene00019617	K10C2.1	Proteolysis general	Proteolysis general: cysteine	Proteolysis general: cysteine: cathepsin	18
K10D11.6	WBGene00010750	K10D11.6	Stress response	Stress response: detoxification	Stress response: detoxification: CYP	18
K10G4.3	WBGene00010752	K10G4.3	Unknown	Unknown	Unknown: regulated by multiple stresses	18
K11G9.3	WBGene00019654	K11G9.3	Unknown	Unknown	Unknown	18
R03G8.3	WBGene00010998	R03G8.3	Unknown	Unknown	Unknown	18
R09B5.4	WBGene00019977	fpn-1.2	Transmembrane transport	Transmembrane transport: solute carrier	Transmembrane transport: solute carrier	18
T09F5.9	WBGene00011668	clec-47	Stress response	Stress response: C-type Lectin	Stress response: C-type Lectin	18
T22F3.11	WBGene00020700	T22F3.11	Unknown	Unknown	Unknown: regulated by multiple stresses	18
T23F4.3	WBGene00020741	dlhd-1	Unknown	Unknown	Unknown	18
T28F3.8	WBGene00012134	T28F3.8	Unknown	Unknown	Unknown: regulated by multiple stresses	18
W02H5.8	WBGene00020962	W02H5.8	Metabolism	Metabolism: lipid	Metabolism: lipid: glycerolipid	18
W03F9.4	WBGene00021002	W03F9.4	Metabolism	Metabolism: lipid	Metabolism: lipid: beta oxidation	18
W05B2.5	WBGene00000668	col-93	Extracellular material	Extracellular material: collagen	Extracellular material: collagen	18
W07B8.1	WBGene00021070	cpr-8	Proteolysis general	Proteolysis general: aspartate	Proteolysis general: aspartate: cathepsin	18
Y105C5B.28	WBGene00001604	gln-3	Metabolism	Metabolism: amino acid	Metabolism: amino acid: synthesis	18
Y105E8A.4	WBGene00001156	ech-7	Metabolism	Metabolism: lipid	Metabolism: lipid: beta oxidation	18
Y39B6A.20	WBGene00000214	asp-1	Proteolysis general	Proteolysis general: aspartate	Proteolysis general: aspartate: cathepsin	18
Y43C5A.7	WBGene00044922	Y43C5A.7	Cytoskeleton	Cytoskeleton: other	Cytoskeleton: other	18
Y46C8AL.5	WBGene00021583	clec-72	Stress response	Stress response: C-type Lectin	Stress response: C-type Lectin	18
Y51H7BM.1	WBGene00021772	math-45	Unknown	Unknown	Unknown	18
Y54G2A.49	WBGene00044492	Y54G2A.49	Unknown	Unknown	Unknown	18
Y69A2AR.5	WBGene00022076	daao-1	Metabolism	Metabolism: amino acid	Metabolism: amino acid: breakdown	18
ZK550.6	WBGene00014000	ZK550.6	Metabolism	Metabolism: other	Metabolism: other	18
ZK816.5	WBGene00000989	dhs-26	Metabolism	Metabolism: short chain dehydrogenase	Metabolism: short chain dehydrogenase	18
B0213.2	WBGene00003765	nlp-27	Neuronal function	Neuronal function: synaptic function	Neuronal function: synaptic function: neuropeptide	17
B0365.6	WBGene00007153	clec-41	Stress response	Stress response: C-type Lectin	Stress response: C-type Lectin	17
C04F6.3	WBGene00000503	cht-1	Extracellular material	Extracellular material: chitinase	Extracellular material: chitinase	17
C09G5.5	WBGene00000656	col-80	Extracellular material	Extracellular material: collagen	Extracellular material: collagen	17
C10C5.2	WBGene00007506	C10C5.2	Stress response	Stress response: pathogen	Stress response: pathogen: other	17
C11E4.7	WBGene00007521	C11E4.7	Unknown	Unknown	Unknown: regulated by multiple stresses	17
C18A11.1	WBGene00015947	C18A11.1	Unknown	Unknown	Unknown: regulated by multiple stresses	17
C25B8.3	WBGene00000786	cpr-6	Stress response	Stress response: osmotic	Stress response: osmotic	17
C25H3.10	WBGene00016119	C25H3.10	Unknown	Unknown	Unknown: regulated by multiple stresses	17
C34H4.3	WBGene00044073	tag-244	Unknown	Unknown	Unknown	17
C39E9.2	WBGene00008027	scl-5	Extracellular material	Extracellular material: secreted protein	Extracellular material: secreted protein	17
C45B2.2	WBGene00016659	C45B2.2	Unknown	Unknown	Unknown: regulated by multiple stresses	17
C48D5.1	WBGene00003605	nhr-6	Transcription factor	Transcription factor: NHR	Transcription factor: NHR	17
C49G7.12	WBGene00077593	C49G7.12	Unknown	Unknown	Unknown	17
C54G6.5	WBGene00005002	spp-17	Unknown	Unknown	Unknown: regulated by multiple stresses	17
F01D5.2	WBGene00008493	F01D5.2	Extracellular material	Extracellular material: matrix	Extracellular material: matrix	17
F08A8.3	WBGene00008566	acox-1.3	Metabolism	Metabolism: lipid	Metabolism: lipid: beta oxidation	17
F10D2.10	WBGene00017335	F10D2.10	Unknown	Unknown	Unknown: regulated by multiple stresses	17
F10E9.12	WBGene00017361	F10E9.12	Unknown	Unknown	Unknown: regulated by multiple stresses	17
F11G11.3	WBGene00001754	gst-6	Stress response	Stress response: GST	Stress response: GST	17
F17E9.11	WBGene00003099	lys-10	Proteolysis general	Proteolysis general: lysozyme	Proteolysis general: lysozyme	17
F18E3.12	WBGene00045275	F18E3.12	Unknown	Unknown	Unknown: regulated by multiple stresses	17
F21C10.10	WBGene00017659	F21C10.10	Metabolism	Metabolism: lipid	Metabolism: lipid: beta oxidation	17
F21H7.1	WBGene00001770	gst-22	Stress response	Stress response: GST	Stress response: GST	17
F23H12.4	WBGene00005018	sqt-3	Extracellular material	Extracellular material: collagen	Extracellular material: collagen	17
F28H7.3	WBGene00009237	F28H7.3	Unknown	Unknown	Unknown: regulated by multiple stresses	17
F35C5.8	WBGene00009396	clec-65	Stress response	Stress response: C-type Lectin	Stress response: C-type Lectin	17
F35E12.10	WBGene00009434	F35E12.10	Stress response	Stress response: pathogen	Stress response: pathogen: CUB	17
F38A3.1	WBGene00000657	col-81	Extracellular material	Extracellular material: collagen	Extracellular material: collagen	17
F38E11.1	WBGene00002012	hsp-12.3	Stress response	Stress response: heat	Stress response: heat	17
F41F3.3	WBGene00018297	F41F3.3	Unknown	Unknown	Unknown: regulated by multiple stresses	17
F43H9.4	WBGene00018400	F43H9.4	Protein modification	Protein modification: carbohydrate	Protein modification: carbohydrate	17
F44D12.9	WBGene00009686	ent-7	Transmembrane transport	Transmembrane transport: solute carrier	Transmembrane transport: solute carrier	17
F47D12.6	WBGene00018562	F47D12.6	Unknown	Unknown	Unknown	17
F48D6.4	WBGene00018602	F48D6.4	Unknown	Unknown	Unknown: regulated by multiple stresses	17
F49F1.1	WBGene00018643	drd-50	Stress response	Stress response: pathogen	Stress response: pathogen: other	17
F53F1.5	WBGene00009983	cut-2	Extracellular material	Extracellular material: cuticlin	Extracellular material: cuticlin	17
F54F11.2	WBGene00010070	nep-17	Proteolysis general	Proteolysis general: metallopeptidase	Proteolysis general: metallopeptidase	17
F58G6.9	WBGene00044107	F58G6.9	Transmembrane transport	Transmembrane transport: solute carrier	Transmembrane transport: solute carrier	17
F59A6.4	WBGene00019086	F59A6.4	Cytoskeleton	Cytoskeleton: microtubule	Cytoskeleton: microtubule: tau tubulin kinase	17
F59B1.8	WBGene00019100	F59B1.8	Stress response	Stress response: other	Stress response: other	17
F59D8.1	WBGene00006927	vit-3	Metabolism	Metabolism: lipid	Metabolism: lipid: binding	17
K05F1.10	WBGene00019411	K05F1.10	Proteolysis general	Proteolysis general: inhibitor	Proteolysis general: inhibitor: TIL domain	17
K05F6.11	WBGene00044697	poml-4	Stress response	Stress response: other	Stress response: other	17
K06A4.1	WBGene00003522	nas-3	Proteolysis general	Proteolysis general: metallopeptidase	Proteolysis general: metallopeptidase	17
K08E7.9	WBGene00003995	pgp-1	Transmembrane transport	Transmembrane transport: ABC	Transmembrane transport: ABC	17
K09C4.1	WBGene00019547	K09C4.1	Transmembrane transport	Transmembrane transport: solute carrier	Transmembrane transport: solute carrier	17
K09C8.1	WBGene00003943	pbo-4	Transmembrane transport	Transmembrane transport: sodium channel	Transmembrane transport: sodium channel	17
M88.1	WBGene00010904	ugt-62	Stress response	Stress response: detoxification	Stress response: detoxification: ugt	17
R09B5.8	WBGene00000557	cnc-3	Stress response	Stress response: pathogen	Stress response: pathogen: caenacin	17
T05B11.4	WBGene00020247	T05B11.4	Unknown	Unknown	Unknown	17
T05E12.3	WBGene00011486	T05E12.3	Transmembrane transport	Transmembrane transport: potassium channel	Transmembrane transport: potassium channel	17
T08A9.7	WBGene00004988	spp-3	Stress response	Stress response: pathogen	Stress response: pathogen: saposin	17
T12G3.1	WBGene00011737	sqst-1	Signaling	Signaling: other	Signaling: other	17
T15B7.1	WBGene00020516	T15B7.1	Unknown	Unknown	Unknown: regulated by multiple stresses	17
T23B3.5	WBGene00020713	T23B3.5	Unknown	Unknown	Unknown: regulated by multiple stresses	17
T27F2.4	WBGene00012101	zip-10	Transcription factor	Transcription factor: bZIP	Transcription factor: bZIP	17
VC5.3	WBGene00003786	npa-1	Metabolism	Metabolism: lipid	Metabolism: lipid: binding	17
VZK822L.1	WBGene00001398	fat-6	Metabolism	Metabolism: lipid	Metabolism: lipid: fatty acid	17
W05B2.6	WBGene00000667	col-92	Extracellular material	Extracellular material: collagen	Extracellular material: collagen	17
Y116F11B.3	WBGene00003959	pcp-4	Proteolysis general	Proteolysis general: serine	Proteolysis general: serine	17
Y17G7B.14	WBGene00012467	arrd-8	Signaling	Signaling: heteromeric G protein	Signaling: heteromeric G protein: arrestin	17
Y17G7B.8	WBGene00012462	Y17G7B.8	Stress response	Stress response: pathogen	Stress response: pathogen: other	17
Y22D7AR.9	WBGene00021262	fbxa-74	Proteolysis proteasome	Proteolysis proteasome: E3	Proteolysis proteasome: E3: F box	17
Y34D9A.11	WBGene00021335	spp-23	Unknown	Unknown	Unknown: regulated by multiple stresses	17
Y38E10A.14	WBGene00012592	Y38E10A.14	Unknown	Unknown	Unknown	17
Y38E10A.4	WBGene00012582	clec-8	Stress response	Stress response: C-type Lectin	Stress response: C-type Lectin	17
Y39B6A.24	WBGene00012683	asp-17	Proteolysis general	Proteolysis general: aspartate	Proteolysis general: aspartate: cathepsin	17
Y41G9A.10	WBGene00044901	Y41G9A.10	Unknown	Unknown	Unknown: regulated by multiple stresses	17
Y47D3A.10	WBGene00006553	tbx-34	Transcription factor	Transcription factor: T box	Transcription factor: T box	17
Y51H4A.25	WBGene00013119	Y51H4A.25	Metabolism	Metabolism: carbohydrate	Metabolism: carbohydrate	17
Y54G2A.33	WBGene00021895	clec-84	Stress response	Stress response: C-type Lectin	Stress response: C-type Lectin	17
Y54G2A.6	WBGene00021872	clec-85	Stress response	Stress response: C-type Lectin	Stress response: C-type Lectin	17
Y65B4BR.1	WBGene00022040	Y65B4BR.1	Signaling	Signaling: lipid	Signaling: lipid: phospholipase B	17
Y6E2A.4	WBGene00012398	Y6E2A.4	Unknown	Unknown	Unknown: regulated by multiple stresses	17
Y6E2A.5	WBGene00012399	Y6E2A.5	Unknown	Unknown	Unknown	17
Y70C5C.6	WBGene00003702	nhr-112	Transcription factor	Transcription factor: NHR	Transcription factor: NHR	17
Y73B6BL.24	WBGene00022245	acp-6	Lysosome	Lysosome: acid phosphatase	Lysosome: acid phosphatase	17
Y73B6BL.34	WBGene00000256	bli-6	Extracellular material	Extracellular material: collagen	Extracellular material: collagen	17
Y9C9A.8	WBGene00021178	Y9C9A.8	Proteolysis proteasome	Proteolysis proteasome: E3	Proteolysis proteasome: E3: F box	17
ZC196.4	WBGene00022548	ZC196.4	Unknown	Unknown	Unknown	17
ZK1290.10	WBGene00022891	ZK1290.10	Unknown	Unknown	Unknown	17
ZK180.6	WBGene00022680	ZK180.6	Unknown	Unknown	Unknown: regulated by multiple stresses	17
B0213.17	WBGene00015046	nlp-34	Neuronal function	Neuronal function: synaptic function	Neuronal function: synaptic function: neuropeptide	16
B0218.6	WBGene00015050	clec-51	Stress response	Stress response: C-type Lectin	Stress response: C-type Lectin	16
B0284.2	WBGene00007132	pals-27	Unknown	Unknown	Unknown	16
B0286.3	WBGene00015116	pacs-1	Metabolism	Metabolism: nucleotide	Metabolism: nucleotide	16
B0495.4	WBGene00003730	nhx-2	Transmembrane transport	Transmembrane transport: sodium channel	Transmembrane transport: sodium channel	16
C02E7.7	WBGene00015340	C02E7.7	Unknown	Unknown	Unknown: regulated by multiple stresses	16
C02H6.2	WBGene00015362	fbxa-105	Proteolysis proteasome	Proteolysis proteasome: E3	Proteolysis proteasome: E3: F box	16
C05D9.9	WBGene00015476	C05D9.9	Unknown	Unknown	Unknown: regulated by multiple stresses	16
C05E4.9	WBGene00001564	icl-1	Metabolism	Metabolism: glycolysis	Metabolism: glycolysis	16
C06E4.8	WBGene00015537	C06E4.8	Unknown	Unknown	Unknown: regulated by multiple stresses	16
C08A9.1	WBGene00004932	sod-3	Stress response	Stress response: oxidative	Stress response: oxidative	16
C08E3.5	WBGene00015597	fbxa-162	Pseudogene	Pseudogene	Pseudogene	16
C08E3.6	WBGene00015598	fbxa-163	Proteolysis proteasome	Proteolysis proteasome: E3	Proteolysis proteasome: E3: F box	16
C16D9.4	WBGene00015859	C16D9.4	Unknown	Unknown	Unknown: regulated by multiple stresses	16
C17E7.1	WBGene00015897	nhr-156	Transcription factor	Transcription factor: NHR	Transcription factor: NHR	16
C17F4.7	WBGene00015913	C17F4.7	Unknown	Unknown	Unknown: regulated by multiple stresses	16
C18E9.9	WBGene00007689	C18E9.9	Stress response	Stress response: pathogen	Stress response: pathogen: other	16
C29F7.2	WBGene00007811	C29F7.2	Unknown	Unknown	Unknown	16
C30B5.3	WBGene00000771	cpb-2	mRNA functions	mRNA functions: processing	mRNA functions: processing: polyadenylation	16
C34C6.7	WBGene00007919	cup-16	Trafficking	Trafficking: endocytosis	Trafficking: endocytosis: other	16
C34D1.5	WBGene00007932	zip-5	Transcription factor	Transcription factor: bZIP	Transcription factor: bZIP	16
C34D10.2	WBGene00016407	C34D10.2	Proteolysis proteasome	Proteolysis proteasome: E3	Proteolysis proteasome: E3: RING finger	16
C35C5.8	WBGene00007957	C35C5.8	Unknown	Unknown	Unknown: regulated by multiple stresses	16
C36C5.12	WBGene00016481	C36C5.12	Unknown	Unknown	Unknown: regulated by multiple stresses	16
C38H2.2	WBGene00008019	C38H2.2	Protein modification	Protein modification: carbohydrate	Protein modification: carbohydrate	16
C49G7.5	WBGene00016783	irg-2	Stress response	Stress response: pathogen	Stress response: pathogen: other	16
D1009.1	WBGene00017012	acs-22	Metabolism	Metabolism: lipid	Metabolism: lipid: fatty acid	16
E02C12.8	WBGene00017093	E02C12.8	Unknown	Unknown	Unknown: regulated by multiple stresses	16
E03H4.10	WBGene00008477	clec-17	Stress response	Stress response: C-type Lectin	Stress response: C-type Lectin	16
EEED8.15	WBGene00017143	EEED8.15	Unknown	Unknown	Unknown: regulated by multiple stresses	16
F08H9.5	WBGene00008593	clec-227	Stress response	Stress response: C-type Lectin	Stress response: C-type Lectin	16
F09G8.8	WBGene00017322	clec-160	Stress response	Stress response: C-type Lectin	Stress response: C-type Lectin	16
F10A3.4	WBGene00008634	F10A3.4	Unknown	Unknown	Unknown	16
F11E6.3	WBGene00008707	F11E6.3	Unknown	Unknown	Unknown: regulated by multiple stresses	16
F11G11.10	WBGene00000606	col-17	Extracellular material	Extracellular material: collagen	Extracellular material: collagen	16
F11H8.3	WBGene00000597	col-8	Extracellular material	Extracellular material: collagen	Extracellular material: collagen	16
F13A7.11	WBGene00008726	F13A7.11	Stress response	Stress response: pathogen	Stress response: pathogen: other	16
F13D12.6	WBGene00008741	F13D12.6	Metabolism	Metabolism: carbohydrate	Metabolism: carbohydrate	16
F17C11.6	WBGene00008917	F17C11.6	Unknown	Unknown	Unknown: regulated by multiple stresses	16
F21C10.9	WBGene00017658	F21C10.9	Unknown	Unknown	Unknown	16
F22B8.6	WBGene00009048	cth-1	Metabolism	Metabolism: 1CC	Metabolism: 1CC: transsulfuration	16
F23F12.3	WBGene00017751	F23F12.3	Transmembrane transport	Transmembrane transport: solute carrier	Transmembrane transport: solute carrier	16
F25B4.8	WBGene00017771	F25B4.8	Cell cycle	Cell cycle: chromosome dynamics	Cell cycle: chromosome dynamics: CENP	16
F30B5.1	WBGene00001074	dpy-13	Extracellular material	Extracellular material: collagen	Extracellular material: collagen	16
F31C3.11	WBGene00004567	rrn-2.1	Ribosome	Ribosome: subunit	Ribosome: subunit	16
F32A5.5	WBGene00000169	aqp-1	Transmembrane transport	Transmembrane transport: aquaporin	Transmembrane transport: aquaporin	16
F32H2.5	WBGene00009342	fasn-1	Metabolism	Metabolism: lipid	Metabolism: lipid: fatty acid	16
F32H5.1	WBGene00009347	F32H5.1	Proteolysis general	Proteolysis general: aspartate	Proteolysis general: aspartate: cathepsin	16
F38A1.5	WBGene00009518	clec-166	Stress response	Stress response: C-type Lectin	Stress response: C-type Lectin	16
F39E9.2	WBGene00018195	btb-16	Unknown	Unknown	Unknown: regulated by multiple stresses	16
F40F8.7	WBGene00004096	pqm-1	Nucleic acid	Nucleic acid: binding	Nucleic acid: binding: zinc finger	16
F40H3.2	WBGene00018250	F40H3.2	Unknown	Unknown	Unknown: regulated by multiple stresses	16
F42A10.7	WBGene00018343	F42A10.7	Proteolysis proteasome	Proteolysis proteasome: E3	Proteolysis proteasome: E3: F box	16
F42A8.1	WBGene00009626	F42A8.1	Development	Development: general	Development: general	16
F45D11.1	WBGene00018448	F45D11.1	Pseudogene	Pseudogene	Pseudogene	16
F47G4.3	WBGene00009824	gpdh-1	Metabolism	Metabolism: lipid	Metabolism: lipid: phospholipid	16
F55B11.4	WBGene00010086	F55B11.4	Unknown	Unknown	Unknown	16
F55G1.15	WBGene00018907	F55G1.15	Unknown	Unknown	Unknown: regulated by multiple stresses	16
F58F9.7	WBGene00019060	acox-3	Metabolism	Metabolism: lipid	Metabolism: lipid: beta oxidation	16
F58G1.4	WBGene00010266	dct-18	Unknown	Unknown	Unknown	16
F59C12.4	WBGene00045272	F59C12.4	Unknown	Unknown	Unknown: regulated by multiple stresses	16
H20E11.2	WBGene00019214	H20E11.2	Unknown	Unknown	Unknown: regulated by multiple stresses	16
K01D12.11	WBGene00010470	cdr-4	Stress response	Stress response: heavy metal	Stress response: heavy metal	16
K02F2.2	WBGene00019322	ahcy-1	Metabolism	Metabolism: 1CC	Metabolism: 1CC: methionine	16
K06A4.5	WBGene00010595	haao-1	Metabolism	Metabolism: lipid	Metabolism: lipid: beta oxidation	16
K08D12.6	WBGene00019540	K08D12.6	Unknown	Unknown	Unknown: regulated by multiple stresses	16
K09C4.5	WBGene00019550	K09C4.5	Transmembrane transport	Transmembrane transport: solute carrier	Transmembrane transport: solute carrier	16
K09F5.3	WBGene00004999	spp-14	Stress response	Stress response: pathogen	Stress response: pathogen: saposin	16
K10D11.3	WBGene00010747	K10D11.3	Stress response	Stress response: detoxification	Stress response: detoxification: CYP	16
K11H12.3	WBGene00019659	K11H12.3	Unknown	Unknown	Unknown: regulated by multiple stresses	16
M01H9.1	WBGene00019717	trx-3	Stress response	Stress response: other	Stress response: other	16
M02H5.4	WBGene00019742	nhr-202	Transcription factor	Transcription factor: NHR	Transcription factor: NHR	16
R03H10.6	WBGene00019858	R03H10.6	DNA	DNA: replication	DNA: replication	16
R07B1.10	WBGene00002271	lec-8	Stress response	Stress response: pathogen	Stress response: pathogen: lectin	16
R07C12.1	WBGene00019931	R07C12.1	Unknown	Unknown	Unknown: regulated by multiple stresses	16
R08H2.1	WBGene00000986	dhs-23	Metabolism	Metabolism: short chain dehydrogenase	Metabolism: short chain dehydrogenase	16
R11D1.11	WBGene00000984	dhs-21	Metabolism	Metabolism: carbohydrate	Metabolism: carbohydrate	16
R193.2	WBGene00020128	R193.2	Unknown	Unknown	Unknown: regulated by multiple stresses	16
T02B5.3	WBGene00011364	T02B5.3	Unknown	Unknown	Unknown: regulated by multiple stresses	16
T05F1.9	WBGene00011494	T05F1.9	Unknown	Unknown	Unknown: regulated by multiple stresses	16
T08A9.9	WBGene00004990	spp-5	Stress response	Stress response: pathogen	Stress response: pathogen: saposin	16
T10B9.8	WBGene00011677	cyp-13A1	Stress response	Stress response: detoxification	Stress response: detoxification: CYP	16
T10C6.15	WBGene00050899	T10C6.15	Unknown	Unknown	Unknown	16
T10H4.11	WBGene00011699	cyp-34A2	Stress response	Stress response: detoxification	Stress response: detoxification: CYP	16
T15B7.3	WBGene00000716	col-143	Extracellular material	Extracellular material: collagen	Extracellular material: collagen	16
T16G12.1	WBGene00011803	T16G12.1	Proteolysis general	Proteolysis general: metallopeptidase	Proteolysis general: metallopeptidase	16
T21H3.1	WBGene00020662	T21H3.1	Unknown	Unknown	Unknown	16
T22C8.5	WBGene00011926	sptf-2	Transcription factor	Transcription factor: ZF	Transcription factor: ZF	16
T25B9.7	WBGene00012013	ugt-54	Stress response	Stress response: detoxification	Stress response: detoxification: ugt	16
T25C12.3	WBGene00012018	T25C12.3	Stress response	Stress response: C-type Lectin	Stress response: C-type Lectin	16
T25E12.13	WBGene00012028	srz-99	Transmembrane protein	Transmembrane protein: seven transmembrane receptor	Transmembrane protein: seven transmembrane receptor: srz	16
T28D6.2	WBGene00006533	tba-7	Cytoskeleton	Cytoskeleton: microtubule	Cytoskeleton: microtubule: tubulin	16
Y32B12A.3	WBGene00012518	comt-2	Protein modification	Protein modification: methyltransferase	Protein modification: methyltransferase	16
Y37D8A.16	WBGene00012554	Y37D8A.16	Unknown	Unknown	Unknown	16
Y39B6A.5	WBGene00012668	Y39B6A.5	Unknown	Unknown	Unknown	16
Y39D8A.1	WBGene00021448	Y39D8A.1	Transmembrane transport	Transmembrane transport: major facilitator	Transmembrane transport: major facilitator	16
Y40B10A.6	WBGene00021491	comt-4	Protein modification	Protein modification: methyltransferase	Protein modification: methyltransferase	16
Y41C4A.11	WBGene00012757	Y41C4A.11	Trafficking	Trafficking: ER/Golgi	Trafficking: ER/Golgi: COP I	16
Y43C5A.3	WBGene00012783	Y43C5A.3	Stress response	Stress response: pathogen	Stress response: pathogen: other	16
Y43F8C.1	WBGene00003763	nlp-25	Neuronal function	Neuronal function: synaptic function	Neuronal function: synaptic function: neuropeptide	16
Y43F8C.2	WBGene00003764	nlp-26	Neuronal function	Neuronal function: synaptic function	Neuronal function: synaptic function: neuropeptide	16
Y46C8AL.1	WBGene00021579	clec-73	Stress response	Stress response: C-type Lectin	Stress response: C-type Lectin	16
Y47H9C.1	WBGene00012947	Y47H9C.1	Unknown	Unknown	Unknown: regulated by multiple stresses	16
Y49E10.18	WBGene00013037	Y49E10.18	Unknown	Unknown	Unknown: regulated by multiple stresses	16
Y49F6B.10	WBGene00000647	col-71	Extracellular material	Extracellular material: collagen	Extracellular material: collagen	16
Y50E8A.16	WBGene00001817	haf-7	Transmembrane transport	Transmembrane transport: ABC	Transmembrane transport: ABC	16
Y51H4A.5	WBGene00013101	Y51H4A.5	Unknown	Unknown	Unknown: regulated by multiple stresses	16
Y51H7C.1	WBGene00021779	Y51H7C.1	Unknown	Unknown	Unknown: regulated by multiple stresses	16
Y53C12B.7	WBGene00013146	Y53C12B.7	Unknown	Unknown	Unknown	16
Y53F4B.32	WBGene00001777	gst-29	Stress response	Stress response: GST	Stress response: GST	16
Y54G9A.4	WBGene00013207	zipt-2.3	Transmembrane transport	Transmembrane transport: solute carrier	Transmembrane transport: solute carrier	16
Y57A10A.11	WBGene00004394	rol-1	Extracellular material	Extracellular material: collagen	Extracellular material: collagen	16
Y57G7A.6	WBGene00021969	Y57G7A.6	Unknown	Unknown	Unknown: regulated by multiple stresses	16
Y65B4BR.6	WBGene00001725	grl-16	Signaling	Signaling: hedgehog-like	Signaling: hedgehog-like	16
Y69H2.14	WBGene00013489	col-42	Extracellular material	Extracellular material: collagen	Extracellular material: collagen	16
Y82E9BL.18	WBGene00044402	Y82E9BL.18	Unknown	Unknown	Unknown	16
ZC443.3	WBGene00013898	ZC443.3	Ribosome	Ribosome: EIF	Ribosome: EIF	16
ZC455.6	WBGene00013906	ugt-5	Stress response	Stress response: detoxification	Stress response: detoxification: ugt	16
ZK265.2	WBGene00000639	col-63	Extracellular material	Extracellular material: collagen	Extracellular material: collagen	16
ZK354.11	WBGene00003452	msp-59	Major sperm protein	Major sperm protein	Major sperm protein	16
B0222.7	WBGene00000718	col-145	Extracellular material	Extracellular material: collagen	Extracellular material: collagen	15
B0252.5	WBGene00015089	B0252.5	Unknown	Unknown	Unknown: regulated by multiple stresses	15
B0348.2	WBGene00015152	B0348.2	Unknown	Unknown	Unknown	15
B0454.5	WBGene00015196	B0454.5	Unknown	Unknown	Unknown	15
C01G6.6	WBGene00006510	mtrr-1	Metabolism	Metabolism: 1CC	Metabolism: 1CC: folate	15
C02F5.5	WBGene00015348	C02F5.5	Unknown	Unknown	Unknown: regulated by multiple stresses	15
C04G2.2	WBGene00007305	ttbk-5	Cytoskeleton	Cytoskeleton: microtubule	Cytoskeleton: microtubule: tau tubulin kinase	15
C05B5.5	WBGene00007322	C05B5.5	Proteolysis proteasome	Proteolysis proteasome: E3	Proteolysis proteasome: E3: F box	15
C05C10.3	WBGene00007330	C05C10.3	Metabolism	Metabolism: other	Metabolism: other	15
C07A9.6	WBGene00007402	ugt-60	Stress response	Stress response: detoxification	Stress response: detoxification: ugt	15
C08E3.10	WBGene00015602	fbxa-158	Proteolysis proteasome	Proteolysis proteasome: E3	Proteolysis proteasome: E3: F box	15
C10C5.5	WBGene00007509	C10C5.5	Metabolism	Metabolism: amino acid	Metabolism: amino acid: other	15
C10H11.3	WBGene00015692	ugt-25	Stress response	Stress response: detoxification	Stress response: detoxification: ugt	15
C12D8.5	WBGene00007536	daf-36	Metabolism	Metabolism: lipid	Metabolism: lipid: sterol	15
C13D9.1	WBGene00005657	srr-6	Unknown	Unknown	Unknown	15
C17C3.4	WBGene00002094	ins-11	Metabolism	Metabolism: insulin	Metabolism: insulin	15
C17H1.5	WBGene00007658	pals-4	Unknown	Unknown	Unknown	15
C17H12.3	WBGene00015929	C17H12.3	Signaling	Signaling: phosphatase	Signaling: phosphatase: Y	15
C24G6.6	WBGene00016061	hpo-15	Metabolism	Metabolism: other	Metabolism: other	15
C25F9.12	WBGene00045412	C25F9.12	Unknown	Unknown	Unknown	15
C25F9.7	WBGene00005833	srw-86	Transmembrane protein	Transmembrane protein: seven transmembrane receptor	Transmembrane protein: seven transmembrane receptor: srw	15
C29F7.3	WBGene00007812	C29F7.3	Metabolism	Metabolism: nucleotide	Metabolism: nucleotide	15
C30G7.1	WBGene00001852	hil-1	Transcription: chromatin	Transcription: chromatin structure	Transcription: chromatin structure: histone	15
C31H2.2	WBGene00001070	dpy-8	Extracellular material	Extracellular material: collagen	Extracellular material: collagen	15
C33G8.3	WBGene00016361	drd-10	Unknown	Unknown	Unknown: regulated by multiple stresses	15
C34F6.3	WBGene00000752	col-179	Extracellular material	Extracellular material: collagen	Extracellular material: collagen	15
C34H4.1	WBGene00016424	C34H4.1	Stress response	Stress response: pathogen	Stress response: pathogen: other	15
C35B8.1	WBGene00000748	col-175	Extracellular material	Extracellular material: collagen	Extracellular material: collagen	15
C42D4.3	WBGene00016596	C42D4.3	Unknown	Unknown	Unknown	15
C43D7.5	WBGene00008068	sdz-6	Development	Development: somatic	Development: somatic	15
C45B2.1	WBGene00016658	C45B2.1	Unknown	Unknown	Unknown: regulated by multiple stresses	15
C50F4.8	WBGene00008233	C50F4.8	Unknown	Unknown	Unknown: regulated by multiple stresses	15
C51E3.10	WBGene00008255	C51E3.10	Unknown	Unknown	Unknown	15
C52B9.2	WBGene00016865	ets-9	Transcription factor	Transcription factor: ETS	Transcription factor: ETS	15
C52B9.3	WBGene00016866	coel-1	Cytoskeleton	Cytoskeleton: microtubule	Cytoskeleton: microtubule: tubulin modification	15
C52D10.3	WBGene00016877	C52D10.3	Unknown	Unknown	Unknown: regulated by multiple stresses	15
C52E4.7	WBGene00008259	C52E4.7	Signaling	Signaling: phosphatase	Signaling: phosphatase: other	15
C54D1.2	WBGene00016912	clec-86	Stress response	Stress response: C-type Lectin	Stress response: C-type Lectin	15
C54D10.8	WBGene00008302	pals-38	Unknown	Unknown	Unknown	15
C54F6.5	WBGene00016923	C54F6.5	Unknown	Unknown	Unknown: regulated by multiple stresses	15
C55F2.1	WBGene00016957	atic-1	Metabolism	Metabolism: nucleotide	Metabolism: nucleotide	15
E04F6.7	WBGene00000971	dhs-7	Unknown	Unknown	Unknown: regulated by multiple stresses	15
F01D5.9	WBGene00008499	cyp-37A1	Stress response	Stress response: detoxification	Stress response: detoxification: CYP	15
F07A11.5	WBGene00008548	F07A11.5	Metabolism	Metabolism: pentose phosphate pathway	Metabolism: pentose phosphate pathway	15
F07C3.9	WBGene00017197	F07C3.9	Unknown	Unknown	Unknown: regulated by multiple stresses	15
F07C4.12	WBGene00017205	F07C4.12	Unknown	Unknown	Unknown	15
F10G2.3	WBGene00017364	clec-7	Stress response	Stress response: C-type Lectin	Stress response: C-type Lectin	15
F11C1.5	WBGene00008694	F11C1.5	Unknown	Unknown	Unknown	15
F11G11.12	WBGene00000649	col-73	Extracellular material	Extracellular material: collagen	Extracellular material: collagen	15
F13H8.3	WBGene00017436	F13H8.3	Unknown	Unknown	Unknown: regulated by multiple stresses	15
F14D12.5	WBGene00017464	sulp-2	Transmembrane transport	Transmembrane transport: sulfate	Transmembrane transport: sulfate	15
F14H3.10	WBGene00008829	cyp-35D1	Stress response	Stress response: detoxification	Stress response: detoxification: CYP	15
F15E6.3	WBGene00017484	F15E6.3	Unknown	Unknown	Unknown: regulated by multiple stresses	15
F15H10.2	WBGene00000602	col-13	Extracellular material	Extracellular material: collagen	Extracellular material: collagen	15
F18E3.13	WBGene00045276	F18E3.13	Unknown	Unknown	Unknown: regulated by multiple stresses	15
F21F8.3	WBGene00000218	asp-5	Proteolysis general	Proteolysis general: aspartate	Proteolysis general: aspartate: cathepsin	15
F21F8.7	WBGene00000219	asp-6	Proteolysis general	Proteolysis general: aspartate	Proteolysis general: aspartate: other	15
F22H10.6	WBGene00017730	F22H10.6	Unknown	Unknown	Unknown	15
F23A7.4	WBGene00009069	F23A7.4	Unknown	Unknown	Unknown: regulated by multiple stresses	15
F23B2.11	WBGene00003958	pcp-3	Proteolysis general	Proteolysis general: serine	Proteolysis general: serine	15
F26A3.5	WBGene00009143	F26A3.5	Unknown	Unknown	Unknown	15
F27C8.5	WBGene00009185	F27C8.5	Unknown	Unknown	Unknown: regulated by multiple stresses	15
F32A11.7	WBGene00009311	mltn-1	Unknown	Unknown	Unknown: regulated by multiple stresses	15
F37A4.4	WBGene00018134	F37A4.4	Unknown	Unknown	Unknown: regulated by multiple stresses	15
F37B4.2	WBGene00002055	ifc-1	Cytoskeleton	Cytoskeleton: intermediate filament protein	Cytoskeleton: intermediate filament protein	15
F38E11.2	WBGene00002013	hsp-12.6	Stress response	Stress response: heat	Stress response: heat	15
F41E6.5	WBGene00018286	F41E6.5	Metabolism	Metabolism: mitochondria	Metabolism: mitochondria: other	15
F42C5.10	WBGene00018350	ifo-1	Cytoskeleton	Cytoskeleton: intermediate filament protein	Cytoskeleton: intermediate filament protein	15
F42G8.8	WBGene00018359	F42G8.8	Signaling	Signaling: phosphatase	Signaling: phosphatase: other	15
F44G3.2	WBGene00009706	argk-1	Metabolism	Metabolism: creatine kinase	Metabolism: creatine kinase	15
F47B3.7	WBGene00018531	F47B3.7	Signaling	Signaling: phosphatase	Signaling: phosphatase: Y	15
F49E12.10	WBGene00009903	F49E12.10	Metabolism	Metabolism: lipid	Metabolism: lipid: fatty acid	15
F49F1.5	WBGene00018645	F49F1.5	Development	Development: apoptosis	Development: apoptosis	15
F52B11.3	WBGene00009926	noah-2	Development	Development: somatic	Development: somatic	15
F53C3.12	WBGene00018755	bcmo-2	Metabolism	Metabolism: other	Metabolism: other	15
F53H2.2	WBGene00010005	cnc-7	Stress response	Stress response: pathogen	Stress response: pathogen: caenacin	15
F54D5.4	WBGene00010050	F54D5.4	Stress response	Stress response: pathogen	Stress response: pathogen: other	15
F55A12.4	WBGene00000966	dhs-2	Metabolism	Metabolism: lipid	Metabolism: lipid: sterol	15
F57F4.1	WBGene00019015	F57F4.1	Metabolism	Metabolism: lipid	Metabolism: lipid: beta oxidation	15
F58A6.9	WBGene00019026	F58A6.9	Unknown	Unknown	Unknown: regulated by multiple stresses	15
F58D2.2	WBGene00010241	F58D2.2	Unknown	Unknown	Unknown: regulated by multiple stresses	15
F58E6.7	WBGene00010256	hrg-3	Stress response	Stress response: pathogen	Stress response: pathogen: other	15
F58F6.1	WBGene00000678	col-104	Extracellular material	Extracellular material: collagen	Extracellular material: collagen	15
H22K11.2	WBGene00019225	bgal-2	Metabolism	Metabolism: carbohydrate	Metabolism: carbohydrate	15
K05F1.9	WBGene00019410	K05F1.9	Unknown	Unknown	Unknown	15
K07D8.1	WBGene00003497	mup-4	Transmembrane protein	Transmembrane protein: other	Transmembrane protein: other	15
K08B4.3	WBGene00019515	ugt-19	Stress response	Stress response: detoxification	Stress response: detoxification: ugt	15
K12H4.7	WBGene00019682	K12H4.7	Proteolysis general	Proteolysis general: serine	Proteolysis general: serine	15
M05D6.4	WBGene00010877	lact-4	Transmembrane protein	Transmembrane protein: other	Transmembrane protein: other	15
M18.1	WBGene00000703	col-129	Extracellular material	Extracellular material: collagen	Extracellular material: collagen	15
R08A2.1	WBGene00011132	R08A2.1	Unknown	Unknown	Unknown: regulated by multiple stresses	15
R08F11.3	WBGene00019967	cyp-33C8	Stress response	Stress response: detoxification	Stress response: detoxification: CYP	15
R09D1.10	WBGene00011166	chil-22	Extracellular material	Extracellular material: chitinase	Extracellular material: chitinase	15
R10F2.1	WBGene00019994	cdh-1	Cytoskeleton	Cytoskeleton: cadherin	Cytoskeleton: cadherin	15
T01B7.7	WBGene00004397	rol-6	Extracellular material	Extracellular material: collagen	Extracellular material: collagen	15
T02G5.7	WBGene00020166	T02G5.7	Metabolism	Metabolism: lipid	Metabolism: lipid: CoA	15
T05B4.3	WBGene00020237	phat-4	Unknown	Unknown	Unknown	15
T05C12.1	WBGene00011466	T05C12.1	Cytoskeleton	Cytoskeleton: microtubule	Cytoskeleton: microtubule: tau tubulin kinase	15
T07C4.4	WBGene00004986	spp-1	Stress response	Stress response: pathogen	Stress response: pathogen: saposin	15
T08H10.1	WBGene00020369	T08H10.1	Metabolism	Metabolism: short chain dehydrogenase	Metabolism: short chain dehydrogenase	15
T10E9.4	WBGene00020414	T10E9.4	Unknown	Unknown	Unknown: regulated by multiple stresses	15
T13A10.10	WBGene00000005	aat-4	Transmembrane transport	Transmembrane transport: amino acid	Transmembrane transport: amino acid	15
T21E8.1	WBGene00004000	pgp-6	Transmembrane transport	Transmembrane transport: ABC	Transmembrane transport: ABC	15
T23B7.1	WBGene00020715	nspd-4	Unknown	Unknown	Unknown: regulated by multiple stresses	15
T26C12.6	WBGene00044469	clec-173	Stress response	Stress response: C-type Lectin	Stress response: C-type Lectin	15
T28A11.19	WBGene00020881	T28A11.19	Unknown	Unknown	Unknown: regulated by multiple stresses	15
T28D6.3	WBGene00012123	T28D6.3	Unknown	Unknown	Unknown: regulated by multiple stresses	15
W01C9.4	WBGene00012177	decr-1.2	Metabolism	Metabolism: lipid	Metabolism: lipid: beta oxidation	15
W02B12.12	WBGene00012207	W02B12.12	Signaling	Signaling: S/T kinase	Signaling: S/T kinase	15
W02D3.5	WBGene00002258	lbp-6	Metabolism	Metabolism: lipid	Metabolism: lipid: binding	15
W04E12.6	WBGene00012251	clec-49	Stress response	Stress response: C-type Lectin	Stress response: C-type Lectin	15
W06D4.1	WBGene00001843	hgo-1	Metabolism	Metabolism: amino acid	Metabolism: amino acid: breakdown	15
W07B8.4	WBGene00021072	W07B8.4	Proteolysis general	Proteolysis general: aspartate	Proteolysis general: aspartate: cathepsin	15
W08A12.2	WBGene00021079	W08A12.2	Unknown	Unknown	Unknown	15
Y11D7A.11	WBGene00000694	col-120	Extracellular material	Extracellular material: collagen	Extracellular material: collagen	15
Y17D7B.2	WBGene00012450	Y17D7B.2	Metabolism	Metabolism: lipid	Metabolism: lipid: binding	15
Y17G9A.4	WBGene00021197	Y17G9A.4	Unknown	Unknown	Unknown: regulated by multiple stresses	15
Y22D7AL.5	WBGene00002025	hsp-60	Stress response	Stress response: other	Stress response: other	15
Y38E10A.19	WBGene00012597	nhr-235	Unknown	Unknown	Unknown	15
Y38F1A.9	WBGene00003860	oig-2	Unknown	Unknown	Unknown	15
Y38H6C.1	WBGene00012615	dct-16	Unknown	Unknown	Unknown: regulated by multiple stresses	15
Y38H6C.21	WBGene00012633	Y38H6C.21	Unknown	Unknown	Unknown: regulated by multiple stresses	15
Y38H6C.23	WBGene00012634	Y38H6C.23	Unknown	Unknown	Unknown	15
Y43F8A.2	WBGene00012809	Y43F8A.2	Unknown	Unknown	Unknown: regulated by multiple stresses	15
Y44A6C.1	WBGene00012850	Y44A6C.1	Unknown	Unknown	Unknown: regulated by multiple stresses	15
Y46G5A.20	WBGene00012910	Y46G5A.20	Unknown	Unknown	Unknown: regulated by multiple stresses	15
Y47D3A.2	WBGene00012923	fbxa-128	Proteolysis proteasome	Proteolysis proteasome: E3	Proteolysis proteasome: E3: F box	15
Y51H7C.13	WBGene00021791	Y51H7C.13	Unknown	Unknown	Unknown: regulated by multiple stresses	15
Y54G2A.8	WBGene00021873	clec-82	Stress response	Stress response: C-type Lectin	Stress response: C-type Lectin	15
Y57G11A.2	WBGene00013290	Y57G11A.2	Extracellular material	Extracellular material: PGI	Extracellular material: PGI	15
Y59E9AL.6	WBGene00021996	Y59E9AL.6	Unknown	Unknown	Unknown: regulated by multiple stresses	15
Y67D8C.8	WBGene00022072	cpg-9	Extracellular material	Extracellular material: secreted protein	Extracellular material: secreted protein	15
Y71G12B.2	WBGene00022142	Y71G12B.2	Unknown	Unknown	Unknown	15
Y73C8B.1	WBGene00022258	Y73C8B.1	Unknown	Unknown	Unknown	15
Y82E9BL.11	WBGene00022327	fbxa-15	Proteolysis proteasome	Proteolysis proteasome: E3	Proteolysis proteasome: E3: F box	15
ZC196.6	WBGene00022550	droe-8	Stress response	Stress response: heavy metal	Stress response: heavy metal	15
ZC239.14	WBGene00022572	ZC239.14	Transmembrane transport	Transmembrane transport: potassium channel	Transmembrane transport: potassium channel	15
ZC412.6	WBGene00013887	nspa-5	Transmembrane protein	Transmembrane protein: other	Transmembrane protein: other	15
ZC455.4	WBGene00013904	ugt-6	Stress response	Stress response: detoxification	Stress response: detoxification: ugt	15
ZK228.3	WBGene00013946	ZK228.3	Unknown	Unknown	Unknown: regulated by multiple stresses	15
ZK455.4	WBGene00000212	asm-2	Metabolism	Metabolism: lipid	Metabolism: lipid: sphingolipid	15
ZK757.3	WBGene00006449	alg-4	Non-coding RNA	Non-coding RNA: small RNA	Non-coding RNA: small RNA: argonaute	15
ZK896.1	WBGene00014132	ZK896.1	Stress response	Stress response: pathogen	Stress response: pathogen: CUB	15
ZK896.7	WBGene00014138	clec-186	Stress response	Stress response: C-type Lectin	Stress response: C-type Lectin	15
AH10.1	WBGene00007082	acs-10	Metabolism	Metabolism: lipid	Metabolism: lipid: fatty acid	14
B0205.13	WBGene00044644	B0205.13	Unknown	Unknown	Unknown	14
B0213.14	WBGene00015043	cyp-34A8	Stress response	Stress response: detoxification	Stress response: detoxification: CYP	14
B0213.4	WBGene00003767	nlp-29	Neuronal function	Neuronal function: synaptic function	Neuronal function: synaptic function: neuropeptide	14
B0285.9	WBGene00000512	ckb-2	Metabolism	Metabolism: lipid	Metabolism: lipid: phospholipid	14
C01B10.5	WBGene00001858	hil-7	Transcription: chromatin	Transcription: chromatin structure	Transcription: chromatin structure: histone	14
C01B12.1	WBGene00005017	sqt-2	Extracellular material	Extracellular material: collagen	Extracellular material: collagen	14
C01G12.8	WBGene00007248	catp-4	Metabolism	Metabolism: mitochondria	Metabolism: mitochondria: transporter	14
C03B1.13	WBGene00015381	C03B1.13	Transmembrane transport	Transmembrane transport: solute carrier	Transmembrane transport: solute carrier	14
C05C8.3	WBGene00001428	fkb-3	Chaperone	Chaperone: cyclophilin	Chaperone: cyclophilin	14
C05C8.7	WBGene00015464	C05C8.7	Metabolism	Metabolism: carbohydrate	Metabolism: carbohydrate	14
C05E11.5	WBGene00000136	amt-4	Transmembrane transport	Transmembrane transport: ammonium	Transmembrane transport: ammonium	14
C05E4.14	WBGene00005228	srh-2	Unknown	Unknown	Unknown	14
C08E3.13	WBGene00015605	C08E3.13	Signaling	Signaling: TGF beta	Signaling: TGF beta	14
C10H11.4	WBGene00015693	ugt-28	Stress response	Stress response: detoxification	Stress response: detoxification: ugt	14
C10H11.7	WBGene00015696	C10H11.7	Unknown	Unknown	Unknown: regulated by multiple stresses	14
C12D12.5	WBGene00015716	sox-4	Transcription factor	Transcription factor: ZF	Transcription factor: ZF	14
C15A11.7	WBGene00007599	C15A11.7	Unknown	Unknown	Unknown: regulated by multiple stresses	14
C15H7.3	WBGene00007610	C15H7.3	Signaling	Signaling: phosphatase	Signaling: phosphatase: Y	14
C15H9.7	WBGene00015802	kynu-1	Metabolism	Metabolism: amino acid	Metabolism: amino acid: breakdown	14
C16C4.4	WBGene00015828	math-14	Unknown	Unknown	Unknown: regulated by multiple stresses	14
C16H3.2	WBGene00002272	lec-9	Extracellular material	Extracellular material: lectin	Extracellular material: lectin	14
C17H1.4	WBGene00007657	pals-3	Unknown	Unknown	Unknown	14
C18D11.6	WBGene00007682	C18D11.6	Unknown	Unknown	Unknown	14
C18E9.8	WBGene00007688	C18E9.8	Unknown	Unknown	Unknown	14
C25A8.5	WBGene00016085	C25A8.5	Signaling	Signaling: Y kinase	Signaling: Y kinase	14
C25F9.4	WBGene00007724	C25F9.4	Unknown	Unknown	Unknown	14
C27D8.1	WBGene00007777	C27D8.1	Cytoskeleton	Cytoskeleton: microtubule	Cytoskeleton: microtubule: tau tubulin kinase	14
C29F3.1	WBGene00001150	ech-1.1	Metabolism	Metabolism: lipid	Metabolism: lipid: beta oxidation	14
C31E10.7	WBGene00007848	cytb-5.1	Metabolism	Metabolism: lipid	Metabolism: lipid: fatty acid	14
C33C12.3	WBGene00016335	gba-1	Metabolism	Metabolism: lipid	Metabolism: lipid: sphingolipid	14
C33F10.1	WBGene00016351	C33F10.1	Unknown	Unknown	Unknown: regulated by multiple stresses	14
C33G8.2	WBGene00016360	C33G8.2	Cell cycle	Cell cycle: other	Cell cycle: other	14
C33H5.13	WBGene00016379	C33H5.13	Stress response	Stress response: pathogen	Stress response: pathogen: other	14
C34G6.6	WBGene00016422	noah-1	Extracellular material	Extracellular material: matrix	Extracellular material: matrix	14
C35A11.4	WBGene00016431	C35A11.4	Transmembrane transport	Transmembrane transport: solute carrier	Transmembrane transport: solute carrier	14
C40H1.2	WBGene00008038	C40H1.2	Unknown	Unknown	Unknown: regulated by multiple stresses	14
C41H7.7	WBGene00016577	clec-3	Stress response	Stress response: C-type Lectin	Stress response: C-type Lectin	14
C44B7.8	WBGene00004058	pmp-1	Peroxisome	Peroxisome: transporter	Peroxisome: transporter	14
C44H9.5	WBGene00008100	C44H9.5	Unknown	Unknown	Unknown	14
C49F5.9	WBGene00045316	C49F5.9	Pseudogene	Pseudogene	Pseudogene	14
C49G7.3	WBGene00016781	C49G7.3	Unknown	Unknown	Unknown	14
C50B6.4	WBGene00000734	col-161	Extracellular material	Extracellular material: collagen	Extracellular material: collagen	14
C52B9.6	WBGene00006680	twk-28	Transmembrane transport	Transmembrane transport: potassium channel	Transmembrane transport: potassium channel	14
C53B7.3	WBGene00016894	C53B7.3	Unknown	Unknown	Unknown: regulated by multiple stresses	14
C54F6.12	WBGene00016929	C54F6.12	Unknown	Unknown	Unknown	14
D1005.3	WBGene00016997	cebp-1	Transcription factor	Transcription factor: bZIP	Transcription factor: bZIP	14
D1086.2	WBGene00008389	D1086.2	Unknown	Unknown	Unknown	14
D2024.2	WBGene00017051	afmd-1	Metabolism	Metabolism: amino acid	Metabolism: amino acid: breakdown	14
D2063.1	WBGene00017060	D2063.1	Metabolism	Metabolism: short chain dehydrogenase	Metabolism: short chain dehydrogenase	14
E01G4.6	WBGene00008448	E01G4.6	Unknown	Unknown	Unknown: regulated by multiple stresses	14
E02C12.6	WBGene00017092	E02C12.6	Unknown	Unknown	Unknown: regulated by multiple stresses	14
E03H12.7	WBGene00017114	E03H12.7	Unknown	Unknown	Unknown: regulated by multiple stresses	14
E04F6.15	WBGene00017131	E04F6.15	Unknown	Unknown	Unknown: regulated by multiple stresses	14
F07A5.2	WBGene00008541	F07A5.2	Unknown	Unknown	Unknown	14
F08A8.1	WBGene00008564	acox-1.1	Metabolism	Metabolism: lipid	Metabolism: lipid: beta oxidation	14
F08A8.4	WBGene00008567	acox-1.4	Metabolism	Metabolism: lipid	Metabolism: lipid: beta oxidation	14
F08B1.1	WBGene00006923	vhp-1	Stress response	Stress response: pathogen	Stress response: pathogen: signaling	14
F09A5.1	WBGene00008598	spin-3	Metabolism	Metabolism: lipid	Metabolism: lipid: sphingolipid	14
F09E10.11	WBGene00006650	tts-1	Non-coding RNA	Non-coding RNA: ncRNA	Non-coding RNA: ncRNA	14
F09F3.9	WBGene00008629	cpt-5	Metabolism	Metabolism: lipid	Metabolism: lipid: beta oxidation	14
F10D11.6	WBGene00008652	F10D11.6	Development	Development: general	Development: general	14
F11A5.9	WBGene00008677	F11A5.9	Unknown	Unknown	Unknown: regulated by multiple stresses	14
F11A6.2	WBGene00008681	scrm-4	Metabolism	Metabolism: lipid	Metabolism: lipid: phospholipid	14
F13A7.1	WBGene00008724	F13A7.1	Unknown	Unknown	Unknown: regulated by multiple stresses	14
F15E11.1	WBGene00017490	pud-2.1	Unknown	Unknown	Unknown	14
F15E11.14	WBGene00017500	pud-2.2	Unknown	Unknown	Unknown	14
F16H6.1	WBGene00008891	clec-42	Stress response	Stress response: C-type Lectin	Stress response: C-type Lectin	14
F16H6.10	WBGene00008900	F16H6.10	Stress response	Stress response: pathogen	Stress response: pathogen: other	14
F18C5.10	WBGene00017563	F18C5.10	Unknown	Unknown	Unknown: regulated by multiple stresses	14
F18G5.6	WBGene00017582	F18G5.6	Stress response	Stress response: pathogen	Stress response: pathogen: other	14
F19B6.4	WBGene00008950	wht-5	Transmembrane transport	Transmembrane transport: ABC	Transmembrane transport: ABC	14
F19C7.2	WBGene00017592	F19C7.2	Proteolysis general	Proteolysis general: serine	Proteolysis general: serine	14
F19C7.4	WBGene00017594	F19C7.4	Proteolysis general	Proteolysis general: serine	Proteolysis general: serine	14
F21H7.4	WBGene00009030	clec-233	Stress response	Stress response: C-type Lectin	Stress response: C-type Lectin	14
F22B7.9	WBGene00017698	F22B7.9	Protein modification	Protein modification: methyltransferase	Protein modification: methyltransferase	14
F22E10.5	WBGene00009057	cept-1	Metabolism	Metabolism: lipid	Metabolism: lipid: phospholipid	14
F27C1.8	WBGene00001067	dpy-5	Extracellular material	Extracellular material: collagen	Extracellular material: collagen	14
F32B5.1	WBGene00017975	F32B5.1	Metabolism	Metabolism: creatine kinase	Metabolism: creatine kinase	14
F32B5.8	WBGene00000788	cpz-1	Development	Development: general	Development: general	14
F36G9.11	WBGene00009487	clec-232	Stress response	Stress response: C-type Lectin	Stress response: C-type Lectin	14
F38H4.4	WBGene00009548	F38H4.4	Signaling	Signaling: phosphatase	Signaling: phosphatase: Y	14
F39E9.11	WBGene00018200	btb-17	Unknown	Unknown	Unknown: regulated by multiple stresses	14
F40F12.7	WBGene00009595	cbp-3	Transcription: chromatin	Transcription: chromatin modification	Transcription: chromatin modification: acetyltransferase	14
F40F8.5	WBGene00009578	F40F8.5	Unknown	Unknown	Unknown	14
F40G12.10	WBGene00009605	F40G12.10	Signaling	Signaling: phosphatase	Signaling: phosphatase: Y	14
F41E6.2	WBGene00001694	grd-5	Signaling	Signaling: hedgehog-like	Signaling: hedgehog-like	14
F42A9.7	WBGene00018336	F42A9.7	Unknown	Unknown	Unknown: regulated by multiple stresses	14
F44G3.7	WBGene00009708	F44G3.7	Unknown	Unknown	Unknown: regulated by multiple stresses	14
F46A9.1	WBGene00009754	F46A9.1	Unknown	Unknown	Unknown: regulated by multiple stresses	14
F46A9.2	WBGene00009755	F46A9.2	Unknown	Unknown	Unknown: regulated by multiple stresses	14
F47G9.3	WBGene00009830	cutl-18	Extracellular material	Extracellular material: cuticlin	Extracellular material: cuticlin	14
F48C1.7	WBGene00004965	spe-11	Development	Development: general	Development: general	14
F49C12.15	WBGene00009884	F49C12.15	Unknown	Unknown	Unknown	14
F52E1.14	WBGene00044696	F52E1.14	Unknown	Unknown	Unknown: regulated by multiple stresses	14
F53B6.9	WBGene00009964	fip-6	Unknown	Unknown	Unknown: regulated by multiple stresses	14
F54H5.2	WBGene00018839	F54H5.2	Cytoskeleton	Cytoskeleton: microtubule	Cytoskeleton: microtubule: tau tubulin kinase	14
F55F3.2	WBGene00010116	F55F3.2	Metabolism	Metabolism: other	Metabolism: other	14
F55H12.4	WBGene00010135	F55H12.4	Unknown	Unknown	Unknown	14
F56D2.5	WBGene00018966	F56D2.5	Proteolysis proteasome	Proteolysis proteasome: E3	Proteolysis proteasome: E3: other	14
F56D6.9	WBGene00044471	F56D6.9	Unknown	Unknown	Unknown: regulated by multiple stresses	14
H04M03.1	WBGene00019151	pck-3	Stress response	Stress response: heavy metal	Stress response: heavy metal	14
H17B01.3	WBGene00019208	lips-14	Pseudogene	Pseudogene	Pseudogene	14
H34I24.1	WBGene00019260	H34I24.1	Unknown	Unknown	Unknown: regulated by multiple stresses	14
K01B6.1	WBGene00010453	fozi-1	Transcription factor	Transcription factor: ZF	Transcription factor: ZF	14
K01F9.2	WBGene00010475	K01F9.2	Unknown	Unknown	Unknown: regulated by multiple stresses	14
K03A1.6	WBGene00001912	his-38	Transcription: chromatin	Transcription: chromatin structure	Transcription: chromatin structure: histone	14
K04E7.2	WBGene00003877	pept-1	Transmembrane transport	Transmembrane transport: amino acid	Transmembrane transport: amino acid	14
K06G5.1	WBGene00010605	K06G5.1	Unknown	Unknown	Unknown: regulated by multiple stresses	14
K07F5.2	WBGene00003425	msp-10	Major sperm protein	Major sperm protein	Major sperm protein	14
K08H10.1	WBGene00002263	lea-1	Unknown	Unknown	Unknown	14
K09A11.3	WBGene00010706	cyp-14A2	Stress response	Stress response: detoxification	Stress response: detoxification: CYP	14
K09E10.1	WBGene00019579	oac-57	Metabolism	Metabolism: lipid	Metabolism: lipid: o-acyl transferase	14
M60.4	WBGene00019780	M60.4	Unknown	Unknown	Unknown: regulated by multiple stresses	14
M7.12	WBGene00010887	M7.12	Unknown	Unknown	Unknown	14
R02C2.7	WBGene00019818	R02C2.7	Unknown	Unknown	Unknown: regulated by multiple stresses	14
R02D5.3	WBGene00010977	R02D5.3	Unknown	Unknown	Unknown: regulated by multiple stresses	14
R04B5.9	WBGene00011006	ugt-47	Stress response	Stress response: detoxification	Stress response: detoxification: ugt	14
R06B10.3	WBGene00019914	clec-150	Stress response	Stress response: C-type Lectin	Stress response: C-type Lectin	14
R07E3.4	WBGene00011105	R07E3.4	Transmembrane transport	Transmembrane transport: mitochondrial	Transmembrane transport: mitochondrial: solute carrier	14
R08F11.4	WBGene00019968	R08F11.4	Unknown	Unknown	Unknown: regulated by multiple stresses	14
R11E3.1	WBGene00020003	R11E3.1	Signaling	Signaling: Y kinase	Signaling: Y kinase	14
R11G11.14	WBGene00020016	lipl-3	Metabolism	Metabolism: lipid	Metabolism: lipid: lipase	14
R12C12.1	WBGene00020022	gldc-1	Metabolism	Metabolism: amino acid	Metabolism: amino acid: breakdown	14
R12H7.2	WBGene00000217	asp-4	Proteolysis general	Proteolysis general: aspartate	Proteolysis general: aspartate: other	14
R173.1	WBGene00000283	cah-5	Metabolism	Metabolism: carbonic anhydrase	Metabolism: carbonic anhydrase	14
R74.2	WBGene00011278	R74.2	Unknown	Unknown	Unknown: regulated by multiple stresses	14
T01B11.4	WBGene00020140	ant-1.4	Transmembrane transport	Transmembrane transport: mitochondrial	Transmembrane transport: mitochondrial: solute carrier	14
T01G5.1	WBGene00011339	T01G5.1	Signaling	Signaling: Y kinase	Signaling: Y kinase	14
T02B5.1	WBGene00011362	cest-1	Unknown	Unknown	Unknown: regulated by multiple stresses	14
T02G5.8	WBGene00002183	kat-1	Metabolism	Metabolism: lipid	Metabolism: lipid: beta oxidation	14
T03E6.8	WBGene00011397	T03E6.8	Unknown	Unknown	Unknown	14
T05A7.6	WBGene00020223	T05A7.6	Cytoskeleton	Cytoskeleton: microtubule	Cytoskeleton: microtubule: tau tubulin kinase	14
T05F1.5	WBGene00011491	T05F1.5	Unknown	Unknown	Unknown: regulated by multiple stresses	14
T06E4.6	WBGene00000719	col-146	Extracellular material	Extracellular material: collagen	Extracellular material: collagen	14
T08B1.3	WBGene00000111	alh-5	Metabolism	Metabolism: short chain dehydrogenase	Metabolism: short chain dehydrogenase	14
T10B5.7	WBGene00020393	T10B5.7	Unknown	Unknown	Unknown	14
T12A7.6	WBGene00011727	T12A7.6	Unknown	Unknown	Unknown	14
T14B4.5	WBGene00020501	T14B4.5	Unknown	Unknown	Unknown: regulated by multiple stresses	14
T14B4.7	WBGene00001072	dpy-10	Extracellular material	Extracellular material: collagen	Extracellular material: collagen	14
T20D4.5	WBGene00020611	T20D4.5	Unknown	Unknown	Unknown	14
T21C12.2	WBGene00001993	hpd-1	Metabolism	Metabolism: amino acid	Metabolism: amino acid: breakdown	14
T22B3.2	WBGene00011910	alg-3	Non-coding RNA	Non-coding RNA: small RNA	Non-coding RNA: small RNA: argonaute	14
T22B3.3	WBGene00011911	T22B3.3	Unknown	Unknown	Unknown: regulated by multiple stresses	14
T22F3.10	WBGene00020699	T22F3.10	Unknown	Unknown	Unknown	14
T23F4.2	WBGene00020740	T23F4.2	Unknown	Unknown	Unknown: regulated by multiple stresses	14
T24C4.8	WBGene00044681	T24C4.8	Unknown	Unknown	Unknown	14
T25B6.2	WBGene00020788	nep-22	Proteolysis general	Proteolysis general: metallopeptidase	Proteolysis general: metallopeptidase	14
T25G12.6	WBGene00020813	T25G12.6	Unknown	Unknown	Unknown	14
T27A3.5	WBGene00020841	T27A3.5	Signaling	Signaling: phosphatase	Signaling: phosphatase: Y	14
VZK822L.2	WBGene00012163	VZK822L.2	Unknown	Unknown	Unknown	14
W03F11.3	WBGene00021006	dct-9	Unknown	Unknown	Unknown: regulated by multiple stresses	14
W03F11.4	WBGene00021007	W03F11.4	Signaling	Signaling: phosphatase	Signaling: phosphatase: Y	14
W04G3.3	WBGene00012257	lpr-4	Transmembrane transport	Transmembrane transport: lipid	Transmembrane transport: lipid	14
W05E7.1	WBGene00001692	grd-3	Signaling	Signaling: hedgehog-like	Signaling: hedgehog-like	14
W07A12.6	WBGene00012323	oac-54	Metabolism	Metabolism: lipid	Metabolism: lipid: o-acyl transferase	14
W07A12.7	WBGene00012324	rhy-1	Stress response	Stress response: other	Stress response: other	14
W07G1.3	WBGene00012330	zip-3	Transcription factor	Transcription factor: bZIP	Transcription factor: bZIP	14
W09C3.6	WBGene00021113	gsp-3	Signaling	Signaling: phosphatase	Signaling: phosphatase: other	14
W10G6.3	WBGene00003485	mua-6	Cytoskeleton	Cytoskeleton: intermediate filament protein	Cytoskeleton: intermediate filament protein	14
Y105C5B.15	WBGene00013654	Y105C5B.15	Lysosome	Lysosome: acid phosphatase	Lysosome: acid phosphatase	14
Y113G7B.14	WBGene00013763	Y113G7B.14	Pseudogene	Pseudogene	Pseudogene	14
Y113G7C.1	WBGene00013771	Y113G7C.1	Signaling	Signaling: phosphatase	Signaling: phosphatase: Y	14
Y119D3B.13	WBGene00022490	Y119D3B.13	Unknown	Unknown	Unknown: regulated by multiple stresses	14
Y34B4A.6	WBGene00021322	Y34B4A.6	Unknown	Unknown	Unknown: regulated by multiple stresses	14
Y34B4A.9	WBGene00021325	Y34B4A.9	Unknown	Unknown	Unknown: regulated by multiple stresses	14
Y37E11B.10	WBGene00021381	Y37E11B.10	Unknown	Unknown	Unknown: regulated by multiple stresses	14
Y38C1AA.6	WBGene00021397	Y38C1AA.6	Proteolysis general	Proteolysis general: other	Proteolysis general: other	14
Y38E10A.13	WBGene00012591	nspe-1	Unknown	Unknown	Unknown: regulated by multiple stresses	14
Y38E10A.17	WBGene00012595	Y38E10A.17	Unknown	Unknown	Unknown: regulated by multiple stresses	14
Y38F1A.1	WBGene00012605	Y38F1A.1	Unknown	Unknown	Unknown: regulated by multiple stresses	14
Y38H6C.15	WBGene00012627	Y38H6C.15	Unknown	Unknown	Unknown: regulated by multiple stresses	14
Y38H6C.19	WBGene00012631	Y38H6C.19	Extracellular material	Extracellular material: matrix	Extracellular material: matrix	14
Y40H7A.10	WBGene00012747	Y40H7A.10	Proteolysis general	Proteolysis general: cysteine	Proteolysis general: cysteine: cathepsin	14
Y45G12C.2	WBGene00001758	gst-10	Stress response	Stress response: GST	Stress response: GST	14
Y46C8AL.4	WBGene00021582	clec-71	Stress response	Stress response: C-type Lectin	Stress response: C-type Lectin	14
Y46H3B.2	WBGene00021603	clec-204	Stress response	Stress response: C-type Lectin	Stress response: C-type Lectin	14
Y47G6A.19	WBGene00021645	Y47G6A.19	Proteolysis general	Proteolysis general: carboxypeptidase	Proteolysis general: carboxypeptidase	14
Y48E1B.8	WBGene00013007	Y48E1B.8	Unknown	Unknown	Unknown: regulated by multiple stresses	14
Y48G9A.10	WBGene00021703	cpt-3	Metabolism	Metabolism: lipid	Metabolism: lipid: beta oxidation	14
Y50D4B.4	WBGene00021743	Y50D4B.4	Unknown	Unknown	Unknown: regulated by multiple stresses	14
Y51A2D.11	WBGene00013079	ttr-26	Unknown	Unknown	Unknown: regulated by multiple stresses	14
Y51F10.7	WBGene00021768	Y51F10.7	Unknown	Unknown	Unknown: regulated by multiple stresses	14
Y54F10BM.3	WBGene00021858	Y54F10BM.3	Signaling	Signaling: phosphatase	Signaling: phosphatase: Y	14
Y54G11A.13	WBGene00013220	ctl-3	Stress response	Stress response: oxidative	Stress response: oxidative	14
Y57A10A.23	WBGene00013263	txdc-12.1	Stress response	Stress response: thioredoxin	Stress response: thioredoxin	14
Y69A2AL.2	WBGene00044468	Y69A2AL.2	Signaling	Signaling: lipid	Signaling: lipid: phospholipase A	14
Y69E1A.1	WBGene00013473	Y69E1A.1	Unknown	Unknown	Unknown: regulated by multiple stresses	14
Y69F12A.2	WBGene00000118	alh-12	Metabolism	Metabolism: short chain dehydrogenase	Metabolism: short chain dehydrogenase	14
Y73B6BL.31	WBGene00022252	Y73B6BL.31	Transmembrane transport	Transmembrane transport: other	Transmembrane transport: other	14
ZC395.5	WBGene00022597	ZC395.5	Unknown	Unknown	Unknown: regulated by multiple stresses	14
ZC443.4	WBGene00013899	ZC443.4	Unknown	Unknown	Unknown: regulated by multiple stresses	14
ZC47.14	WBGene00013845	fbxa-37	Proteolysis proteasome	Proteolysis proteasome: E3	Proteolysis proteasome: E3: F box	14
ZK1053.2	WBGene00014197	ZK1053.2	Unknown	Unknown	Unknown: regulated by multiple stresses	14
ZK1225.4	WBGene00014238	ZK1225.4	Unknown	Unknown	Unknown: regulated by multiple stresses	14
ZK1290.12	WBGene00006947	wrt-1	Development	Development: somatic	Development: somatic	14
ZK1320.3	WBGene00014253	ZK1320.3	Unknown	Unknown	Unknown	14
ZK180.5	WBGene00022679	ZK180.5	Unknown	Unknown	Unknown: regulated by multiple stresses	14
ZK795.2	WBGene00014082	ZK795.2	Unknown	Unknown	Unknown	14
B0205.10	WBGene00015024	B0205.10	Unknown	Unknown	Unknown: regulated by multiple stresses	13
B0212.3	WBGene00015037	B0212.3	Unknown	Unknown	Unknown: regulated by multiple stresses	13
B0213.16	WBGene00015045	cyp-34A10	Stress response	Stress response: detoxification	Stress response: detoxification: CYP	13
B0213.6	WBGene00003769	nlp-31	Stress response	Stress response: pathogen	Stress response: pathogen: NLP	13
B0379.2	WBGene00007156	B0379.2	Unknown	Unknown	Unknown: regulated by multiple stresses	13
B0379.7	WBGene00007159	B0379.7	Unknown	Unknown	Unknown: regulated by multiple stresses	13
B0393.4	WBGene00007169	B0393.4	Unknown	Unknown	Unknown: regulated by multiple stresses	13
B0462.5	WBGene00194695	B0462.5	Unknown	Unknown	Unknown	13
B0491.2	WBGene00005016	sqt-1	Extracellular material	Extracellular material: collagen	Extracellular material: collagen	13
B0554.6	WBGene00015259	dod-20	Stress response	Stress response: other	Stress response: other	13
B0563.5	WBGene00015262	B0563.5	Unknown	Unknown	Unknown: regulated by multiple stresses	13
C01B7.4	WBGene00006467	magu-2	Signaling	Signaling: heteromeric G protein	Signaling: heteromeric G protein: guanylyl cyclase	13
C02E7.6	WBGene00015339	C02E7.6	Unknown	Unknown	Unknown: regulated by multiple stresses	13
C03A7.11	WBGene00015369	ugt-51	Stress response	Stress response: detoxification	Stress response: detoxification: ugt	13
C03C10.2	WBGene00007269	C03C10.2	Cytoskeleton	Cytoskeleton: microtubule	Cytoskeleton: microtubule: tau tubulin kinase	13
C05E7.2	WBGene00007344	C05E7.2	Proteolysis general	Proteolysis general: other	Proteolysis general: other	13
C06A8.1	WBGene00015512	mthf-1	Metabolism	Metabolism: 1CC	Metabolism: 1CC: folate	13
C06B3.6	WBGene00007365	C06B3.6	Metabolism	Metabolism: lipid	Metabolism: lipid: other	13
C07E3.3	WBGene00007414	C07E3.3	Unknown	Unknown	Unknown: regulated by multiple stresses	13
C08F8.6	WBGene00007448	C08F8.6	Cytoskeleton	Cytoskeleton: microtubule	Cytoskeleton: microtubule: tau tubulin kinase	13
C09B9.2	WBGene00015627	C09B9.2	Unknown	Unknown	Unknown: regulated by multiple stresses	13
C09D4.3	WBGene00015634	C09D4.3	Cytoskeleton	Cytoskeleton: microtubule	Cytoskeleton: microtubule: tau tubulin kinase	13
C10G11.8	WBGene00015688	C10G11.8	Proteolysis proteasome	Proteolysis proteasome: 19S	Proteolysis proteasome: 19S	13
C15C6.2	WBGene00007601	C15C6.2	Unknown	Unknown	Unknown: regulated by multiple stresses	13
C15H9.1	WBGene00003778	nnt-1	Stress response	Stress response: other	Stress response: other	13
C17H12.5	WBGene00015931	C17H12.5	Signaling	Signaling: phosphatase	Signaling: phosphatase: Y	13
C23H4.3	WBGene00007692	C23H4.3	Unknown	Unknown	Unknown	13
C23H4.6	WBGene00007694	C23H4.6	Cell cycle	Cell cycle: chromosome dynamics	Cell cycle: chromosome dynamics: SMC	13
C25E10.8	WBGene00016097	C25E10.8	Proteolysis general	Proteolysis general: inhibitor	Proteolysis general: inhibitor: TIL domain	13
C25G4.6	WBGene00007733	smz-1	Development	Development: germline	Development: germline	13
C28D4.5	WBGene00007793	C28D4.5	Unknown	Unknown	Unknown: regulated by multiple stresses	13
C29F4.1	WBGene00000699	col-125	Extracellular material	Extracellular material: collagen	Extracellular material: collagen	13
C31A11.1	WBGene00007829	oac-5	Metabolism	Metabolism: lipid	Metabolism: lipid: o-acyl transferase	13
C31H1.5	WBGene00016288	C31H1.5	Signaling	Signaling: lipid	Signaling: lipid: phospholipase A	13
C32H11.9	WBGene00007872	C32H11.9	Stress response	Stress response: pathogen	Stress response: pathogen: CUB	13
C33A12.19	WBGene00007890	C33A12.19	Unknown	Unknown	Unknown: regulated by multiple stresses	13
C34F11.6	WBGene00003442	msp-49	Major sperm protein	Major sperm protein	Major sperm protein	13
C34H4.2	WBGene00016425	C34H4.2	Unknown	Unknown	Unknown: regulated by multiple stresses	13
C35C5.9	WBGene00007958	C35C5.9	Unknown	Unknown	Unknown: regulated by multiple stresses	13
C35E7.10	WBGene00016462	C35E7.10	Signaling	Signaling: Y kinase	Signaling: Y kinase	13
C35E7.9	WBGene00016461	C35E7.9	Unknown	Unknown	Unknown: regulated by multiple stresses	13
C36A4.3	WBGene00014697	cyp-25A3	Stress response	Stress response: detoxification	Stress response: detoxification: CYP	13
C42D8.5	WBGene00000039	acn-1	Development	Development: somatic	Development: somatic	13
C43F9.6	WBGene00008074	nkb-2	Transmembrane transport	Transmembrane transport: other	Transmembrane transport: other	13
C44C10.1	WBGene00000753	col-180	Extracellular material	Extracellular material: collagen	Extracellular material: collagen	13
C44C10.3	WBGene00008084	C44C10.3	Transmembrane transport	Transmembrane transport: solute carrier	Transmembrane transport: solute carrier	13
C44F1.2	WBGene00008092	gmeb-3	Transcription factor	Transcription factor: other	Transcription factor: other	13
C45B11.2	WBGene00008105	C45B11.2	Unknown	Unknown	Unknown	13
C45B2.8	WBGene00016662	C45B2.8	Unknown	Unknown	Unknown: regulated by multiple stresses	13
C46H11.2	WBGene00016728	C46H11.2	Ribosome	Ribosome: other	Ribosome: other	13
C47A4.2	WBGene00008123	ent-4	Transmembrane transport	Transmembrane transport: solute carrier	Transmembrane transport: solute carrier	13
C48B6.4	WBGene00016742	C48B6.4	Signaling	Signaling: phosphatase	Signaling: phosphatase: Y	13
C49C8.1	WBGene00016765	C49C8.1	Cytoskeleton	Cytoskeleton: microtubule	Cytoskeleton: microtubule: tau tubulin kinase	13
C50E10.1	WBGene00016825	C50E10.1	Unknown	Unknown	Unknown: regulated by multiple stresses	13
#N/A	#N/A	#N/A	#N/A	#N/A	#N/A	13
C52D10.13	WBGene00000711	col-138	Extracellular material	Extracellular material: collagen	Extracellular material: collagen	13
C53B4.5	WBGene00000693	col-119	Extracellular material	Extracellular material: collagen	Extracellular material: collagen	13
C54D10.14	WBGene00138721	pals-37	Neuronal function	Neuronal function: synaptic function	Neuronal function: synaptic function: neuropeptide	13
C55B7.3	WBGene00016942	C55B7.3	Signaling	Signaling: phosphatase	Signaling: phosphatase: Y	13
D1005.1	WBGene00016995	acly-1	Metabolism	Metabolism: lipid	Metabolism: lipid: beta oxidation	13
E02H4.7	WBGene00077757	E02H4.7	Unknown	Unknown	Unknown	13
E02H9.5	WBGene00017103	klo-2	Metabolism	Metabolism: carbohydrate	Metabolism: carbohydrate	13
E03H12.5	WBGene00017112	E03H12.5	Unknown	Unknown	Unknown: regulated by multiple stresses	13
F01D4.1	WBGene00008485	ugt-43	Stress response	Stress response: detoxification	Stress response: detoxification: ugt	13
F02E8.6	WBGene00003561	ncr-1	Metabolism	Metabolism: lipid	Metabolism: lipid: sterol	13
F07B10.1	WBGene00000539	cln-3.1	Lysosome	Lysosome: other	Lysosome: other	13
F07F6.1	WBGene00017215	F07F6.1	Unknown	Unknown	Unknown: regulated by multiple stresses	13
F08F1.8	WBGene00006649	tth-1	Cytoskeleton	Cytoskeleton: other	Cytoskeleton: other	13
F08G2.6	WBGene00002120	ins-37	Metabolism	Metabolism: insulin	Metabolism: insulin	13
F08G5.4	WBGene00000704	col-130	Extracellular material	Extracellular material: collagen	Extracellular material: collagen	13
F09A5.2	WBGene00008599	F09A5.2	Signaling	Signaling: S/T kinase	Signaling: S/T kinase	13
F10C1.7	WBGene00002054	ifb-2	Cytoskeleton	Cytoskeleton: intermediate filament protein	Cytoskeleton: intermediate filament protein	13
F11C1.3	WBGene00008692	scav-4	Transmembrane protein	Transmembrane protein: other	Transmembrane protein: other	13
F11D5.7	WBGene00043980	F11D5.7	Transmembrane transport	Transmembrane transport: solute carrier	Transmembrane transport: solute carrier	13
F12E12.11	WBGene00044811	F12E12.11	Metabolism	Metabolism: lipid	Metabolism: lipid: sterol	13
F13B6.1	WBGene00017416	F13B6.1	Unknown	Unknown	Unknown	13
F13E9.15	WBGene00045208	F13E9.15	Unknown	Unknown	Unknown	13
F14F7.4	WBGene00008811	F14F7.4	Unknown	Unknown	Unknown: regulated by multiple stresses	13
F15A2.5	WBGene00001164	efn-3	Transmembrane protein	Transmembrane protein: other	Transmembrane protein: other	13
F15A8.6	WBGene00017478	F15A8.6	Proteolysis general	Proteolysis general: other	Proteolysis general: other	13
F17C11.5	WBGene00008916	clec-221	Stress response	Stress response: C-type Lectin	Stress response: C-type Lectin	13
F19C6.5	WBGene00008954	F19C6.5	Unknown	Unknown	Unknown: regulated by multiple stresses	13
F19C7.1	WBGene00017591	F19C7.1	Stress response	Stress response: pathogen	Stress response: pathogen: other	13
F19H8.4	WBGene00008964	mltn-9	Unknown	Unknown	Unknown: regulated by multiple stresses	13
F21F3.3	WBGene00017673	icmt-1	Protein modification	Protein modification: methyltransferase	Protein modification: methyltransferase	13
F22B8.7	WBGene00009049	F22B8.7	Metabolism	Metabolism: mitochondria	Metabolism: mitochondria: other	13
F22D6.10	WBGene00000636	col-60	Extracellular material	Extracellular material: collagen	Extracellular material: collagen	13
F23A7.8	WBGene00044638	F23A7.8	Unknown	Unknown	Unknown: regulated by multiple stresses	13
F23B12.1	WBGene00009079	F23B12.1	Signaling	Signaling: phosphatase	Signaling: phosphatase: other	13
F23H12.3	WBGene00009093	F23H12.3	Unknown	Unknown	Unknown: regulated by multiple stresses	13
F25D7.3	WBGene00003847	blmp-1	Transcription factor	Transcription factor: ZF	Transcription factor: ZF	13
F25F2.1	WBGene00009115	F25F2.1	Signaling	Signaling: S/T kinase	Signaling: S/T kinase	13
F25H5.7	WBGene00009129	F25H5.7	Signaling	Signaling: phosphatase	Signaling: phosphatase: Y	13
F27D4.5	WBGene00006518	bckd-1B	Metabolism	Metabolism: amino acid	Metabolism: amino acid: breakdown	13
F27E5.9	WBGene00206354	F27E5.9	Unknown	Unknown	Unknown	13
F32A11.3	WBGene00009308	F32A11.3	Unknown	Unknown	Unknown: regulated by multiple stresses	13
F32B6.4	WBGene00009321	F32B6.4	Unknown	Unknown	Unknown: regulated by multiple stresses	13
F32B6.5	WBGene00006056	sss-1	Unknown	Unknown	Unknown: regulated by multiple stresses	13
F36A2.14	WBGene00023490	F36A2.14	Unknown	Unknown	Unknown: regulated by multiple stresses	13
F36D3.9	WBGene00000782	cpr-2	Proteolysis general	Proteolysis general: cysteine	Proteolysis general: cysteine: cathepsin	13
F39G3.5	WBGene00018210	F39G3.5	Stress response	Stress response: detoxification	Stress response: detoxification: CYP	13
F40B5.1	WBGene00018225	nep-14	Pseudogene	Pseudogene	Pseudogene	13
F41C3.3	WBGene00018269	acs-11	Metabolism	Metabolism: lipid	Metabolism: lipid: fatty acid	13
F41E6.12	WBGene00018293	F41E6.12	Unknown	Unknown	Unknown	13
F41E7.8	WBGene00009624	cnc-8	Stress response	Stress response: pathogen	Stress response: pathogen: caenacin	13
F42A10.6	WBGene00018342	F42A10.6	Proteolysis proteasome	Proteolysis proteasome: E3	Proteolysis proteasome: E3: F box	13
F42C5.7	WBGene00001713	grl-4	Signaling	Signaling: hedgehog-like	Signaling: hedgehog-like	13
F44A2.3	WBGene00018403	F44A2.3	Unknown	Unknown	Unknown	13
F44C8.1	WBGene00018413	cyp-33C4	Stress response	Stress response: detoxification	Stress response: detoxification: CYP	13
F44D12.4	WBGene00009681	gipc-2	Signaling	Signaling: other	Signaling: other	13
F46F2.5	WBGene00009789	F46F2.5	Unknown	Unknown	Unknown	13
F46G10.4	WBGene00009798	F46G10.4	Unknown	Unknown	Unknown	13
F46G10.6	WBGene00003511	mxl-3	Transcription factor	Transcription factor: bHLH	Transcription factor: bHLH	13
F47C12.4	WBGene00018548	clec-79	Stress response	Stress response: C-type Lectin	Stress response: C-type Lectin	13
F48C1.9	WBGene00018601	F48C1.9	Unknown	Unknown	Unknown: regulated by multiple stresses	13
F48G7.5	WBGene00018616	F48G7.5	Unknown	Unknown	Unknown: regulated by multiple stresses	13
F53B2.5	WBGene00009956	F53B2.5	Unknown	Unknown	Unknown: regulated by multiple stresses	13
F54C1.9	WBGene00006058	sst-20	Unknown	Unknown	Unknown: regulated by multiple stresses	13
F54D1.6	WBGene00010047	F54D1.6	Development	Development: general	Development: general	13
F54D10.2	WBGene00018803	fbxa-24	Proteolysis proteasome	Proteolysis proteasome: E3	Proteolysis proteasome: E3: F box	13
F54F3.1	WBGene00003738	nid-1	Cytoskeleton	Cytoskeleton: other	Cytoskeleton: other	13
F54H5.4	WBGene00003480	klf-3	Transcription factor	Transcription factor: ZF	Transcription factor: ZF	13
F56C3.2	WBGene00018939	fbxa-190	Proteolysis proteasome	Proteolysis proteasome: E3	Proteolysis proteasome: E3: F box	13
F56F3.4	WBGene00010155	F56F3.4	Nucleic acid	Nucleic acid: binding	Nucleic acid: binding: zinc finger	13
F57B1.4	WBGene00000733	col-160	Extracellular material	Extracellular material: collagen	Extracellular material: collagen	13
F58A6.5	WBGene00019024	F58A6.5	Unknown	Unknown	Unknown: regulated by multiple stresses	13
F58B4.5	WBGene00010238	F58B4.5	Unknown	Unknown	Unknown: regulated by multiple stresses	13
F58E6.5	WBGene00010254	F58E6.5	Unknown	Unknown	Unknown: regulated by multiple stresses	13
F58G1.3	WBGene00010265	F58G1.3	Signaling	Signaling: phosphatase	Signaling: phosphatase: other	13
F59A2.3	WBGene00010303	cri-3	Unknown	Unknown	Unknown	13
F59E11.7	WBGene00019113	F59E11.7	Unknown	Unknown	Unknown	13
H11E01.2	WBGene00019187	H11E01.2	Transmembrane transport	Transmembrane transport: solute carrier	Transmembrane transport: solute carrier	13
H23N18.1	WBGene00019232	ugt-13	Stress response	Stress response: detoxification	Stress response: detoxification: ugt	13
JC8.8	WBGene00010440	ttr-51	Unknown	Unknown	Unknown	13
K01D12.9	WBGene00010468	K01D12.9	Unknown	Unknown	Unknown: regulated by multiple stresses	13
K01H12.2	WBGene00010485	ant-1.3	Transmembrane transport	Transmembrane transport: mitochondrial	Transmembrane transport: mitochondrial: solute carrier	13
K02E11.10	WBGene00044109	K02E11.10	Unknown	Unknown	Unknown: regulated by multiple stresses	13
K03A11.5	WBGene00010522	K03A11.5	Unknown	Unknown	Unknown: regulated by multiple stresses	13
K04H4.2	WBGene00010573	K04H4.2	Extracellular material	Extracellular material: secreted protein	Extracellular material: secreted protein	13
K05F1.2	WBGene00003469	msp-142	Major sperm protein	Major sperm protein	Major sperm protein	13
K06A9.2	WBGene00019436	K06A9.2	Proteolysis proteasome	Proteolysis proteasome: E3	Proteolysis proteasome: E3: F box	13
K07A1.4	WBGene00010611	K07A1.4	Unknown	Unknown	Unknown: regulated by multiple stresses	13
K07C6.4	WBGene00019472	cyp-35B1	Stress response	Stress response: detoxification	Stress response: detoxification: CYP	13
K07E3.3	WBGene00000929	dao-3	Metabolism	Metabolism: 1CC	Metabolism: 1CC: folate	13
K08B4.6	WBGene00000535	cpi-1	Proteolysis general	Proteolysis general: inhibitor	Proteolysis general: inhibitor: cysteine	13
K08D8.12	WBGene00194926	K08D8.12	Unknown	Unknown	Unknown	13
K08F4.8	WBGene00003434	msp-38	Major sperm protein	Major sperm protein	Major sperm protein	13
K09H9.3	WBGene00000626	col-49	Extracellular material	Extracellular material: collagen	Extracellular material: collagen	13
K11C4.4	WBGene00003844	odc-1	Metabolism	Metabolism: polyamine	Metabolism: polyamine	13
K12C11.6	WBGene00045052	K12C11.6	Transmembrane transport	Transmembrane transport: solute carrier	Transmembrane transport: solute carrier	13
M01D1.2	WBGene00019699	math-34	Unknown	Unknown	Unknown: regulated by multiple stresses	13
M02D8.5	WBGene00019731	M02D8.5	Unknown	Unknown	Unknown: regulated by multiple stresses	13
M03B6.2	WBGene00010834	mct-3	Transmembrane transport	Transmembrane transport: monocarboxylate	Transmembrane transport: monocarboxylate	13
M6.1	WBGene00002056	ifc-2	Cytoskeleton	Cytoskeleton: intermediate filament protein	Cytoskeleton: intermediate filament protein	13
MTCE.33	WBGene00014472	MTCE.33	Metabolism	Metabolism: mitochondria	Metabolism: mitochondria: ribosome	13
PDB1.1	WBGene00019803	PDB1.1	Stress response	Stress response: pathogen	Stress response: pathogen: other	13
R02D3.1	WBGene00019819	aass-1	Metabolism	Metabolism: amino acid	Metabolism: amino acid: synthesis	13
R07B7.15	WBGene00011099	nhr-208	Transcription factor	Transcription factor: NHR	Transcription factor: NHR	13
R08E5.1	WBGene00019961	R08E5.1	Unknown	Unknown	Unknown: regulated by multiple stresses	13
R09A8.3	WBGene00006493	ivns-1	Unknown	Unknown	Unknown	13
R09B3.2	WBGene00011155	rbm-3.1	mRNA functions	mRNA functions: binding	mRNA functions: binding: RBM	13
R09D1.11	WBGene00011167	chil-23	Extracellular material	Extracellular material: chitinase	Extracellular material: chitinase	13
R09E10.6	WBGene00011176	R09E10.6	Development	Development: germline	Development: germline	13
R105.1	WBGene00020084	R105.1	Unknown	Unknown	Unknown	13
R10E8.8	WBGene00011213	R10E8.8	Unknown	Unknown	Unknown: regulated by multiple stresses	13
R12A1.4	WBGene00001578	ges-1	Proteolysis general	Proteolysis general: other	Proteolysis general: other	13
R148.7	WBGene00020105	R148.7	Unknown	Unknown	Unknown: regulated by multiple stresses	13
T01B10.1	WBGene00001693	grd-4	Signaling	Signaling: hedgehog-like	Signaling: hedgehog-like	13
T01B10.2	WBGene00001703	grd-14	Signaling	Signaling: hedgehog-like	Signaling: hedgehog-like	13
T01H3.4	WBGene00011350	perm-1	Development	Development: somatic	Development: somatic	13
T05G5.12	WBGene00000932	dao-6	Unknown	Unknown	Unknown	13
T07H3.1	WBGene00006464	bath-47	Unknown	Unknown	Unknown	13
T08B6.4	WBGene00020353	T08B6.4	Unknown	Unknown	Unknown: regulated by multiple stresses	13
T08B6.9	WBGene00020356	T08B6.9	Unknown	Unknown	Unknown: regulated by multiple stresses	13
T09F5.12	WBGene00014836	T09F5.12	Unknown	Unknown	Unknown: regulated by multiple stresses	13
T10B9.1	WBGene00011671	cyp-13A4	Stress response	Stress response: detoxification	Stress response: detoxification: CYP	13
T11F9.9	WBGene00000730	col-157	Extracellular material	Extracellular material: collagen	Extracellular material: collagen	13
T15B7.4	WBGene00000715	col-142	Extracellular material	Extracellular material: collagen	Extracellular material: collagen	13
T16A9.5	WBGene00011795	T16A9.5	Unknown	Unknown	Unknown: regulated by multiple stresses	13
T16H12.6	WBGene00002186	kel-10	Unknown	Unknown	Unknown: regulated by multiple stresses	13
T17A3.8	WBGene00006895	ver-2	Pseudogene	Pseudogene	Pseudogene	13
T18H9.2	WBGene00000215	asp-2	Proteolysis general	Proteolysis general: aspartate	Proteolysis general: aspartate: other	13
T19C9.8	WBGene00011844	T19C9.8	Stress response	Stress response: pathogen	Stress response: pathogen: CUB	13
T22C1.8	WBGene00011918	T22C1.8	Signaling	Signaling: phosphatase	Signaling: phosphatase: Y	13
T22D1.11	WBGene00020688	T22D1.11	Unknown	Unknown	Unknown: regulated by multiple stresses	13
T22G5.6	WBGene00002260	lbp-8	Metabolism	Metabolism: lipid	Metabolism: lipid: binding	13
T26H2.8	WBGene00005653	srr-2	Transmembrane protein	Transmembrane protein: seven transmembrane receptor	Transmembrane protein: seven transmembrane receptor: srr	13
T27C5.8	WBGene00012081	T27C5.8	Unknown	Unknown	Unknown	13
T28C12.3	WBGene00020890	fbxa-202	Proteolysis proteasome	Proteolysis proteasome: E3	Proteolysis proteasome: E3: F box	13
T28H11.5	WBGene00006051	ssq-2	Unknown	Unknown	Unknown: regulated by multiple stresses	13
VF13D12L.3	WBGene00012149	VF13D12L.3	Metabolism	Metabolism: other	Metabolism: other	13
W01B11.6	WBGene00020917	W01B11.6	Stress response	Stress response: other	Stress response: other	13
W02D7.11	WBGene00020946	W02D7.11	Unknown	Unknown	Unknown	13
W03A5.3	WBGene00001731	grl-22	Signaling	Signaling: hedgehog-like	Signaling: hedgehog-like	13
W03D2.6	WBGene00020981	W03D2.6	Pseudogene	Pseudogene	Pseudogene	13
W03D8.10	WBGene00020991	W03D8.10	Pseudogene	Pseudogene	Pseudogene	13
W04E12.8	WBGene00012253	clec-50	Stress response	Stress response: C-type Lectin	Stress response: C-type Lectin	13
W04G3.2	WBGene00012256	lpr-5	Transmembrane transport	Transmembrane transport: lipid	Transmembrane transport: lipid	13
W09C5.4	WBGene00002116	ins-33	Metabolism	Metabolism: insulin	Metabolism: insulin	13
Y12A6A.1	WBGene00012439	Y12A6A.1	Unknown	Unknown	Unknown	13
Y17D7B.3	WBGene00012451	Y17D7B.3	Unknown	Unknown	Unknown	13
Y1A5A.1	WBGene00012379	Y1A5A.1	Cytoskeleton	Cytoskeleton: paxillin	Cytoskeleton: paxillin	13
Y20C6A.1	WBGene00012491	Y20C6A.1	Proteolysis proteasome	Proteolysis proteasome: E3	Proteolysis proteasome: E3: F box	13
Y22D7AL.10	WBGene00021248	Y22D7AL.10	Unknown	Unknown	Unknown	13
Y22D7AR.8	WBGene00005141	srd-64	Transmembrane protein	Transmembrane protein: seven transmembrane receptor	Transmembrane protein: seven transmembrane receptor: srd	13
Y32B12C.5	WBGene00194769	Y32B12C.5	Pseudogene	Pseudogene	Pseudogene	13
Y38C1AA.7	WBGene00021398	Y38C1AA.7	Unknown	Unknown	Unknown: regulated by multiple stresses	13
Y38F1A.3	WBGene00004232	ptr-18	Signaling	Signaling: hedgehog-like	Signaling: hedgehog-like	13
Y39A3A.4	WBGene00021435	Y39A3A.4	Signaling	Signaling: phosphatase	Signaling: phosphatase: Y	13
Y43F8C.5	WBGene00012827	Y43F8C.5	Unknown	Unknown	Unknown: regulated by multiple stresses	13
Y45F10C.4	WBGene00012880	Y45F10C.4	Unknown	Unknown	Unknown: regulated by multiple stresses	13
Y46H3A.2	WBGene00002018	hsp-16.41	Stress response	Stress response: heat	Stress response: heat	13
Y46H3A.3	WBGene00002016	hsp-16.2	Stress response	Stress response: heat	Stress response: heat	13
Y47D3A.13	WBGene00012926	Y47D3A.13	Unknown	Unknown	Unknown: regulated by multiple stresses	13
Y47D7A.5	WBGene00001714	grl-5	Signaling	Signaling: hedgehog-like	Signaling: hedgehog-like	13
Y48B6A.5	WBGene00012979	Y48B6A.5	Unknown	Unknown	Unknown	13
Y48E1B.10	WBGene00001768	gst-20	Stress response	Stress response: GST	Stress response: GST	13
Y51A2D.13	WBGene00013080	Y51A2D.13	Signaling	Signaling: lipid	Signaling: lipid: phospholipase D	13
Y51A2D.5	WBGene00013074	hmit-1.2	Transmembrane transport	Transmembrane transport: lipid	Transmembrane transport: lipid	13
Y53F4B.29	WBGene00001774	gst-26	Stress response	Stress response: GST	Stress response: GST	13
Y53F4B.31	WBGene00001776	gst-28	Stress response	Stress response: GST	Stress response: GST	13
Y53G8AM.5	WBGene00021805	Y53G8AM.5	Unknown	Unknown	Unknown: regulated by multiple stresses	13
Y54G2A.39	WBGene00043062	clec-80	Stress response	Stress response: C-type Lectin	Stress response: C-type Lectin	13
Y54G2A.52	WBGene00045397	Y54G2A.52	Unknown	Unknown	Unknown	13
Y5F2A.2	WBGene00012383	ttr-17	Unknown	Unknown	Unknown: regulated by multiple stresses	13
Y69A2AR.19	WBGene00022090	Y69A2AR.19	Signaling	Signaling: phosphatase	Signaling: phosphatase: Y	13
Y71H2AM.16	WBGene00022181	pho-9	Lysosome	Lysosome: acid phosphatase	Lysosome: acid phosphatase	13
Y73C8C.2	WBGene00022261	clec-210	Stress response	Stress response: C-type Lectin	Stress response: C-type Lectin	13
Y75B8A.21	WBGene00013555	fbxa-89	Proteolysis proteasome	Proteolysis proteasome: E3	Proteolysis proteasome: E3: F box	13
Y75B8A.39	WBGene00023483	Y75B8A.39	Unknown	Unknown	Unknown: regulated by multiple stresses	13
ZC47.4	WBGene00013837	fbxa-30	Proteolysis proteasome	Proteolysis proteasome: E3	Proteolysis proteasome: E3: F box	13
ZC47.5	WBGene00013838	fbxa-31	Proteolysis proteasome	Proteolysis proteasome: E3	Proteolysis proteasome: E3: F box	13
ZC513.8	WBGene00000620	col-43	Extracellular material	Extracellular material: collagen	Extracellular material: collagen	13
ZC581.7	WBGene00022634	ZC581.7	Signaling	Signaling: Y kinase	Signaling: Y kinase	13
ZK1010.5	WBGene00014179	ZK1010.5	Unknown	Unknown	Unknown: regulated by multiple stresses	13
ZK1010.7	WBGene00000672	col-97	Extracellular material	Extracellular material: collagen	Extracellular material: collagen	13
ZK112.1	WBGene00003956	pcp-1	Proteolysis general	Proteolysis general: carboxypeptidase	Proteolysis general: carboxypeptidase	13
ZK1127.2	WBGene00022849	acs-6	Metabolism	Metabolism: lipid	Metabolism: lipid: fatty acid	13
ZK1193.2	WBGene00022858	ZK1193.2	Unknown	Unknown	Unknown: regulated by multiple stresses	13
ZK1248.5	WBGene00022876	ZK1248.5	Unknown	Unknown	Unknown	13
ZK1290.3	WBGene00004398	rol-8	Extracellular material	Extracellular material: collagen	Extracellular material: collagen	13
ZK1320.2	WBGene00014252	ZK1320.2	Stress response	Stress response: pathogen	Stress response: pathogen: other	13
ZK354.2	WBGene00022705	ZK354.2	Cytoskeleton	Cytoskeleton: microtubule	Cytoskeleton: microtubule: tau tubulin kinase	13
ZK354.8	WBGene00022709	ZK354.8	Signaling	Signaling: phosphatase	Signaling: phosphatase: Y	13
ZK484.2	WBGene00001819	haf-9	Transmembrane transport	Transmembrane transport: ABC	Transmembrane transport: ABC	13
ZK484.7	WBGene00022753	ZK484.7	Signaling	Signaling: phosphatase	Signaling: phosphatase: Y	13
ZK520.5	WBGene00000878	cyn-2	Chaperone	Chaperone: cyclophilin	Chaperone: cyclophilin	13
ZK546.3	WBGene00022760	ZK546.3	Pseudogene	Pseudogene	Pseudogene	13
ZK593.1	WBGene00014001	pyk-2	Metabolism	Metabolism: mitochondria	Metabolism: mitochondria: citric acid cycle	13
ZK617.2	WBGene00014009	lips-6	Metabolism	Metabolism: lipid	Metabolism: lipid: lipase	13
ZK688.10	WBGene00044447	ZK688.10	Unknown	Unknown	Unknown: regulated by multiple stresses	13
ZK783.1	WBGene00022816	fbn-1	Extracellular material	Extracellular material: matrix	Extracellular material: matrix	13
ZK892.3	WBGene00014127	ZK892.3	Transmembrane transport	Transmembrane transport: solute carrier	Transmembrane transport: solute carrier	13
ZK938.1	WBGene00014158	ZK938.1	Signaling	Signaling: phosphatase	Signaling: phosphatase: other	13
ZK945.7	WBGene00014169	ZK945.7	Unknown	Unknown	Unknown: regulated by multiple stresses	13
AC3.5	WBGene00007071	AC3.5	Proteolysis general	Proteolysis general: other	Proteolysis general: other	12
B0207.7	WBGene00015030	B0207.7	Cytoskeleton	Cytoskeleton: microtubule	Cytoskeleton: microtubule: tau tubulin kinase	12
B0244.10	WBGene00015085	B0244.10	Signaling	Signaling: small GTPase	Signaling: small GTPase: other	12
B0244.6	WBGene00015081	B0244.6	Unknown	Unknown	Unknown: regulated by multiple stresses	12
B0280.11	WBGene00015106	B0280.11	Signaling	Signaling: phosphatase	Signaling: phosphatase: Y	12
B0310.3	WBGene00015139	B0310.3	Unknown	Unknown	Unknown	12
B0513.9	WBGene00007200	vamp-8	Trafficking	Trafficking: vesicle targeting/fusion	Trafficking: vesicle targeting/fusion: SNARE	12
C02A12.1	WBGene00001781	gst-33	Stress response	Stress response: GST	Stress response: GST	12
C03A7.14	WBGene00000031	abu-8	Transmembrane protein	Transmembrane protein: other	Transmembrane protein: other	12
C03G5.7	WBGene00001448	flp-5	Neuronal function	Neuronal function: synaptic function	Neuronal function: synaptic function: neuropeptide	12
C04F12.7	WBGene00007301	C04F12.7	Unknown	Unknown	Unknown	12
C04G2.8	WBGene00007307	spch-1	Transcription: chromatin	Transcription: chromatin structure	Transcription: chromatin structure: other	12
C04G6.1	WBGene00003402	mpk-2	Signaling	Signaling: MAPK	Signaling: MAPK	12
C05C12.4	WBGene00007336	C05C12.4	Unknown	Unknown	Unknown	12
C05C12.5	WBGene00007337	C05C12.5	Unknown	Unknown	Unknown: regulated by multiple stresses	12
C05D2.3	WBGene00015467	basl-1	Metabolism	Metabolism: amino acid	Metabolism: amino acid: other	12
C05D9.2	WBGene00015471	lmp-2	Transmembrane protein	Transmembrane protein: other	Transmembrane protein: other	12
C06A12.5	WBGene00007358	lact-6	Transmembrane protein	Transmembrane protein: other	Transmembrane protein: other	12
C06B3.2	WBGene00007361	oac-3	Metabolism	Metabolism: lipid	Metabolism: lipid: o-acyl transferase	12
C06C6.4	WBGene00003653	nhr-63	Transcription factor	Transcription factor: NHR	Transcription factor: NHR	12
C06C6.5	WBGene00003640	nhr-50	Transcription factor	Transcription factor: NHR	Transcription factor: NHR	12
C07G3.2	WBGene00015574	irg-1	Stress response	Stress response: pathogen	Stress response: pathogen: other	12
C07G3.9	WBGene00015577	ugt-64	Stress response	Stress response: detoxification	Stress response: detoxification: ugt	12
C08F11.10	WBGene00007457	C08F11.10	Unknown	Unknown	Unknown: regulated by multiple stresses	12
C08F8.4	WBGene00007446	mboa-4	Metabolism	Metabolism: lipid	Metabolism: lipid: phospholipid	12
C09B8.5	WBGene00015624	C09B8.5	Unknown	Unknown	Unknown: regulated by multiple stresses	12
C09G5.4	WBGene00000616	col-39	Extracellular material	Extracellular material: collagen	Extracellular material: collagen	12
C10G11.9	WBGene00015689	spch-2	Transcription: chromatin	Transcription: chromatin structure	Transcription: chromatin structure: other	12
C11E4.1	WBGene00007516	gpx-5	Metabolism	Metabolism: glutathione	Metabolism: glutathione	12
C14C10.1	WBGene00007584	C14C10.1	Transmembrane transport	Transmembrane transport: mitochondrial	Transmembrane transport: mitochondrial: solute carrier	12
C14F5.2	WBGene00006980	zig-3	Extracellular material	Extracellular material: matrix	Extracellular material: matrix	12
C15H11.1	WBGene00007613	C15H11.1	Unknown	Unknown	Unknown: regulated by multiple stresses	12
C17C3.19	WBGene00002095	ins-12	Metabolism	Metabolism: insulin	Metabolism: insulin	12
C17E7.12	WBGene00015905	C17E7.12	Unknown	Unknown	Unknown: regulated by multiple stresses	12
C17H12.12	WBGene00015937	C17H12.12	Unknown	Unknown	Unknown: regulated by multiple stresses	12
C18H7.1	WBGene00015993	C18H7.1	Unknown	Unknown	Unknown: regulated by multiple stresses	12
C18H7.7	WBGene00015997	C18H7.7	Unknown	Unknown	Unknown: regulated by multiple stresses	12
C23H3.2	WBGene00016018	C23H3.2	Unknown	Unknown	Unknown	12
C23H5.1	WBGene00016023	prmt-6	Protein modification	Protein modification: methyltransferase	Protein modification: methyltransferase	12
C24A11.1	WBGene00016040	C24A11.1	Unknown	Unknown	Unknown: regulated by multiple stresses	12
C24B9.3	WBGene00016048	C24B9.3	Extracellular material	Extracellular material: matrix	Extracellular material: matrix	12
C24D10.2	WBGene00016054	C24D10.2	Unknown	Unknown	Unknown: regulated by multiple stresses	12
C27B7.6	WBGene00007763	C27B7.6	Signaling	Signaling: phosphatase	Signaling: phosphatase: other	12
C27B7.9	WBGene00007765	C27B7.9	Unknown	Unknown	Unknown: regulated by multiple stresses	12
C27D6.11	WBGene00044388	C27D6.11	Signaling	Signaling: S/T kinase	Signaling: S/T kinase	12
C27D8.2	WBGene00007778	C27D8.2	Unknown	Unknown	Unknown: regulated by multiple stresses	12
C31H1.1	WBGene00016286	C31H1.1	Unknown	Unknown	Unknown: regulated by multiple stresses	12
C32D5.4	WBGene00016312	C32D5.4	Unknown	Unknown	Unknown: regulated by multiple stresses	12
C32F10.6	WBGene00003601	nhr-2	Transcription factor	Transcription factor: NHR	Transcription factor: NHR	12
C33A12.4	WBGene00007883	C33A12.4	Unknown	Unknown	Unknown	12
C33D3.3	WBGene00007894	C33D3.3	Unknown	Unknown	Unknown: regulated by multiple stresses	12
C33F10.12	WBGene00016358	C33F10.12	Transmembrane transport	Transmembrane transport: mitochondrial	Transmembrane transport: mitochondrial: solute carrier	12
C34F11.4	WBGene00003443	msp-50	Major sperm protein	Major sperm protein	Major sperm protein	12
C35D10.2	WBGene00016440	gipc-1	Signaling	Signaling: other	Signaling: other	12
C36H8.1	WBGene00007987	C36H8.1	Unknown	Unknown	Unknown: regulated by multiple stresses	12
C38C3.3	WBGene00016512	C38C3.3	Unknown	Unknown	Unknown: regulated by multiple stresses	12
C39H7.1	WBGene00016541	C39H7.1	Cytoskeleton	Cytoskeleton: microtubule	Cytoskeleton: microtubule: tau tubulin kinase	12
#N/A	#N/A	#N/A	#N/A	#N/A	#N/A	12
C43G2.3	WBGene00016612	C43G2.3	Unknown	Unknown	Unknown: regulated by multiple stresses	12
C45B2.7	WBGene00004219	ptr-4	Signaling	Signaling: hedgehog-like	Signaling: hedgehog-like	12
C46A5.3	WBGene00000603	col-14	Extracellular material	Extracellular material: collagen	Extracellular material: collagen	12
C46F9.3	WBGene00016719	math-24	Development	Development: apoptosis	Development: apoptosis	12
C50E3.12	WBGene00016823	C50E3.12	Unknown	Unknown	Unknown	12
C50F2.5	WBGene00016839	C50F2.5	Signaling	Signaling: phosphatase	Signaling: phosphatase: Y	12
D1022.9	WBGene00044300	D1022.9	Unknown	Unknown	Unknown	12
D1086.10	WBGene00044080	D1086.10	Unknown	Unknown	Unknown: regulated by multiple stresses	12
D1086.5	WBGene00008392	D1086.5	Unknown	Unknown	Unknown: regulated by multiple stresses	12
D2007.1	WBGene00017041	D2007.1	Stress response	Stress response: pathogen	Stress response: pathogen: other	12
D2023.7	WBGene00000731	col-158	Extracellular material	Extracellular material: collagen	Extracellular material: collagen	12
D2045.8	WBGene00008425	D2045.8	Transmembrane transport	Transmembrane transport: potassium channel	Transmembrane transport: potassium channel	12
DC2.5	WBGene00017082	DC2.5	Metabolism	Metabolism: short chain dehydrogenase	Metabolism: short chain dehydrogenase	12
E04F6.8	WBGene00017127	E04F6.8	Unknown	Unknown	Unknown: regulated by multiple stresses	12
F01D4.8	WBGene00008490	F01D4.8	Metabolism	Metabolism: amino acid	Metabolism: amino acid: synthesis	12
F02H6.4	WBGene00008537	F02H6.4	Pseudogene	Pseudogene	Pseudogene	12
F07A5.3	WBGene00008542	scav-6	Transmembrane protein	Transmembrane protein: other	Transmembrane protein: other	12
F07G6.7	WBGene00017226	fbxa-53	Proteolysis proteasome	Proteolysis proteasome: E3	Proteolysis proteasome: E3: F box	12
F08C6.2	WBGene00017241	pcyt-1	Metabolism	Metabolism: lipid	Metabolism: lipid: phospholipid	12
F08D12.2	WBGene00017246	F08D12.2	Unknown	Unknown	Unknown: regulated by multiple stresses	12
F08F8.6	WBGene00017271	F08F8.6	Unknown	Unknown	Unknown: regulated by multiple stresses	12
F09B12.1	WBGene00008605	mlt-9	Development	Development: somatic	Development: somatic	12
F09D12.1	WBGene00001699	grd-10	Signaling	Signaling: hedgehog-like	Signaling: hedgehog-like	12
F09F9.2	WBGene00017307	F09F9.2	Unknown	Unknown	Unknown: regulated by multiple stresses	12
F10A3.2	WBGene00008632	fbxa-88	Proteolysis proteasome	Proteolysis proteasome: E3	Proteolysis proteasome: E3: F box	12
F11G11.4	WBGene00017384	F11G11.4	Unknown	Unknown	Unknown: regulated by multiple stresses	12
F11G11.9	WBGene00017387	mpst-4	Metabolism	Metabolism: other	Metabolism: other	12
F12A10.1	WBGene00017390	F12A10.1	Unknown	Unknown	Unknown: regulated by multiple stresses	12
F12E12.1	WBGene00017402	F12E12.1	Unknown	Unknown	Unknown	12
F13D11.2	WBGene00001824	hbl-1	Transcription factor	Transcription factor: ZF	Transcription factor: ZF	12
F13E9.5	WBGene00008754	F13E9.5	Unknown	Unknown	Unknown: regulated by multiple stresses	12
F13H6.3	WBGene00017431	F13H6.3	Unknown	Unknown	Unknown: regulated by multiple stresses	12
F14D7.6	WBGene00008793	F14D7.6	Transmembrane transport	Transmembrane transport: major facilitator	Transmembrane transport: major facilitator	12
F14H3.12	WBGene00008831	F14H3.12	Cytoskeleton	Cytoskeleton: microtubule	Cytoskeleton: microtubule: tau tubulin kinase	12
F15E11.13	WBGene00017499	pud-1.1	Unknown	Unknown	Unknown	12
F17B5.8	WBGene00045458	F17B5.8	Unknown	Unknown	Unknown: regulated by multiple stresses	12
F18G5.2	WBGene00003981	pes-8	Transmembrane protein	Transmembrane protein: other	Transmembrane protein: other	12
F20D6.5	WBGene00017635	F20D6.5	Unknown	Unknown	Unknown: regulated by multiple stresses	12
F20D6.6	WBGene00017636	F20D6.6	Signaling	Signaling: phosphatase	Signaling: phosphatase: other	12
F20H11.4	WBGene00017647	F20H11.4	Signaling	Signaling: phosphatase	Signaling: phosphatase: Y	12
F21H7.2	WBGene00009028	F21H7.2	Unknown	Unknown	Unknown: regulated by multiple stresses	12
F22F7.8	WBGene00194908	F22F7.8	Unknown	Unknown	Unknown	12
F22H10.3	WBGene00017727	F22H10.3	Unknown	Unknown	Unknown: regulated by multiple stresses	12
F23C8.5	WBGene00017734	F23C8.5	Metabolism	Metabolism: mitochondria	Metabolism: mitochondria: other	12
F23F12.13	WBGene00044455	F23F12.13	Transmembrane transport	Transmembrane transport: solute carrier	Transmembrane transport: solute carrier	12
F26C11.1	WBGene00009146	F26C11.1	Lysosome	Lysosome: acid phosphatase	Lysosome: acid phosphatase	12
F26F12.1	WBGene00000713	col-140	Extracellular material	Extracellular material: collagen	Extracellular material: collagen	12
F28A12.3	WBGene00017880	F28A12.3	Unknown	Unknown	Unknown	12
F30A10.13	WBGene00044680	F30A10.13	Unknown	Unknown	Unknown	12
F31D5.5	WBGene00017948	mth-1	Transmembrane protein	Transmembrane protein: seven transmembrane receptor	Transmembrane protein: seven transmembrane receptor: other	12
F31E8.5	WBGene00017955	F31E8.5	Unknown	Unknown	Unknown: regulated by multiple stresses	12
F35B12.2	WBGene00000983	dhs-20	Metabolism	Metabolism: short chain dehydrogenase	Metabolism: short chain dehydrogenase	12
F35B12.3	WBGene00009383	F35B12.3	mRNA functions	mRNA functions: processing	mRNA functions: processing: other	12
F35C11.2	WBGene00009401	F35C11.2	Signaling	Signaling: phosphatase	Signaling: phosphatase: Y	12
F35E2.9	WBGene00009416	F35E2.9	Unknown	Unknown	Unknown: regulated by multiple stresses	12
F35E8.11	WBGene00000412	cdr-1	Stress response	Stress response: heavy metal	Stress response: heavy metal	12
F36A4.2	WBGene00018081	F36A4.2	Unknown	Unknown	Unknown: regulated by multiple stresses	12
F36A4.4	WBGene00018083	F36A4.4	Unknown	Unknown	Unknown: regulated by multiple stresses	12
F36D1.7	WBGene00009466	F36D1.7	Unknown	Unknown	Unknown: regulated by multiple stresses	12
F36D3.4	WBGene00009470	F36D3.4	Unknown	Unknown	Unknown	12
F36H12.5	WBGene00018121	F36H12.5	Unknown	Unknown	Unknown: regulated by multiple stresses	12
F37A8.5	WBGene00009503	F37A8.5	Unknown	Unknown	Unknown	12
F37C4.6	WBGene00018146	F37C4.6	Metabolism	Metabolism: other	Metabolism: other	12
F37H8.3	WBGene00009512	bigr-1	Metabolism	Metabolism: lipid	Metabolism: lipid: beta oxidation	12
F37H8.5	WBGene00009514	F37H8.5	Metabolism	Metabolism: other	Metabolism: other	12
F38A1.1	WBGene00009515	clec-170	Stress response	Stress response: C-type Lectin	Stress response: C-type Lectin	12
F38A1.10	WBGene00009523	clec-165	Stress response	Stress response: C-type Lectin	Stress response: C-type Lectin	12
F38E9.1	WBGene00018184	F38E9.1	Signaling	Signaling: lipid	Signaling: lipid: phospholipase C	12
F40E10.5	WBGene00009573	F40E10.5	Unknown	Unknown	Unknown: regulated by multiple stresses	12
F40E3.5	WBGene00018232	F40E3.5	Signaling	Signaling: phosphatase	Signaling: phosphatase: other	12
F40F9.3	WBGene00009581	F40F9.3	Unknown	Unknown	Unknown: regulated by multiple stresses	12
F42C5.5	WBGene00018347	F42C5.5	Signaling	Signaling: phosphatase	Signaling: phosphatase: Y	12
F42E11.4	WBGene00006584	tni-1	Muscle function	Muscle function	Muscle function	12
F42G10.1	WBGene00009645	F42G10.1	Proteolysis general	Proteolysis general: metallopeptidase	Proteolysis general: metallopeptidase	12
F42G2.2	WBGene00018351	F42G2.2	Unknown	Unknown	Unknown: regulated by multiple stresses	12
F43C1.5	WBGene00009649	F43C1.5	Unknown	Unknown	Unknown	12
F43C1.7	WBGene00023423	F43C1.7	Unknown	Unknown	Unknown	12
F43G6.7	WBGene00009659	F43G6.7	Unknown	Unknown	Unknown: regulated by multiple stresses	12
F44B9.1	WBGene00001059	dpf-6	Proteolysis general	Proteolysis general: serine	Proteolysis general: serine	12
F44C8.3	WBGene00003617	nhr-18	Transcription factor	Transcription factor: NHR	Transcription factor: NHR	12
F44E7.5	WBGene00018427	F44E7.5	Unknown	Unknown	Unknown: regulated by multiple stresses	12
F44F4.11	WBGene00006530	tba-4	Cytoskeleton	Cytoskeleton: microtubule	Cytoskeleton: microtubule: tubulin	12
F44G3.14	WBGene00044661	fbxa-143	Proteolysis proteasome	Proteolysis proteasome: E3	Proteolysis proteasome: E3: F box	12
F47B8.2	WBGene00009803	F47B8.2	Unknown	Unknown	Unknown: regulated by multiple stresses	12
F47B8.4	WBGene00009805	F47B8.4	Stress response	Stress response: pathogen	Stress response: pathogen: other	12
F48F7.7	WBGene00009852	arrd-24	Signaling	Signaling: heteromeric G protein	Signaling: heteromeric G protein: arrestin	12
F52B11.4	WBGene00000707	col-133	Extracellular material	Extracellular material: collagen	Extracellular material: collagen	12
F52H3.6	WBGene00009948	F52H3.6	Signaling	Signaling: phosphatase	Signaling: phosphatase: other	12
F53F1.2	WBGene00009980	F53F1.2	Metabolism	Metabolism: short chain dehydrogenase	Metabolism: short chain dehydrogenase	12
F54D1.1	WBGene00010046	F54D1.1	mRNA functions	mRNA functions: binding	mRNA functions: binding: KH	12
F55C10.3	WBGene00000728	col-155	Extracellular material	Extracellular material: collagen	Extracellular material: collagen	12
F55C5.2	WBGene00010092	F55C5.2	Pseudogene	Pseudogene	Pseudogene	12
F55F8.7	WBGene00018895	F55F8.7	Signaling	Signaling: phosphatase	Signaling: phosphatase: Y	12
F56D5.6	WBGene00010150	F56D5.6	Unknown	Unknown	Unknown: regulated by multiple stresses	12
F57B9.3	WBGene00018997	F57B9.3	Ribosome	Ribosome: EIF	Ribosome: EIF	12
F58B6.1	WBGene00019029	F58B6.1	Unknown	Unknown	Unknown	12
F58D5.7	WBGene00010246	F58D5.7	Unknown	Unknown	Unknown: regulated by multiple stresses	12
F59B10.4	WBGene00010320	F59B10.4	Unknown	Unknown	Unknown: regulated by multiple stresses	12
F59C6.16	WBGene00077764	F59C6.16	Unknown	Unknown	Unknown: regulated by multiple stresses	12
F59C6.2	WBGene00010323	dhhc-12	Protein modification	Protein modification: lipidation	Protein modification: lipidation	12
F59D8.2	WBGene00006928	vit-4	Metabolism	Metabolism: lipid	Metabolism: lipid: binding	12
H01M10.3	WBGene00045268	ttr-42	Unknown	Unknown	Unknown	12
H06H21.10	WBGene00019166	tat-2	Metabolism	Metabolism: lipid	Metabolism: lipid: phospholipid	12
H06H21.8	WBGene00019164	H06H21.8	Unknown	Unknown	Unknown: regulated by multiple stresses	12
H20J04.1	WBGene00019216	H20J04.1	Unknown	Unknown	Unknown: regulated by multiple stresses	12
H34I24.2	WBGene00019261	H34I24.2	Unknown	Unknown	Unknown: regulated by multiple stresses	12
H37A05.2	WBGene00010426	H37A05.2	Unknown	Unknown	Unknown	12
JC8.14	WBGene00044737	ttr-45	Unknown	Unknown	Unknown	12
K01D12.8	WBGene00010467	K01D12.8	Unknown	Unknown	Unknown: regulated by multiple stresses	12
K02A11.4	WBGene00044607	K02A11.4	Unknown	Unknown	Unknown	12
K02C4.2	WBGene00010501	K02C4.2	Unknown	Unknown	Unknown	12
K02D7.4	WBGene00001099	dsc-4	Metabolism	Metabolism: lipid	Metabolism: lipid: binding	12
K02E11.1	WBGene00010510	ent-3	Transmembrane transport	Transmembrane transport: solute carrier	Transmembrane transport: solute carrier	12
K02F3.4	WBGene00019327	zip-2	Transcription factor	Transcription factor: bZIP	Transcription factor: bZIP	12
K03H1.1	WBGene00001603	gln-2	Metabolism	Metabolism: amino acid	Metabolism: amino acid: synthesis	12
K03H1.5	WBGene00010540	K03H1.5	Stress response	Stress response: other	Stress response: other	12
K04F1.9	WBGene00019388	K04F1.9	Unknown	Unknown	Unknown: regulated by multiple stresses	12
K04H4.5	WBGene00010574	K04H4.5	Unknown	Unknown	Unknown: regulated by multiple stresses	12
K04H4.6	WBGene00000799	crn-6	Development	Development: apoptosis	Development: apoptosis	12
K05F1.7	WBGene00003456	msp-63	Major sperm protein	Major sperm protein	Major sperm protein	12
K06A9.1	WBGene00019435	K06A9.1	Unknown	Unknown	Unknown	12
K06H7.8	WBGene00019459	K06H7.8	Cytoskeleton	Cytoskeleton: microtubule	Cytoskeleton: microtubule: tau tubulin kinase	12
K07A1.5	WBGene00010612	K07A1.5	Unknown	Unknown	Unknown: regulated by multiple stresses	12
K07F5.5	WBGene00010633	nspd-2	Unknown	Unknown	Unknown: regulated by multiple stresses	12
K08C9.2	WBGene00010651	K08C9.2	Unknown	Unknown	Unknown	12
K09F6.3	WBGene00019586	K09F6.3	Signaling	Signaling: phosphatase	Signaling: phosphatase: Y	12
K10C2.7	WBGene00019622	K10C2.7	Unknown	Unknown	Unknown: regulated by multiple stresses	12
K10D3.6	WBGene00010740	K10D3.6	Unknown	Unknown	Unknown	12
K10H10.2	WBGene00010759	cysl-2	Metabolism	Metabolism: amino acid	Metabolism: amino acid: synthesis	12
K12B6.3	WBGene00019668	fil-2	Metabolism	Metabolism: lipid	Metabolism: lipid: lipase	12
LLC1.2	WBGene00010793	LLC1.2	Unknown	Unknown	Unknown	12
M02H5.3	WBGene00019741	nhr-201	Transcription factor	Transcription factor: NHR	Transcription factor: NHR	12
M02H5.5	WBGene00019743	nhr-203	Transcription factor	Transcription factor: NHR	Transcription factor: NHR	12
M02H5.6	WBGene00003688	nhr-98	Transcription factor	Transcription factor: NHR	Transcription factor: NHR	12
M03B6.1	WBGene00010833	M03B6.1	Unknown	Unknown	Unknown: regulated by multiple stresses	12
M162.2	WBGene00010928	clec-258	Stress response	Stress response: C-type Lectin	Stress response: C-type Lectin	12
M162.7	WBGene00010933	M162.7	Unknown	Unknown	Unknown: regulated by multiple stresses	12
M199.5	WBGene00000708	col-135	Extracellular material	Extracellular material: collagen	Extracellular material: collagen	12
M28.6	WBGene00010897	lact-3	Transmembrane protein	Transmembrane protein: other	Transmembrane protein: other	12
M60.2	WBGene00019779	endu-2	mRNA functions	mRNA functions: processing	mRNA functions: processing: nuclease	12
MTCE.7	WBGene00014454	MTCE.7	mRNA functions	mRNA functions: processing	mRNA functions: processing: snRNP	12
R05D8.8	WBGene00000977	dhs-14	Metabolism	Metabolism: short chain dehydrogenase	Metabolism: short chain dehydrogenase	12
R07B1.3	WBGene00011076	scav-5	Transmembrane protein	Transmembrane protein: other	Transmembrane protein: other	12
R07B7.5	WBGene00011089	kmo-1	Metabolism	Metabolism: amino acid	Metabolism: amino acid: breakdown	12
R07E3.6	WBGene00011107	R07E3.6	Unknown	Unknown	Unknown	12
R07E5.15	WBGene00011120	R07E5.15	Unknown	Unknown	Unknown: regulated by multiple stresses	12
R07E5.6	WBGene00011114	R07E5.6	Unknown	Unknown	Unknown: regulated by multiple stresses	12
R08F11.1	WBGene00019965	R08F11.1	Metabolism	Metabolism: lipid	Metabolism: lipid: sphingolipid	12
R09E10.3	WBGene00011173	acs-18	Metabolism	Metabolism: lipid	Metabolism: lipid: fatty acid	12
R11H6.1	WBGene00003982	pes-9	Proteolysis general	Proteolysis general: metallopeptidase	Proteolysis general: metallopeptidase	12
R13H9.5	WBGene00020071	R13H9.5	Cytoskeleton	Cytoskeleton: microtubule	Cytoskeleton: microtubule: tau tubulin kinase	12
T01G5.2	WBGene00011340	ugt-30	Stress response	Stress response: detoxification	Stress response: detoxification: ugt	12
T01H8.2	WBGene00011353	T01H8.2	Metabolism	Metabolism: amino acid	Metabolism: amino acid: synthesis	12
T02E1.5	WBGene00000967	dhs-3	Metabolism	Metabolism: mitochondria	Metabolism: mitochondria: other	12
T02E9.2	WBGene00001716	grl-7	Signaling	Signaling: hedgehog-like	Signaling: hedgehog-like	12
T03G6.1	WBGene00020194	T03G6.1	Unknown	Unknown	Unknown: regulated by multiple stresses	12
T04B2.5	WBGene00011423	ipla-7	Signaling	Signaling: lipid	Signaling: lipid: phospholipase A	12
T04C10.4	WBGene00000221	atf-5	Stress response	Stress response: ER	Stress response: ER	12
T05E7.1	WBGene00020258	T05E7.1	Metabolism	Metabolism: lipid	Metabolism: lipid: beta oxidation	12
T06A4.3	WBGene00020283	T06A4.3	Proteolysis general	Proteolysis general: carboxypeptidase	Proteolysis general: carboxypeptidase	12
T06C10.3	WBGene00020289	T06C10.3	Signaling	Signaling: Y kinase	Signaling: Y kinase	12
T06D8.1	WBGene00011522	srap-1	Unknown	Unknown	Unknown	12
T07A5.3	WBGene00011556	vglu-3	Transmembrane transport	Transmembrane transport: solute carrier	Transmembrane transport: solute carrier	12
T07D3.9	WBGene00020311	T07D3.9	Metabolism	Metabolism: lipid	Metabolism: lipid: beta oxidation	12
T07H3.2	WBGene00020325	bath-46	Unknown	Unknown	Unknown	12
T08A11.1	WBGene00011604	T08A11.1	Unknown	Unknown	Unknown	12
T08E11.1	WBGene00020357	T08E11.1	Proteolysis proteasome	Proteolysis proteasome: E3	Proteolysis proteasome: E3: F box	12
T08G11.2	WBGene00044684	T08G11.2	Unknown	Unknown	Unknown	12
T09F5.10	WBGene00011669	T09F5.10	Unknown	Unknown	Unknown: regulated by multiple stresses	12
T09H2.1	WBGene00020386	cyp-34A4	Stress response	Stress response: detoxification	Stress response: detoxification: CYP	12
T10G3.3	WBGene00011694	T10G3.3	Unknown	Unknown	Unknown: regulated by multiple stresses	12
T11F8.4	WBGene00020435	T11F8.4	Cytoskeleton	Cytoskeleton: microtubule	Cytoskeleton: microtubule: tau tubulin kinase	12
T11F9.3	WBGene00003539	nas-20	Proteolysis general	Proteolysis general: metallopeptidase	Proteolysis general: metallopeptidase	12
T12B5.2	WBGene00020449	fbxa-54	Proteolysis proteasome	Proteolysis proteasome: E3	Proteolysis proteasome: E3: F box	12
T13F2.11	WBGene00003465	msp-78	Major sperm protein	Major sperm protein	Major sperm protein	12
T19C4.5	WBGene00011839	T19C4.5	Globin	Globin	Globin	12
T19D12.1	WBGene00020576	T19D12.1	Unknown	Unknown	Unknown: regulated by multiple stresses	12
T20G5.8	WBGene00011870	T20G5.8	Unknown	Unknown	Unknown: regulated by multiple stresses	12
T21B6.2	WBGene00011879	pho-7	Lysosome	Lysosome: acid phosphatase	Lysosome: acid phosphatase	12
T22B7.3	WBGene00020672	T22B7.3	Metabolism	Metabolism: other	Metabolism: other	12
T22G5.7	WBGene00004997	spp-12	Stress response	Stress response: pathogen	Stress response: pathogen: saposin	12
T22H6.2	WBGene00011938	alh-13	Metabolism	Metabolism: amino acid	Metabolism: amino acid: synthesis	12
T22H9.3	WBGene00020707	wago-10	Non-coding RNA	Non-coding RNA: small RNA	Non-coding RNA: small RNA: argonaute	12
T23F2.1	WBGene00044623	bus-8	Extracellular material	Extracellular material: PGI	Extracellular material: PGI	12
T23F2.3	WBGene00020736	T23F2.3	Unknown	Unknown	Unknown: regulated by multiple stresses	12
T23G11.1	WBGene00011968	T23G11.1	Unknown	Unknown	Unknown: regulated by multiple stresses	12
T24C2.5	WBGene00011984	T24C2.5	Unknown	Unknown	Unknown	12
T24E12.11	WBGene00020778	T24E12.11	Unknown	Unknown	Unknown: regulated by multiple stresses	12
T25B9.1	WBGene00012007	T25B9.1	Metabolism	Metabolism: amino acid	Metabolism: amino acid: breakdown	12
T25B9.6	WBGene00012012	T25B9.6	Unknown	Unknown	Unknown: regulated by multiple stresses	12
T25D10.1	WBGene00020799	T25D10.1	Stress response	Stress response: pathogen	Stress response: pathogen: other	12
T25D10.5	WBGene00020802	btb-2	Unknown	Unknown	Unknown: regulated by multiple stresses	12
T27A3.4	WBGene00020840	spch-3	Development	Development: germline	Development: germline	12
T28A11.2	WBGene00020869	T28A11.2	Unknown	Unknown	Unknown: regulated by multiple stresses	12
T28D9.9	WBGene00020898	T28D9.9	Unknown	Unknown	Unknown: regulated by multiple stresses	12
T28F3.4	WBGene00012130	slc-17.4	Transmembrane transport	Transmembrane transport: solute carrier	Transmembrane transport: solute carrier	12
W01A11.5	WBGene00020911	cpt-6	Metabolism	Metabolism: lipid	Metabolism: lipid: beta oxidation	12
W01B6.2	WBGene00012169	ttbk-4	Cytoskeleton	Cytoskeleton: microtubule	Cytoskeleton: microtubule: tau tubulin kinase	12
W01F3.3	WBGene00012186	mlt-11	Unknown	Unknown	Unknown	12
W02A2.2	WBGene00001390	far-6	Metabolism	Metabolism: lipid	Metabolism: lipid: binding	12
W02D7.8	WBGene00020943	W02D7.8	Unknown	Unknown	Unknown: regulated by multiple stresses	12
W02D9.10	WBGene00012216	W02D9.10	Unknown	Unknown	Unknown: regulated by multiple stresses	12
W02G9.4	WBGene00020954	W02G9.4	Stress response	Stress response: pathogen	Stress response: pathogen: other	12
W02H3.1	WBGene00012217	W02H3.1	Unknown	Unknown	Unknown: regulated by multiple stresses	12
W03D8.6	WBGene00002174	itx-1	Cytoskeleton	Cytoskeleton: other	Cytoskeleton: other	12
W03D8.8	WBGene00020989	W03D8.8	Metabolism	Metabolism: lipid	Metabolism: lipid: beta oxidation	12
W03D8.9	WBGene00020990	W03D8.9	Unknown	Unknown	Unknown: regulated by multiple stresses	12
W03G1.5	WBGene00021011	W03G1.5	Unknown	Unknown	Unknown	12
W04A4.2	WBGene00012231	W04A4.2	Unknown	Unknown	Unknown: regulated by multiple stresses	12
W05B2.1	WBGene00000669	col-94	Extracellular material	Extracellular material: collagen	Extracellular material: collagen	12
W06D4.2	WBGene00012296	spe-46	Unknown	Unknown	Unknown	12
W08E3.4	WBGene00012345	W08E3.4	Unknown	Unknown	Unknown	12
W10G11.3	WBGene00021136	W10G11.3	Unknown	Unknown	Unknown: regulated by multiple stresses	12
Y105C5B.18	WBGene00013657	Y105C5B.18	Unknown	Unknown	Unknown: regulated by multiple stresses	12
Y17D7B.1	WBGene00012449	nhr-231	Transcription factor	Transcription factor: NHR	Transcription factor: NHR	12
Y19D10B.7	WBGene00021236	pud-1.2	Unknown	Unknown	Unknown	12
Y22D7AL.11	WBGene00021249	Y22D7AL.11	Protein modification	Protein modification: carbohydrate	Protein modification: carbohydrate	12
Y25C1A.1	WBGene00021288	clec-123	Stress response	Stress response: C-type Lectin	Stress response: C-type Lectin	12
Y2H9A.3	WBGene00000735	col-162	Extracellular material	Extracellular material: collagen	Extracellular material: collagen	12
Y37A1B.5	WBGene00012538	Y37A1B.5	Unknown	Unknown	Unknown	12
Y37A1B.7	WBGene00012540	Y37A1B.7	Unknown	Unknown	Unknown: regulated by multiple stresses	12
Y37D8A.6	WBGene00012548	Y37D8A.6	Unknown	Unknown	Unknown: regulated by multiple stresses	12
Y37E11AL.2	WBGene00021358	Y37E11AL.2	Unknown	Unknown	Unknown: regulated by multiple stresses	12
Y37E11AR.2	WBGene00021369	siah-1	Proteolysis proteasome	Proteolysis proteasome: E3	Proteolysis proteasome: E3: SCF	12
Y38C1BA.3	WBGene00000683	col-109	Extracellular material	Extracellular material: collagen	Extracellular material: collagen	12
Y38E10A.7	WBGene00012585	lips-15	Metabolism	Metabolism: lipid	Metabolism: lipid: lipase	12
Y38H6C.9	WBGene00012622	Y38H6C.9	Unknown	Unknown	Unknown	12
Y38H8A.3	WBGene00012637	Y38H8A.3	Cytoskeleton	Cytoskeleton: microtubule	Cytoskeleton: microtubule: tau tubulin kinase	12
Y39B6A.30	WBGene00012689	Y39B6A.30	Signaling	Signaling: phosphatase	Signaling: phosphatase: Y	12
Y39G10AR.16	WBGene00021472	Y39G10AR.16	Unknown	Unknown	Unknown: regulated by multiple stresses	12
Y40H4A.2	WBGene00012741	Y40H4A.2	Signaling	Signaling: phosphatase	Signaling: phosphatase: other	12
Y41E3.2	WBGene00001066	dpy-4	Extracellular material	Extracellular material: collagen	Extracellular material: collagen	12
Y43F8B.15	WBGene00045415	Y43F8B.15	Unknown	Unknown	Unknown	12
Y43F8C.9	WBGene00012831	Y43F8C.9	Unknown	Unknown	Unknown: regulated by multiple stresses	12
Y44A6D.5	WBGene00012855	Y44A6D.5	Metabolism	Metabolism: amino acid	Metabolism: amino acid: synthesis	12
Y45F10D.2	WBGene00012883	Y45F10D.2	Unknown	Unknown	Unknown: regulated by multiple stresses	12
Y46C8AL.8	WBGene00021585	clec-74	Stress response	Stress response: C-type Lectin	Stress response: C-type Lectin	12
Y46E12A.1	WBGene00000560	cnc-6	Stress response	Stress response: pathogen	Stress response: pathogen: caenacin	12
Y46G5A.22	WBGene00012912	Y46G5A.22	Unknown	Unknown	Unknown: regulated by multiple stresses	12
Y49C4A.8	WBGene00021709	ugt-29	Stress response	Stress response: detoxification	Stress response: detoxification: ugt	12
Y49G5A.1	WBGene00021731	Y49G5A.1	Proteolysis general	Proteolysis general: inhibitor	Proteolysis general: inhibitor: serine	12
#N/A	#N/A	#N/A	#N/A	#N/A	#N/A	12
Y51H4A.9	WBGene00000710	col-137	Extracellular material	Extracellular material: collagen	Extracellular material: collagen	12
Y53H1B.2	WBGene00013181	Y53H1B.2	Unknown	Unknown	Unknown: regulated by multiple stresses	12
Y54G11A.4	WBGene00013215	Y54G11A.4	Unknown	Unknown	Unknown	12
Y55F3AL.1	WBGene00004047	plx-1	Transmembrane protein	Transmembrane protein: other	Transmembrane protein: other	12
Y57G11B.5	WBGene00013297	Y57G11B.5	Unknown	Unknown	Unknown	12
Y57G11C.23	WBGene00013318	Y57G11C.23	Transmembrane transport	Transmembrane transport: solute carrier	Transmembrane transport: solute carrier	12
Y57G11C.6	WBGene00013304	Y57G11C.6	Signaling	Signaling: phosphatase	Signaling: phosphatase: Y	12
Y60C6A.1	WBGene00022013	Y60C6A.1	Unknown	Unknown	Unknown: regulated by multiple stresses	12
Y66A7A.6	WBGene00001633	gly-8	Trafficking	Trafficking: ER/Golgi	Trafficking: ER/Golgi: Golgi other	12
Y67H2A.9	WBGene00014941	Y67H2A.9	Pseudogene	Pseudogene	Pseudogene	12
Y69A2AR.25	WBGene00022096	Y69A2AR.25	Unknown	Unknown	Unknown: regulated by multiple stresses	12
Y71G12B.32	WBGene00044349	Y71G12B.32	Unknown	Unknown	Unknown	12
Y71H2B.7	WBGene00022196	gpa-17	Signaling	Signaling: heteromeric G protein	Signaling: heteromeric G protein: G alpha subunit	12
Y73B6BR.1	WBGene00004169	pqn-89	Unknown	Unknown	Unknown: prion domain	12
Y75B12B.6	WBGene00004037	plc-2	Signaling	Signaling: lipid	Signaling: lipid: phospholipase C	12
Y75B7AR.1	WBGene00022287	Y75B7AR.1	Unknown	Unknown	Unknown: regulated by multiple stresses	12
Y80D3A.7	WBGene00004236	ptr-22	Signaling	Signaling: hedgehog-like	Signaling: hedgehog-like	12
Y82E9BL.13	WBGene00022329	fbxa-79	Proteolysis proteasome	Proteolysis proteasome: E3	Proteolysis proteasome: E3: F box	12
Y82E9BL.14	WBGene00022330	fbxa-80	Proteolysis proteasome	Proteolysis proteasome: E3	Proteolysis proteasome: E3: F box	12
Y82E9BL.15	WBGene00022331	fbxa-19	Proteolysis proteasome	Proteolysis proteasome: E3	Proteolysis proteasome: E3: F box	12
Y82E9BL.20	WBGene00219770	linc-40	Non-coding RNA	Non-coding RNA: linc	Non-coding RNA: linc	12
Y87G2A.16	WBGene00013602	Y87G2A.16	Extracellular material	Extracellular Material: chondroitin sulfotransferase	Extracellular Material: chondroitin sulfotransferase	12
Y9C9A.1	WBGene00021176	Y9C9A.1	Unknown	Unknown	Unknown	12
#N/A	#N/A	#N/A	#N/A	#N/A	#N/A	12
ZC101.2	WBGene00006787	unc-52	Extracellular material	Extracellular material: matrix	Extracellular material: matrix	12
ZC374.2	WBGene00013872	ZC374.2	Unknown	Unknown	Unknown: regulated by multiple stresses	12
ZC376.2	WBGene00013874	ZC376.2	Metabolism	Metabolism: carbohydrate	Metabolism: carbohydrate	12
ZC416.6	WBGene00022610	ltah-1.2	Metabolism	Metabolism: lipid	Metabolism: lipid: other	12
ZC455.5	WBGene00013905	ugt-4	Stress response	Stress response: detoxification	Stress response: detoxification: ugt	12
ZC47.3	WBGene00013836	fbxa-29	Proteolysis proteasome	Proteolysis proteasome: E3	Proteolysis proteasome: E3: F box	12
ZK1251.1	WBGene00014240	htas-1	Transcription: chromatin	Transcription: chromatin structure	Transcription: chromatin structure: histone	12
ZK1251.6	WBGene00003463	msp-76	Major sperm protein	Major sperm protein	Major sperm protein	12
ZK1290.14	WBGene00044396	ZK1290.14	Unknown	Unknown	Unknown	12
ZK131.5	WBGene00001885	his-11	Transcription: chromatin	Transcription: chromatin structure	Transcription: chromatin structure: histone	12
ZK287.9	WBGene00013968	ZK287.9	Unknown	Unknown	Unknown	12
ZK622.3	WBGene00022781	pmt-1	Metabolism	Metabolism: lipid	Metabolism: lipid: phospholipid	12
ZK666.7	WBGene00014047	clec-61	Stress response	Stress response: C-type Lectin	Stress response: C-type Lectin	12
ZK678.5	WBGene00006950	wrt-4	Signaling	Signaling: hedgehog-like	Signaling: hedgehog-like	12
ZK721.2	WBGene00006764	unc-27	Muscle function	Muscle function	Muscle function	12
ZK822.5	WBGene00014092	ZK822.5	Transmembrane transport	Transmembrane transport: solute carrier	Transmembrane transport: solute carrier	12
ZK858.2	WBGene00014116	ZK858.2	Unknown	Unknown	Unknown: regulated by multiple stresses	12
B0213.12	WBGene00015042	cyp-34A7	Stress response	Stress response: detoxification	Stress response: detoxification: CYP	11
B0272.4	WBGene00007130	B0272.4	Metabolism	Metabolism: lipid	Metabolism: lipid: beta oxidation	11
B0331.2	WBGene00007141	pitr-4	Transmembrane transport	Transmembrane transport: solute carrier	Transmembrane transport: solute carrier	11
B0395.2	WBGene00007174	mboa-1	Metabolism	Metabolism: lipid	Metabolism: lipid: sterol	11
C01G6.2	WBGene00007224	C01G6.2	Unknown	Unknown	Unknown: regulated by multiple stresses	11
C02F12.5	WBGene00015355	C02F12.5	Extracellular material	Extracellular material: secreted protein	Extracellular material: secreted protein	11
C03G5.8	WBGene00023477	nspc-1	Unknown	Unknown	Unknown	11
C04E12.5	WBGene00015435	C04E12.5	Unknown	Unknown	Unknown	11
C04F12.3	WBGene00002069	ikb-1	Stress response	Stress response: pathogen	Stress response: pathogen: other	11
C04G2.9	WBGene00007308	C04G2.9	Unknown	Unknown	Unknown	11
C04G6.5	WBGene00015455	C04G6.5	Stress response	Stress response: pathogen	Stress response: pathogen: other	11
C05B5.2	WBGene00007320	C05B5.2	Unknown	Unknown	Unknown: regulated by multiple stresses	11
C05B5.9	WBGene00023482	C05B5.9	Pseudogene	Pseudogene	Pseudogene	11
C05D2.4	WBGene00000239	bas-1	Neuronal function	Neuronal function: synaptic function	Neuronal function: synaptic function: neurotransmitter metabolism	11
C06A1.3	WBGene00007354	C06A1.3	Signaling	Signaling: phosphatase	Signaling: phosphatase: other	11
C06A8.3	WBGene00015514	nlp-77	Neuronal function	Neuronal function: synaptic function	Neuronal function: synaptic function: neuropeptide	11
C06E7.1	WBGene00015538	sams-3	Metabolism	Metabolism: 1CC	Metabolism: 1CC: methionine	11
C07A9.11	WBGene00003572	ncx-7	Transmembrane transport	Transmembrane transport: solute carrier	Transmembrane transport: solute carrier	11
C08G5.7	WBGene00044418	C08G5.7	Unknown	Unknown	Unknown	11
C10C5.4	WBGene00007508	C10C5.4	Metabolism	Metabolism: amino acid	Metabolism: amino acid: other	11
C12D12.1	WBGene00015713	C12D12.1	Unknown	Unknown	Unknown: regulated by multiple stresses	11
C14A4.13	WBGene00007563	C14A4.13	Cytoskeleton	Cytoskeleton: microtubule	Cytoskeleton: microtubule: tau tubulin kinase	11
C15F1.6	WBGene00000198	art-1	Metabolism	Metabolism: lipid	Metabolism: lipid: fatty acid	11
C15H7.4	WBGene00007611	C15H7.4	Unknown	Unknown	Unknown: regulated by multiple stresses	11
C17B7.10	WBGene00015884	C17B7.10	Proteolysis general	Proteolysis general: metallopeptidase	Proteolysis general: metallopeptidase	11
C17B7.4	WBGene00015878	C17B7.4	Unknown	Unknown	Unknown	11
C17B7.5	WBGene00015879	C17B7.5	Unknown	Unknown	Unknown	11
C17F3.1	WBGene00015907	C17F3.1	Unknown	Unknown	Unknown	11
C17G10.3	WBGene00015917	C17G10.3	Unknown	Unknown	Unknown: regulated by multiple stresses	11
C17H1.3	WBGene00007656	pals-2	Unknown	Unknown	Unknown	11
C17H1.6	WBGene00007659	pals-5	Stress response	Stress response: pathogen	Stress response: pathogen: other	11
C18A11.4	WBGene00015950	C18A11.4	Unknown	Unknown	Unknown	11
C18H7.4	WBGene00015994	C18H7.4	Signaling	Signaling: Y kinase	Signaling: Y kinase	11
C18H9.5	WBGene00016003	C18H9.5	Transmembrane transport	Transmembrane transport: solute carrier	Transmembrane transport: solute carrier	11
C24F3.6	WBGene00000698	col-124	Extracellular material	Extracellular material: collagen	Extracellular material: collagen	11
C25A8.2	WBGene00016083	C25A8.2	Unknown	Unknown	Unknown: regulated by multiple stresses	11
C25F6.3	WBGene00016103	dpyd-1	Metabolism	Metabolism: nucleotide	Metabolism: nucleotide	11
C25F9.11	WBGene00045411	C25F9.11	Unknown	Unknown	Unknown	11
C26B9.5	WBGene00016134	C26B9.5	Proteolysis general	Proteolysis general: serine	Proteolysis general: serine	11
C27C7.3	WBGene00003664	nhr-74	Transcription factor	Transcription factor: NHR	Transcription factor: NHR	11
C27H5.3	WBGene00016173	fust-1	mRNA functions	mRNA functions: binding	mRNA functions: binding: RBM	11
C27H5.4	WBGene00016174	C27H5.4	Transmembrane transport	Transmembrane transport: major facilitator	Transmembrane transport: major facilitator	11
C28C12.4	WBGene00016180	C28C12.4	Unknown	Unknown	Unknown	11
C30C11.4	WBGene00016250	hsp-110	Stress response	Stress response: heat	Stress response: heat	11
C31H5.6	WBGene00007857	C31H5.6	Metabolism	Metabolism: lipid	Metabolism: lipid: beta oxidation	11
C32H11.1	WBGene00007864	irg-6	Stress response	Stress response: pathogen	Stress response: pathogen: CUB	11
C33F10.8	WBGene00016356	C33F10.8	Signaling	Signaling: phosphatase	Signaling: phosphatase: Y	11
C34B2.3	WBGene00016388	C34B2.3	Cytoskeleton	Cytoskeleton: microtubule	Cytoskeleton: microtubule: tau tubulin kinase	11
C34D4.2	WBGene00016398	C34D4.2	Signaling	Signaling: phosphatase	Signaling: phosphatase: other	11
C34F11.2	WBGene00016414	C34F11.2	Unknown	Unknown	Unknown: regulated by multiple stresses	11
C34F11.5	WBGene00016416	C34F11.5	Signaling	Signaling: Y kinase	Signaling: Y kinase	11
C34F6.2	WBGene00000751	col-178	Extracellular material	Extracellular material: collagen	Extracellular material: collagen	11
C35D10.11	WBGene00016447	msd-4	Unknown	Unknown	Unknown	11
C35D10.14	WBGene00016450	clec-5	Stress response	Stress response: C-type Lectin	Stress response: C-type Lectin	11
C35D10.3	WBGene00016441	C35D10.3	Unknown	Unknown	Unknown: regulated by multiple stresses	11
C35E7.1	WBGene00016453	vet-2	Unknown	Unknown	Unknown	11
C36B1.10	WBGene00007977	gska-3	Signaling	Signaling: MAPK	Signaling: MAPK	11
C36C5.5	WBGene00016474	C36C5.5	Unknown	Unknown	Unknown: regulated by multiple stresses	11
C37A2.3	WBGene00016491	acdh-5	Metabolism	Metabolism: other	Metabolism: other	11
C37C3.8	WBGene00016500	memo-1	Signaling	Signaling: other	Signaling: other	11
C39E9.4	WBGene00008028	scl-6	Transmembrane protein	Transmembrane protein: other	Transmembrane protein: other	11
C39H7.4	WBGene00016542	C39H7.4	Stress response	Stress response: pathogen	Stress response: pathogen: other	11
C40H1.7	WBGene00008042	C40H1.7	Unknown	Unknown	Unknown: regulated by multiple stresses	11
#N/A	#N/A	#N/A	#N/A	#N/A	#N/A	11
C42D4.13	WBGene00016598	C42D4.13	Unknown	Unknown	Unknown	11
C43E11.5	WBGene00016605	C43E11.5	Signaling	Signaling: phosphatase	Signaling: phosphatase: Y	11
C44B7.7	WBGene00016629	C44B7.7	Metabolism	Metabolism: glutathione	Metabolism: glutathione	11
C46E10.1	WBGene00016707	C46E10.1	Unknown	Unknown	Unknown: regulated by multiple stresses	11
C47B2.6	WBGene00008132	gale-1	Metabolism	Metabolism: carbohydrate	Metabolism: carbohydrate	11
C48B4.9	WBGene00008172	C48B4.9	Unknown	Unknown	Unknown	11
C49C3.4	WBGene00008194	C49C3.4	Unknown	Unknown	Unknown	11
C49F5.3	WBGene00008207	C49F5.3	Unknown	Unknown	Unknown: regulated by multiple stresses	11
C49F5.6	WBGene00008210	C49F5.6	Unknown	Unknown	Unknown	11
C50B8.4	WBGene00008226	C50B8.4	Unknown	Unknown	Unknown	11
C50F4.1	WBGene00008229	C50F4.1	Unknown	Unknown	Unknown	11
C50F4.10	WBGene00008235	C50F4.10	Cytoskeleton	Cytoskeleton: microtubule	Cytoskeleton: microtubule: tau tubulin kinase	11
C50F4.2	WBGene00008230	pfk-1.2	Metabolism	Metabolism: glycolysis	Metabolism: glycolysis	11
C53D6.10	WBGene00023424	C53D6.10	Unknown	Unknown	Unknown: regulated by multiple stresses	11
C54C8.12	WBGene00044242	C54C8.12	Unknown	Unknown	Unknown	11
C54D10.13	WBGene00045400	C54D10.13	Unknown	Unknown	Unknown	11
C54G7.2	WBGene00016934	mboa-3	Metabolism	Metabolism: lipid	Metabolism: lipid: phospholipid	11
C55A6.4	WBGene00008333	C55A6.4	Metabolism	Metabolism: short chain dehydrogenase	Metabolism: short chain dehydrogenase	11
D1025.7	WBGene00008358	nspc-18	Unknown	Unknown	Unknown	11
D1053.1	WBGene00001790	gst-42	Stress response	Stress response: oxidative	Stress response: oxidative	11
D1081.5	WBGene00008383	D1081.5	Unknown	Unknown	Unknown: regulated by multiple stresses	11
D2092.1	WBGene00017063	mctp-1	Transmembrane protein	Transmembrane protein: other	Transmembrane protein: other	11
DY3.6	WBGene00008439	mfb-1	Proteolysis proteasome	Proteolysis proteasome: E3	Proteolysis proteasome: E3: F box	11
E03A3.4	WBGene00001944	his-70	Transcription: chromatin	Transcription: chromatin structure	Transcription: chromatin structure: histone	11
E03H4.8	WBGene00008476	E03H4.8	Trafficking	Trafficking: ER/Golgi	Trafficking: ER/Golgi: COP I	11
F01F1.6	WBGene00000115	alh-9	Metabolism	Metabolism: short chain dehydrogenase	Metabolism: short chain dehydrogenase	11
F01G10.2	WBGene00001157	ech-8	Metabolism	Metabolism: lipid	Metabolism: lipid: beta oxidation	11
F01G10.5	WBGene00008508	F01G10.5	Unknown	Unknown	Unknown: regulated by multiple stresses	11
F02E9.3	WBGene00008529	F02E9.3	Unknown	Unknown	Unknown: regulated by multiple stresses	11
F02H6.2	WBGene00008535	F02H6.2	Unknown	Unknown	Unknown: regulated by multiple stresses	11
F07C4.2	WBGene00017199	clec-45	Stress response	Stress response: C-type Lectin	Stress response: C-type Lectin	11
F07C4.6	WBGene00017200	F07C4.6	Unknown	Unknown	Unknown: regulated by multiple stresses	11
F08E10.7	WBGene00008575	scl-24	Proteolysis general	Proteolysis general: inhibitor	Proteolysis general: inhibitor: peptidase inhibitor 16	11
F08F3.4	WBGene00017262	F08F3.4	Stress response	Stress response: pathogen	Stress response: pathogen: other	11
F08G5.2	WBGene00008581	acl-13	Metabolism	Metabolism: lipid	Metabolism: lipid: phospholipid	11
F09C12.8	WBGene00017279	F09C12.8	Signaling	Signaling: phosphatase	Signaling: phosphatase: other	11
F10G7.11	WBGene00017374	ttr-41	Unknown	Unknown	Unknown	11
F11C7.6	WBGene00017378	F11C7.6	Unknown	Unknown	Unknown	11
F11E6.11	WBGene00023501	F11E6.11	Unknown	Unknown	Unknown: regulated by multiple stresses	11
F11F1.6	WBGene00003249	mig-18	Unknown	Unknown	Unknown	11
F11G11.11	WBGene00000609	col-20	Extracellular material	Extracellular material: collagen	Extracellular material: collagen	11
F11G11.8	WBGene00017386	nspd-5	Unknown	Unknown	Unknown: regulated by multiple stresses	11
F13A7.9	WBGene00004817	skr-11	Pseudogene	Pseudogene	Pseudogene	11
F13B6.2	WBGene00017417	F13B6.2	Unknown	Unknown	Unknown: regulated by multiple stresses	11
F14B8.4	WBGene00017446	F14B8.4	Unknown	Unknown	Unknown: regulated by multiple stresses	11
F14D7.2	WBGene00008789	F14D7.2	Unknown	Unknown	Unknown	11
F14H12.3	WBGene00017471	F14H12.3	Extracellular material	Extracellular material: matrix	Extracellular material: matrix	11
F14H3.4	WBGene00008823	F14H3.4	Unknown	Unknown	Unknown: regulated by multiple stresses	11
F15A4.10	WBGene00008844	F15A4.10	Unknown	Unknown	Unknown: regulated by multiple stresses	11
F15B9.2	WBGene00001388	far-4	Metabolism	Metabolism: lipid	Metabolism: lipid: binding	11
F15G9.4	WBGene00001863	him-4	Transmembrane protein	Transmembrane protein: other	Transmembrane protein: other	11
F16B4.4	WBGene00017506	F16B4.4	Unknown	Unknown	Unknown: regulated by multiple stresses	11
F16B4.8	WBGene00000387	cdc-25.2	Cell cycle	Cell cycle: phosphatase	Cell cycle: phosphatase	11
F16F9.2	WBGene00001068	dpy-6	Extracellular material	Extracellular material: PGI	Extracellular material: PGI	11
F16H11.3	WBGene00017532	ent-5	Transmembrane transport	Transmembrane transport: solute carrier	Transmembrane transport: solute carrier	11
F17A9.3	WBGene00017535	atf-8	Transcription factor	Transcription factor: bZIP	Transcription factor: bZIP	11
F17B5.1	WBGene00008905	F17B5.1	Unknown	Unknown	Unknown: regulated by multiple stresses	11
F18A1.7	WBGene00017548	F18A1.7	Unknown	Unknown	Unknown	11
F18C5.4	WBGene00017559	mpz-3	Unknown	Unknown	Unknown	11
F19B10.9	WBGene00004750	sea-1	Transcription factor	Transcription factor: T box	Transcription factor: T box	11
F21D9.2	WBGene00009016	F21D9.2	Unknown	Unknown	Unknown: regulated by multiple stresses	11
F21G4.2	WBGene00003410	mrp-4	Transmembrane transport	Transmembrane transport: ABC	Transmembrane transport: ABC	11
F21H12.6	WBGene00017686	tpp-2	Proteolysis proteasome	Proteolysis proteasome: other	Proteolysis proteasome: other	11
F21H7.5	WBGene00009031	F21H7.5	Unknown	Unknown	Unknown: regulated by multiple stresses	11
F22A3.7	WBGene00044605	ttr-36	Unknown	Unknown	Unknown: regulated by multiple stresses	11
F22B8.4	WBGene00009047	F22B8.4	Pseudogene	Pseudogene	Pseudogene	11
F22B8.5	WBGene00006075	str-7	Transmembrane protein	Transmembrane protein: seven transmembrane receptor	Transmembrane protein: seven transmembrane receptor: str	11
F22F7.1	WBGene00017719	ldp-1	Metabolism	Metabolism: other	Metabolism: other	11
F23D12.11	WBGene00194674	F23D12.11	Unknown	Unknown	Unknown: regulated by multiple stresses	11
F25B4.9	WBGene00017772	clec-1	Stress response	Stress response: C-type Lectin	Stress response: C-type Lectin	11
F25H5.8	WBGene00009130	F25H5.8	Unknown	Unknown	Unknown: regulated by multiple stresses	11
F26A1.10	WBGene00017808	nspd-9	Unknown	Unknown	Unknown	11
F26A1.3	WBGene00017802	F26A1.3	Cytoskeleton	Cytoskeleton: microtubule	Cytoskeleton: microtubule: tau tubulin kinase	11
F26G1.2	WBGene00017838	F26G1.2	Unknown	Unknown	Unknown: regulated by multiple stresses	11
F26G1.7	WBGene00003424	msp-3	Major sperm protein	Major sperm protein	Major sperm protein	11
F27C1.1	WBGene00017851	F27C1.1	Unknown	Unknown	Unknown: regulated by multiple stresses	11
F29C4.2	WBGene00017926	cox-6C	Metabolism	Metabolism: mitochondria	Metabolism: mitochondria: complex IV	11
F31E9.1	WBGene00009295	fbxa-180	Pseudogene	Pseudogene	Pseudogene	11
F32B4.2	WBGene00009313	F32B4.2	Metabolism	Metabolism: mitochondria	Metabolism: mitochondria: translocase	11
F32G8.4	WBGene00009340	best-14	Transmembrane transport	Transmembrane transport: chloride channel	Transmembrane transport: chloride channel	11
F33D4.3	WBGene00001456	flp-13	Neuronal function	Neuronal function: synaptic function	Neuronal function: synaptic function: neuropeptide	11
F35B12.7	WBGene00003762	nlp-24	Neuronal function	Neuronal function: synaptic function	Neuronal function: synaptic function: neuropeptide	11
F35E2.5	WBGene00009412	F35E2.5	Unknown	Unknown	Unknown: regulated by multiple stresses	11
F35F10.5	WBGene00018055	F35F10.5	Unknown	Unknown	Unknown: regulated by multiple stresses	11
F36A2.12	WBGene00009459	F36A2.12	Unknown	Unknown	Unknown: regulated by multiple stresses	11
F36F2.2	WBGene00009476	F36F2.2	Unknown	Unknown	Unknown: regulated by multiple stresses	11
F36H1.3	WBGene00009492	F36H1.3	Signaling	Signaling: phosphatase	Signaling: phosphatase: Y	11
F36H12.7	WBGene00003426	msp-19	Major sperm protein	Major sperm protein	Major sperm protein	11
F37A8.2	WBGene00009502	F37A8.2	Unknown	Unknown	Unknown: regulated by multiple stresses	11
F37C4.5	WBGene00018145	F37C4.5	Unknown	Unknown	Unknown: regulated by multiple stresses	11
F37E3.3	WBGene00018158	comp-1	Unknown	Unknown	Unknown: regulated by multiple stresses	11
F38A1.9	WBGene00009522	F38A1.9	Unknown	Unknown	Unknown	11
F38A5.6	WBGene00018163	F38A5.6	Unknown	Unknown	Unknown: regulated by multiple stresses	11
F40F12.3	WBGene00009592	F40F12.3	Unknown	Unknown	Unknown: regulated by multiple stresses	11
F40H7.12	WBGene00044379	F40H7.12	Unknown	Unknown	Unknown	11
F41E7.4	WBGene00009620	fip-5	Unknown	Unknown	Unknown: regulated by multiple stresses	11
F41G4.8	WBGene00018311	F41G4.8	Unknown	Unknown	Unknown	11
F42D1.3	WBGene00009629	sprr-2	Signaling	Signaling: heteromeric G protein	Signaling: heteromeric G protein: receptor	11
F42F12.1	WBGene00009634	nspc-9	Unknown	Unknown	Unknown	11
F42G4.2	WBGene00009641	F42G4.2	Unknown	Unknown	Unknown: regulated by multiple stresses	11
F42G8.9	WBGene00018360	irld-8	Unknown	Unknown	Unknown: regulated by multiple stresses	11
F43G6.8	WBGene00009660	F43G6.8	Proteolysis proteasome	Proteolysis proteasome: E3	Proteolysis proteasome: E3: RING finger	11
F44D12.6	WBGene00009683	F44D12.6	Unknown	Unknown	Unknown: regulated by multiple stresses	11
F44D12.8	WBGene00009685	F44D12.8	Unknown	Unknown	Unknown	11
F44E2.4	WBGene00018418	F44E2.4	Unknown	Unknown	Unknown: regulated by multiple stresses	11
F44G3.10	WBGene00009710	F44G3.10	Cytoskeleton	Cytoskeleton: claudin	Cytoskeleton: claudin	11
F44G3.6	WBGene00004809	skr-3	Proteolysis proteasome	Proteolysis proteasome: E3	Proteolysis proteasome: E3: SCF	11
F44G4.5	WBGene00009714	F44G4.5	Unknown	Unknown	Unknown: regulated by multiple stresses	11
F46A8.7	WBGene00009750	F46A8.7	Unknown	Unknown	Unknown: regulated by multiple stresses	11
F46G10.3	WBGene00004802	sir-2.3	Protein modification	Protein modification: deacylase	Protein modification: deacylase	11
F47B8.11	WBGene00006057	sss-2	Pseudogene	Pseudogene	Pseudogene	11
F47D12.7	WBGene00018563	F47D12.7	Unknown	Unknown	Unknown: regulated by multiple stresses	11
F47F6.1	WBGene00018572	lin-42	Development	Development: somatic	Development: somatic	11
F47F6.5	WBGene00018575	clec-119	Stress response	Stress response: C-type Lectin	Stress response: C-type Lectin	11
F47G4.7	WBGene00004875	smd-1	Metabolism	Metabolism: polyamine	Metabolism: polyamine	11
F47H4.10	WBGene00004811	skr-5	Proteolysis proteasome	Proteolysis proteasome: E3	Proteolysis proteasome: E3: SCF	11
F52E4.4	WBGene00006670	twk-16	Transmembrane transport	Transmembrane transport: potassium channel	Transmembrane transport: potassium channel	11
F52F12.5	WBGene00009938	F52F12.5	Unknown	Unknown	Unknown: regulated by multiple stresses	11
F53B3.5	WBGene00018743	F53B3.5	Cytoskeleton	Cytoskeleton: claudin	Cytoskeleton: claudin	11
F53B3.6	WBGene00018744	F53B3.6	Unknown	Unknown	Unknown: regulated by multiple stresses	11
F53B6.4	WBGene00009959	F53B6.4	Unknown	Unknown	Unknown: regulated by multiple stresses	11
F53F1.6	WBGene00009984	F53F1.6	Unknown	Unknown	Unknown: regulated by multiple stresses	11
F53H2.1	WBGene00010004	F53H2.1	Unknown	Unknown	Unknown	11
F54B3.3	WBGene00010015	atad-3	Metabolism	Metabolism: mitochondria	Metabolism: mitochondria: other	11
F54D5.3	WBGene00010049	F54D5.3	Unknown	Unknown	Unknown: regulated by multiple stresses	11
F54F12.1	WBGene00010072	F54F12.1	Signaling	Signaling: phosphatase	Signaling: phosphatase: Y	11
F54F7.2	WBGene00010064	F54F7.2	Unknown	Unknown	Unknown: regulated by multiple stresses	11
F56D6.13	WBGene00044475	F56D6.13	Unknown	Unknown	Unknown: regulated by multiple stresses	11
F56F3.2	WBGene00003577	ndg-4	Unknown	Unknown	Unknown	11
F59E11.2	WBGene00019109	F59E11.2	Unknown	Unknown	Unknown	11
H02I12.1	WBGene00010351	cbd-1	Extracellular material	Extracellular material: PGI	Extracellular material: PGI	11
H04M03.4	WBGene00019154	glf-1	Metabolism	Metabolism: carbohydrate	Metabolism: carbohydrate	11
H05L14.1	WBGene00010366	H05L14.1	Cytoskeleton	Cytoskeleton: microtubule	Cytoskeleton: microtubule: tau tubulin kinase	11
H06H21.9	WBGene00019165	mpz-4	Development	Development: apoptosis	Development: apoptosis	11
H12C20.6	WBGene00003691	nhr-101	Transcription factor	Transcription factor: NHR	Transcription factor: NHR	11
H13N06.6	WBGene00006541	tbh-1	Neuronal function	Neuronal function: synaptic function	Neuronal function: synaptic function: neurotransmitter metabolism	11
H23N18.2	WBGene00019233	ugt-14	Stress response	Stress response: detoxification	Stress response: detoxification: ugt	11
H23N18.5	WBGene00019236	H23N18.5	Signaling	Signaling: lipid	Signaling: lipid: phospholipase A	11
H27M09.5	WBGene00019248	H27M09.5	Unknown	Unknown	Unknown: regulated by multiple stresses	11
K01A2.4	WBGene00019279	K01A2.4	Unknown	Unknown	Unknown: regulated by multiple stresses	11
K01C8.1	WBGene00010456	K01C8.1	Metabolism	Metabolism: amino acid	Metabolism: amino acid: breakdown	11
K01H12.4	WBGene00010486	K01H12.4	Unknown	Unknown	Unknown: regulated by multiple stresses	11
K02B9.1	WBGene00010492	meg-1	Development	Development: germline	Development: germline	11
K02E7.6	WBGene00019311	K02E7.6	Pseudogene	Pseudogene	Pseudogene	11
K04A8.5	WBGene00019376	lipl-4	Metabolism	Metabolism: lipid	Metabolism: lipid: lipase	11
K04C1.5	WBGene00010555	K04C1.5	Signaling	Signaling: other	Signaling: other	11
K04G2.10	WBGene00010568	K04G2.10	Unknown	Unknown	Unknown: regulated by multiple stresses	11
K05B2.5	WBGene00003986	mct-4	Transmembrane transport	Transmembrane transport: monocarboxylate	Transmembrane transport: monocarboxylate	11
K07F5.11	WBGene00006050	ssq-1	Unknown	Unknown	Unknown	11
K07F5.3	WBGene00003449	msp-56	Major sperm protein	Major sperm protein	Major sperm protein	11
K07F5.4	WBGene00002206	kin-24	Signaling	Signaling: Y kinase	Signaling: Y kinase	11
K07H8.5	WBGene00019506	K07H8.5	Unknown	Unknown	Unknown: regulated by multiple stresses	11
K08C7.2	WBGene00001476	fmo-1	Metabolism	Metabolism: FMO	Metabolism: FMO	11
K08F4.5	WBGene00010679	K08F4.5	Unknown	Unknown	Unknown: regulated by multiple stresses	11
K09A11.2	WBGene00010705	cyp-14A1	Stress response	Stress response: detoxification	Stress response: detoxification: CYP	11
K09B11.5	WBGene00010712	K09B11.5	Signaling	Signaling: Y kinase	Signaling: Y kinase	11
K09C6.2	WBGene00019556	K09C6.2	Signaling	Signaling: other	Signaling: other	11
K09E3.7	WBGene00019578	K09E3.7	Unknown	Unknown	Unknown: regulated by multiple stresses	11
K09G1.2	WBGene00010728	K09G1.2	Unknown	Unknown	Unknown: regulated by multiple stresses	11
K10C2.8	WBGene00045265	K10C2.8	Unknown	Unknown	Unknown	11
K10D2.8	WBGene00189952	K10D2.8	Unknown	Unknown	Unknown	11
K11C4.1	WBGene00019642	K11C4.1	Cytoskeleton	Cytoskeleton: microtubule	Cytoskeleton: microtubule: tau tubulin kinase	11
K11H3.3	WBGene00010780	K11H3.3	Transmembrane transport	Transmembrane transport: mitochondrial	Transmembrane transport: mitochondrial: solute carrier	11
K12B6.11	WBGene00195164	K12B6.11	Unknown	Unknown	Unknown	11
M05B5.1	WBGene00010869	M05B5.1	Signaling	Signaling: phosphatase	Signaling: phosphatase: Y	11
M05D6.7	WBGene00001523	gbh-2	Metabolism	Metabolism: glutathione	Metabolism: glutathione	11
M163.1	WBGene00010935	M163.1	Unknown	Unknown	Unknown: regulated by multiple stresses	11
M176.6	WBGene00002199	kin-15	Signaling	Signaling: Y kinase	Signaling: Y kinase	11
M176.9	WBGene00014813	M176.9	Signaling	Signaling: Y kinase	Signaling: Y kinase	11
M60.7	WBGene00019782	M60.7	Signaling	Signaling: heteromeric G protein	Signaling: heteromeric G protein: other	11
M70.1	WBGene00019783	M70.1	Unknown	Unknown	Unknown	11
M70.3	WBGene00019785	M70.3	Unknown	Unknown	Unknown	11
MTCE.3	WBGene00010957	nduo-6	Metabolism	Metabolism: mitochondria	Metabolism: mitochondria: complex I	11
R02D5.7	WBGene00010980	R02D5.7	Unknown	Unknown	Unknown	11
R03D7.2	WBGene00010989	R03D7.2	Non-coding RNA	Non-coding RNA: tRNA	Non-coding RNA: tRNA: production	11
R03D7.6	WBGene00001753	gst-5	Stress response	Stress response: GST	Stress response: GST	11
R03G5.5	WBGene00019846	gpx-7	Stress response	Stress response: other	Stress response: other	11
R03G8.6	WBGene00011000	R03G8.6	Proteolysis general	Proteolysis general: metallopeptidase	Proteolysis general: metallopeptidase	11
R04D3.3	WBGene00011011	R04D3.3	Unknown	Unknown	Unknown: regulated by multiple stresses	11
R05F9.8	WBGene00003431	msp-33	Major sperm protein	Major sperm protein	Major sperm protein	11
R05G9.3	WBGene00019905	R05G9.3	Unknown	Unknown	Unknown: regulated by multiple stresses	11
R05H10.1	WBGene00011042	R05H10.1	Unknown	Unknown	Unknown: regulated by multiple stresses	11
R07C3.13	WBGene00019929	R07C3.13	Unknown	Unknown	Unknown: regulated by multiple stresses	11
R08C7.5	WBGene00019949	R08C7.5	Unknown	Unknown	Unknown: regulated by multiple stresses	11
R08E5.2	WBGene00019962	cysl-3	Metabolism	Metabolism: 1CC	Metabolism: 1CC: transsulfuration	11
R09A8.2	WBGene00011153	R09A8.2	Unknown	Unknown	Unknown: regulated by multiple stresses	11
R09A8.4	WBGene00000755	col-182	Extracellular material	Extracellular material: collagen	Extracellular material: collagen	11
R09E10.1	WBGene00011171	R09E10.1	Unknown	Unknown	Unknown: regulated by multiple stresses	11
R09H10.7	WBGene00011184	R09H10.7	Unknown	Unknown	Unknown	11
R10E9.2	WBGene00011214	R10E9.2	Unknown	Unknown	Unknown: regulated by multiple stresses	11
R11D1.3	WBGene00011244	R11D1.3	Unknown	Unknown	Unknown	11
R11E3.2	WBGene00020004	R11E3.2	Transmembrane transport	Transmembrane transport: solute carrier	Transmembrane transport: solute carrier	11
R11H6.4	WBGene00011252	R11H6.4	Unknown	Unknown	Unknown: regulated by multiple stresses	11
R12E2.10	WBGene00020035	egg-5	Signaling	Signaling: phosphatase	Signaling: phosphatase: Y	11
R12E2.15	WBGene00020040	R12E2.15	Unknown	Unknown	Unknown: regulated by multiple stresses	11
R155.2	WBGene00020116	moa-1	Signaling	Signaling: phosphatase	Signaling: phosphatase: Y	11
R52.9	WBGene00020080	math-37	Unknown	Unknown	Unknown: regulated by multiple stresses	11
R90.2	WBGene00011284	ttr-27	Unknown	Unknown	Unknown: regulated by multiple stresses	11
T01B11.7	WBGene00003837	oat-1	Transmembrane transport	Transmembrane transport: anion	Transmembrane transport: anion	11
T02E1.1	WBGene00004966	spe-12	Transmembrane protein	Transmembrane protein: other	Transmembrane protein: other	11
T02E1.7	WBGene00011379	T02E1.7	Unknown	Unknown	Unknown: regulated by multiple stresses	11
T04A6.1	WBGene00020200	T04A6.1	Unknown	Unknown	Unknown	11
T04A8.5	WBGene00011407	ppat-1	Metabolism	Metabolism: nucleotide	Metabolism: nucleotide	11
T04B2.2	WBGene00001487	frk-1	Signaling	Signaling: Y kinase	Signaling: Y kinase	11
T04B2.3	WBGene00011422	T04B2.3	Unknown	Unknown	Unknown: regulated by multiple stresses	11
T04F3.3	WBGene00011438	T04F3.3	Signaling	Signaling: phosphatase	Signaling: phosphatase: Y	11
T05A10.3	WBGene00011460	ttr-14	Unknown	Unknown	Unknown: regulated by multiple stresses	11
T05A10.5	WBGene00011462	vap-2	Proteolysis general	Proteolysis general: other	Proteolysis general: other	11
T05C12.10	WBGene00004264	qua-1	Signaling	Signaling: hedgehog-like	Signaling: hedgehog-like	11
T05C12.3	WBGene00011467	decr-1.3	Metabolism	Metabolism: lipid	Metabolism: lipid: beta oxidation	11
T05F1.8	WBGene00011493	T05F1.8	Transmembrane transport	Transmembrane transport: mitochondrial	Transmembrane transport: mitochondrial: solute carrier	11
T06C10.6	WBGene00002208	kin-26	Signaling	Signaling: Y kinase	Signaling: Y kinase	11
T06E4.4	WBGene00000720	col-147	Extracellular material	Extracellular material: collagen	Extracellular material: collagen	11
T06E6.15	WBGene00044759	T06E6.15	Proteolysis proteasome	Proteolysis proteasome: E3	Proteolysis proteasome: E3: F box	11
T07A5.1	WBGene00011554	T07A5.1	Unknown	Unknown	Unknown: regulated by multiple stresses	11
T07A9.6	WBGene00000913	daf-18	Signaling	Signaling: lipid	Signaling: lipid: phosphatase	11
T08A9.6	WBGene00020338	T08A9.6	Pseudogene	Pseudogene	Pseudogene	11
T08B1.1	WBGene00020340	T08B1.1	Transmembrane transport	Transmembrane transport: solute carrier	Transmembrane transport: solute carrier	11
T08E11.4	WBGene00020360	math-41	Unknown	Unknown	Unknown	11
T09B4.5	WBGene00020379	T09B4.5	Unknown	Unknown	Unknown: regulated by multiple stresses	11
T09B4.8	WBGene00020382	T09B4.8	Metabolism	Metabolism: amino acid	Metabolism: amino acid: breakdown	11
T09E11.11	WBGene00011660	T09E11.11	Pseudogene	Pseudogene	Pseudogene	11
T11F9.11	WBGene00000982	dhs-19	Metabolism	Metabolism: short chain dehydrogenase	Metabolism: short chain dehydrogenase	11
[truncated: 15,016 more rows]
