# Supplementary material for: Meta-Analysis of Caenorhabditis elegans Transcriptomics Implicates Hedgehog-Like Signaling in Host-Microbe Interactions
Source: Front Microbiol. 2022 May 10;13:853629. doi: 10.3389/fmicb.2022.853629 (PMC9127769; doi:10.3389/fmicb.2022.853629)
Supplement: Supplementary file 12 [file Table_6.XLSX]

## Sheet: README
This file contains the raw data used to generate the heatmaps in Figures 4B (Tab I"Infection") and 4C (Tab "Stress"))

## Sheet: Stress
RNAi	B.subtilis (t-BHP 7%)	MYb21 (t-BHP 7%)	B.subtilis (HS 42oC)	MYb21 (HS 42oC)
grl-25
grl-23	96.2362	96.6682	56.335	73.258
grl-20	91.9063	103.356	77.8	94.77
grl-22	83.9212	75.737	52.9067	69.722
grl-21	89.5273	103.359	66.246	63.4167
grl-19	75.4162	112.333	64.39	83.8375
grl-17	70.5658	98.2219	66	88.3667
grl-26
grl-30
grl-32	102.786	94.2662	86.36	80.37
grl-31	106.041	89.678	50.9167	83.3875
grl-16	87.7223	90.6419	50.0725	83.7233
grl-5	87.7906	80.2144	57.722	81.37
grl-12	101.376	97.0562	62.165	82.4033
grl-7	90.3474	94.9565	60.51	64.1733
grl-18
grl-15
grl-6	79.2713	84.6326	64.42	64.0333
grl-4	82.7301	96.7482	87.4425	108.235
grl-14	92.1929	96.5712	55.895	83.4467
grl-11
grl-1	100.91	90.9666	78.1867	90.22
grl-13	100.729	97.5068	53.6433	76.8033
grl-10
grl-9	115.781	100.232	72.2233	89.15
grl-8	84.3814	66.4981	66.4867	83.66
grl-3	98.5712	84.323	73.9575	89.054
grl-27	107.331	91.4626	60.83	76.3633
grd-14	92.6687	97.1632	57.055	84.455
grd-13	99.6776	99.9113	60.7967	80.5467
grl-24
grd-16	91.5478	87.6516	60.8375	76.406
grd-4	97.7909	93.137	74.45	93.625
grd-3	88.0302	101.402	69.9683	90.0383
grd-12	92.68	87.0459	57.2433	67.5367
grd-9	88.6716	80.8983	55.112	70.4533
grd-15	86.0902	102.668	62.5	88.645
grd-6	96.6585	90.8693	55.3475	94.8183
grd-7	83.4811	87.776	76.7075	103.993
grd-8
grd-10	102.285	91.874	53.7333	78.7
grd-5	90.6393	95.7864	62.625	91.5817
wrt-10	87.3742	95.9301	80.16	101.242
grd-17
wrt-5	94.3141	95.8214	74.19	92.705
wrt-3	96.133	100.354	65.968	91.1567
grl-2	92.0957	88.4695	69.7175	95.3475
grd-2	93.5858	94.8458	74.13	87.78
grd-1	97.2999	96.1381	60.754	88.645
grd-11	95.7878	90.6389	67.7667	70.35
hog-1	82.0409	95.948	54.975	83.7933
wrt-6	87.9615	96.6113	73.1867	107.157
wrt-9	99.9863	98.1438	91.364	103.455
wrt-2	90.8215	93.3747	61.4425	77.77
wrt-1
wrt-4	97.1506	95.3362	67.025	89.862
wrt-8	89.832	97.3943	71.276	100.492
wrt-7	89.4031	91.2155	86.3	102.3
qua-1	99.5348	94.0869	72.3767	98.53
ptr-2	98.6317	93.2003	75.485	100.547
ptr-10	102.275	79.277	62.265	82.7325
ptr-17	89.862	86.4633	68.135	68.425
ptr-6	83.831	102.044	67.33	74.1033
ptr-1	81.6819	97.8978	77.05	95.8725
daf-6	100.501	91.8019	61.998	81.31
ptr-9	105.74	88.8765	64.53	78.7333
ptr-19	99.6358	97.3539	63.2767	74.99
ptr-4	94.6129	87.8857	62.99	67.9
ptr-15	82.272	95.5537	60.97	88.905
ptr-20	104.491	95.8699	66.2433	80.205
ptr-22	106.801	94.4523	68.9633	96.55
ptr-16	94.9771	106.019	86.538	108.763
ptr-18	107.517	91.1133	59.735	68.92
ptr-5	109.075	89.0602	67.5525	75.438
ptr-21
ptr-11	96.4381	98.2153	85.74	92.866
ptr-13	107.395	75.2731	63.69	91.3933
ptr-14	97.5032	90.4039	82.285	93.5117
ptr-3	83.2466	94.3654	61.0975	72.24
ptr-8	112.861	70.2169	56.21	71.6
ptr-12
ptr-23	101.451	104.092	66.145	85.868
ptr-24	90.7691	95.1529	81.438	98.135
ptd-2	85.2266	103.049	79.655	90.1275
che-14	93.966	94.3421	56.1217	75.096
ptc-3	75.3639	98.1407	89.37	68.3033
ptc-1	110.571	93.249	94.105	86.48
ptc-2	91.8316	106.431	67.04	77.2033
ncr-1	106.04	85.9166	63.64	57.594
ncr-2	105.941	85.4162	75.475	82.26
scp-1	88.7497	95.431	76.9217	85.53
hhat-1	84.7222	97.0586	56.735	86.6225
hhat-2	91.1213	99.1326	71.7267	78.1133
phg-1	83.2786	106.96	85.325	73.135
lrp-1	85.235	91.5616	52.785	67.116
rib-1	106.698	90.9321	80.64	101.143
rib-2	106.764	90.3463	82.8425	100.802
gpn-1	86.9138	94.1295	58.902	85.88
dyf-4	91.912	103.452	60.405	80.0783
T01D3.1	96.8713	76.73	74.2675	78.445
ten-1	95.5493	93.2068	69.846	73.874
C27B7.7	83.7362	93.463	51.8483	77.5817
kin-1
kin-2	96.3866	102.54	74.94	96.59
lin-17	87.6889	92.2252	59.455	87.4025
lit-1	95.7152	105.874	72.6217	99.858
mom-4	98.9182	87.8022	74.47	70.8025
mom-5	91.4937	94.8968	62.475	58.396
tra-1
ztf-14	77.8851	91.2522	97.092	119.063
rga-6	85.5374	96.6709	77.8733	95.69

## Sheet: Infection
RNAi	Ef	Pa	Sa
grl-25
grl-23	816.12	739.68	796.66
grl-20	999.86	819.717	781.071
grl-22	754.053	722.793	867.889
grl-21	772.58	764.288	799.405
grl-19	882.77	885.495	811.311
grl-17	867.257	840.663	937.544
grl-26
grl-30
grl-32	959.987	742.69	842.498
grl-31	950.263	731.837	796.553
grl-16	958.485	838.58	903.352
grl-5	732.75	920.493	813.358
grl-12	872.533	870.133	933.496
grl-7	809.587	924	851.048
grl-18
grl-15
grl-6	799.993	918.363	800.649
grl-4	756.29	788.227	864.521
grl-14	1005.03	938.007	910.862
grl-11
grl-1	961.428	784.257	840.784
grl-13	896.043	893.653	874.388
grl-10
grl-9	951.463	931.51	922.255
grl-8	771.32	838.405	936.663
grl-3	852.857	760.125	758.026
grl-27	932.08	760.967	835.837
grd-14	765.477	805.615	874.77
grd-13	777.503	731.523	883.682
grl-24
grd-16	876.565	778.233	819.888
grd-4	842.125	748.577	888.785
grd-3	832.475	767.735	681.696
grd-12	716.072	782.628	864.228
grd-9	688.972	735.65	802.225
grd-15	737.53	769.885	925.121
grd-6	772.023	742.117	847.062
grd-7	688.947	789.54	915.602
grd-8
grd-10	771.982	752.128	834.268
grd-5	780.433	713.005	862.606
wrt-10	908.872	777.565	770.116
grd-17
wrt-5	856.847	825.6	911.589
wrt-3	816	856.097	912.741
grl-2	922.523	845.797	865.154
grd-2	658.352	710.05	826.288
grd-1	717.342	815.18	739.874
grd-11	842.808	783.66	843.76
hog-1	1048.67	793.043	759.511
wrt-6	786.178	734.76	858.02
wrt-9	855.775	785.702	963.763
wrt-2	834.41	910.55	810.457
wrt-1
wrt-4	811.405	914.04	921.104
wrt-8	843.645	787.785	870
wrt-7	894.08	770.105	923.887
qua-1	802.46	868.93	773.438
ptr-2	817.212	893.433	855.178
ptr-10	789.663	829.315	858.471
ptr-17	816.747	872.915	869.107
ptr-6	864.3	826.71	884.15
ptr-1	895.898	848.058	914.837
daf-6	756.837	821.487	690.229
ptr-9	870.298	844.81	918.618
ptr-19	801.57	895.355	821.684
ptr-4	887.525	873.428	917.079
ptr-15	882.992	778.595	875.511
ptr-20	699.71	905.112	841.521
ptr-22	782.17	860.115	901.109
ptr-16	933.033	778.592	926.11
ptr-18	740.592	892.82	872.314
ptr-5	868.775	754.058	864.238
ptr-21
ptr-11	850.085	797.793	831.29
ptr-13	937.612	789.32	850.505
ptr-14	847.5	809.07	869.627
ptr-3	774.89	830.255	949.155
ptr-8	905.78	736.99	911.904
ptr-12
ptr-23	828.072	871.023	903.924
ptr-24	803.472	798.337	894.268
ptd-2	939.952	867.71	824.331
che-14	727.768	804.12	744.672
ptc-3	1041	773.747	775.977
ptc-1	922.99	727.45	854.22
ptc-2	997.737	880.332	928.02
C27B7.7	701.562	787.68	788.025
gpn-1	826.952	834.48	781.994
hhat-1	930.383	799.643	726.399
hhat-2	885.535	822.548	786.448
kin-1
kin-2	929.635	764.535	857.222
lin-17	918.425	780.852	865.027
lit-1	864.13	809.575	861.698
lrp-1	689.653	887.09	871.402
mom-4	866.582	933.453	832.127
mom-5	872.947	899.855	857.724
ncr-1	887.543	826.265	880.159
ncr-2	986.26	868.325	881.995
phg-1	835.37	1008.75	828.53
rga-6	773.257	779.57	883.305
rib-1	751.69	826.7	852
rib-2	817.133	793.067	846.03
scp-1	799.952	831.622	866.574
T01D3.1	902.17	781.595	803.629
ten-1	801.07	898.54	822.574
tra-1
ztf-14	837.117	772.582	760.128
dyf-4	711.975	806.513	855.854
